# Supplementary material for: Tenulin 0.25-hydrate, a sesquiterpene lactone isolated from Helenium amarum
Source: Acta Crystallogr Sect E Struct Rep Online. 2013 Jul 10;69(Pt 8):o1237–8. doi: 10.1107/S1600536813018369 (PMC3793741; doi:10.1107/S1600536813018369)
Supplement: Supplementary file 1 [file e-69-o1237-sup1.cif]

##############################################################################
#                                                                            #
# This CIF contains the data in a paper accepted for publication in          #
# Acta Crystallographica Section E. It conforms to the requirements of       #
# Notes for Authors for Acta Crystallographica Section E, and has been       #
# peer reviewed under the auspices of the IUCr Commission on Journals.       #
#                                                                            #
# Full details of the Crystallographic Information File format               #
# are given in the paper "The Crystallographic Information File (CIF):       #
# a New Standard Archive File for Crystallography" by S. R. Hall, F. H.      #
# Allen and I. D. Brown [Acta Cryst. (1991), A47, 655-685].                  #
#                                                                            #
# The current version of the core CIF dictionary is obtainable from          #
# ftp://ftp.iucr.org/pub/cif_core.dic.                                       #
#                                                                            #
# Software is freely available for graphical display of the structure(s)     #
# in this CIF. For information consult the CIF software page                 #
# http://www.iucr.org/resources/cif/software.                                #
#                                                                            #
# This file may be used for bona fide research purposes within the           #
# scientific community so long as proper attribution is given to the journal # 
# article from which it was obtained.                                        #
#                                                                            #
##############################################################################
data_global
_journal_data_validation_number     ?
_journal_date_recd_electronic     2013-06-20
_journal_date_accepted     2013-07-02
_journal_name_full     'Acta Crystallographica, Section E'
_journal_year     2013
_journal_volume     69
_journal_issue      8
_journal_page_first     o1237
_journal_page_last     o1238
_journal_paper_category     QO
_journal_paper_doi     10.1107/S1600536813018369
_journal_coeditor_code     CV5419
_publ_contact_author_name     'Professor Kyle S. Knight'
_publ_contact_author_address
;
Department of Chemistry
The University of Tennessee at Chattanooga
Chattanooga TN 37403
USA
;
_publ_contact_author_email     kyle-knight@utc.edu
_publ_contact_author_fax     '423 425 5234'
_publ_contact_author_phone     '423 425 5297'
_publ_section_title
;
Tenulin 0.25-hydrate, a sesquiterpene lactone isolated from <i>Helenium
amarum</i>
;
loop_
    _publ_author_name
    _publ_author_footnote
    _publ_author_address
    'Knight, Kyle S.' ?
;
Department of Chemistry
The University of Tennessee at Chattanooga
Chattanooga
TN 37403
USA
;
    'Smith, Cole T.' .
;
Department of Chemistry
The University of Tennessee at Chattanooga
Chattanooga
TN 37403
USA
;
    'Waddell, Thomas G.' .
;
Department of Chemistry
The University of Tennessee at Chattanooga
Chattanooga
TN 37403
USA
;
    'Noll, Bruce' .
;
Crystallographic Systems
Bruker AXS Inc.
4565 East Cheryl Parkway
Madison
WI 53711
USA
;
data_I
_chemical_name_systematic
;
2-Hydroxy-2,2a,6,9a-tetramethyl-2a,4a,5,6,6a,9a,9b,9c-octahydro-2<i>H</i>-
1,4-dioxadicyclopent[<i>cd</i>,<i>f</i>]azulene-3,9-dione 0.25-hydrate
;
_chemical_name_common
;
Tenulin 0.25-hydrate
;
_chemical_formula_moiety     'C17 H22 O5, 0.25(H2 O)'
_chemical_formula_sum     'C17 H22.50 O5.25'
_chemical_formula_iupac     'C17 H22 O5, 0.25H2 O'
_chemical_formula_weight     310.86
_shelx_space_group_comment
;
The symmetry employed for this shelxl refinement is uniquely defined
by the following loop, which should always be used as a source of
symmetry information in preference to the above space-group names.
They are only intended as comments.
;
_space_group_crystal_system     orthorhombic
_space_group_name_H-M_alt     'P 21 21 2'
_space_group_name_Hall     'P 2 2ab'
loop_
    _space_group_symop_operation_xyz
    'x, y, z'
    '-x, -y, z'
    'x+1/2, -y+1/2, -z'
    '-x+1/2, y+1/2, -z'
_cell_length_a     10.5508(16)
_cell_length_b     28.371(4)
_cell_length_c     10.5228(14)
_cell_angle_alpha     90
_cell_angle_beta     90
_cell_angle_gamma     90
_cell_volume     3149.9(8)
_cell_formula_units_Z     8
_cell_measurement_reflns_used     6528
_cell_measurement_theta_min     2.41
_cell_measurement_theta_max     24.72
_cell_measurement_temperature     200(2)
_exptl_crystal_description     plate
_exptl_crystal_colour     colorless
_exptl_crystal_size_max     0.420
_exptl_crystal_size_mid     0.320
_exptl_crystal_size_min     0.260
_exptl_crystal_density_diffrn     1.311
_exptl_crystal_density_meas     .
_exptl_crystal_F_000     1332
_exptl_absorpt_coefficient_mu     0.096
_exptl_absorpt_correction_type     multi-scan
_exptl_absorpt_process_details     '(SADABS; Bruker, 2008)'
_shelx_estimated_absorpt_T_min     0.961
_shelx_estimated_absorpt_T_max     0.976
_exptl_absorpt_correction_T_min     0.8179
_exptl_absorpt_correction_T_max     1.0000
_exptl_special_details
;
SADABS-2008/1 (Bruker,2008) was used for absorption correction.
wR2(int) was 0.1805 before and 0.0485 after correction.
The Ratio of minimum to maximum transmission is 0.8179.
The \l/2 correction factor is 0.0000.
;
_diffrn_ambient_temperature     200(2)
_diffrn_radiation_type     'MoK\a'
_diffrn_radiation_wavelength     0.71073
_diffrn_radiation_monochromator     'graphite'
_diffrn_measurement_device_type     'Bruker APEXII CCD'
_diffrn_measurement_method     '\f and \w scans'
_diffrn_reflns_number     19558
_diffrn_reflns_av_R_equivalents     0.0405
_diffrn_reflns_theta_min     2.406
_diffrn_reflns_theta_max     25.022
_diffrn_reflns_theta_full     25.242
_diffrn_measured_fraction_theta_max     0.998
_diffrn_measured_fraction_theta_full     0.976
_diffrn_reflns_limit_h_min     -11
_diffrn_reflns_limit_h_max     12
_diffrn_reflns_limit_k_min     -33
_diffrn_reflns_limit_k_max     33
_diffrn_reflns_limit_l_min     -12
_diffrn_reflns_limit_l_max     12
_reflns_number_total     5543
_reflns_number_gt     4678
_reflns_threshold_expression     I>2\s(I)
_refine_ls_structure_factor_coef     Fsqd
_refine_ls_matrix_type     full
_refine_ls_R_factor_all     0.0604
_refine_ls_R_factor_gt     0.0493
_refine_ls_wR_factor_gt     0.1158
_refine_ls_wR_factor_ref     0.1206
_refine_ls_goodness_of_fit_ref     1.259
_refine_ls_restrained_S_all     1.261
_refine_ls_number_reflns     5543
_refine_ls_number_parameters     415
_refine_ls_number_restraints     1
_refine_ls_hydrogen_treatment     constr
_refine_ls_weighting_scheme     calc
_refine_ls_weighting_details
                      'w=1/[\s^2^(Fo^2^)+(0.0607P)^2^] where P=(Fo^2^+2Fc^2^)/3'
_atom_sites_solution_hydrogens     mixed
_atom_sites_solution_primary     iterative
_atom_sites_solution_secondary     ?
_refine_ls_shift/su_max     0.000
_refine_ls_shift/su_mean     0.000
_refine_diff_density_max     0.323
_refine_diff_density_min     -0.217
_refine_ls_extinction_method     none
_refine_ls_extinction_coef     .
loop_
    _atom_type_symbol
    _atom_type_description
    _atom_type_scat_dispersion_real
    _atom_type_scat_dispersion_imag
    _atom_type_scat_source
    'C' 'C' 0.0033 0.0016
                         'International Tables Vol C Tables 4.2.6.8 and 6.1.1.4'
    'H' 'H' 0.0000 0.0000
                         'International Tables Vol C Tables 4.2.6.8 and 6.1.1.4'
    'O' 'O' 0.0106 0.0060
                         'International Tables Vol C Tables 4.2.6.8 and 6.1.1.4'
_computing_data_collection     'APEX2 (Bruker, 2009)'
_computing_cell_refinement     'SAINT (Bruker, 2009)'
_computing_data_reduction     'SAINT (Bruker, 2009)'
_computing_structure_solution     'SHELXS97 (Sheldrick, 2008)'
_computing_structure_refinement     'SHELXL97 (Sheldrick, 2008)'
_computing_molecular_graphics     'OLEX2 (Dolomanov <i>et al.</i> 2009)'
_computing_publication_material     'OLEX2 (Dolomanov <i>et al.</i> 2009)'
loop_
    _atom_site_type_symbol
    _atom_site_label
    _atom_site_fract_x
    _atom_site_fract_y
    _atom_site_fract_z
    _atom_site_U_iso_or_equiv
    _atom_site_adp_type
    _atom_site_calc_flag
    _atom_site_occupancy
    _atom_site_disorder_assembly
    _atom_site_disorder_group
    O O1 0.6817(2) 0.38776(7) 0.3835(2) 0.0356(5) Uani d 1 . .
    O O2 0.9660(2) 0.29325(8) 0.4251(2) 0.0377(6) Uani d 1 . .
    O O3 0.8861(2) 0.39337(7) 0.4678(2) 0.0365(6) Uani d 1 . .
    H H3 0.8847 0.4219 0.4460 0.055 Uiso calc 1 . .
    O O4 0.9400(2) 0.29834(9) 0.6349(2) 0.0473(7) Uani d 1 . .
    O O5 0.5217(3) 0.41252(13) 0.1295(3) 0.0741(10) Uani d 1 . .
    C C1 0.7673(3) 0.32247(10) 0.4929(3) 0.0295(7) Uani d 1 . .
    C C2 0.7609(3) 0.37755(11) 0.4896(3) 0.0319(7) Uani d 1 . .
    C C3 0.6765(3) 0.34915(11) 0.2951(3) 0.0313(7) Uani d 1 . .
    H H3A 0.5875 0.3370 0.2949 0.038 Uiso calc 1 . .
    C C4 0.7608(3) 0.31057(10) 0.3520(3) 0.0294(7) Uani d 1 . .
    H H4 0.7213 0.2789 0.3393 0.035 Uiso calc 1 . .
    C C5 0.9002(3) 0.30976(11) 0.3106(3) 0.0318(7) Uani d 1 . .
    H H5 0.9277 0.3428 0.2925 0.038 Uiso calc 1 . .
    C C6 0.8988(3) 0.30454(10) 0.5302(3) 0.0317(8) Uani d 1 . .
    C C7 0.6632(3) 0.30040(12) 0.5743(3) 0.0394(8) Uani d 1 . .
    H H7A 0.5807 0.3130 0.5485 0.059 Uiso calc 1 . .
    H H7B 0.6784 0.3079 0.6639 0.059 Uiso calc 1 . .
    H H7C 0.6638 0.2661 0.5628 0.059 Uiso calc 1 . .
    C C8 0.7064(4) 0.40203(12) 0.6048(3) 0.0443(9) Uani d 1 . .
    H H8A 0.7581 0.3946 0.6796 0.066 Uiso calc 1 . .
    H H8B 0.6193 0.3912 0.6188 0.066 Uiso calc 1 . .
    H H8C 0.7064 0.4362 0.5908 0.066 Uiso calc 1 . .
    C C9 0.7099(3) 0.36289(12) 0.1567(3) 0.0374(8) Uani d 1 . .
    C C10 0.5949(4) 0.38274(16) 0.0850(4) 0.0546(11) Uani d 1 . .
    C C11 0.5928(5) 0.3623(2) -0.0398(4) 0.0716(14) Uani d 1 . .
    H H11 0.5383 0.3718 -0.1069 0.086 Uiso calc 1 . .
    C C12 0.6793(5) 0.32776(18) -0.0477(4) 0.0645(12) Uani d 1 . .
    H H12 0.6968 0.3110 -0.1239 0.077 Uiso calc 1 . .
    C C13 0.7463(4) 0.31812(13) 0.0771(4) 0.0428(9) Uani d 1 . .
    H H13 0.6996 0.2913 0.1170 0.051 Uiso calc 1 . .
    C C14 0.8858(4) 0.30276(13) 0.0714(4) 0.0446(9) Uani d 1 . .
    H H14 0.9385 0.3315 0.0570 0.054 Uiso calc 1 . .
    C C15 0.9297(4) 0.27972(12) 0.1967(3) 0.0418(9) Uani d 1 . .
    H H15A 0.8875 0.2488 0.2063 0.050 Uiso calc 1 . .
    H H15B 1.0223 0.2742 0.1928 0.050 Uiso calc 1 . .
    C C16 0.8068(4) 0.40361(12) 0.1463(3) 0.0427(9) Uani d 1 . .
    H H16A 0.8258 0.4096 0.0566 0.064 Uiso calc 1 . .
    H H16B 0.8849 0.3949 0.1909 0.064 Uiso calc 1 . .
    H H16C 0.7711 0.4321 0.1848 0.064 Uiso calc 1 . .
    C C17 0.9131(6) 0.26812(17) -0.0367(4) 0.0723(15) Uani d 1 . .
    H H17A 0.8584 0.2404 -0.0278 0.108 Uiso calc 1 . .
    H H17B 1.0021 0.2583 -0.0330 0.108 Uiso calc 1 . .
    H H17C 0.8964 0.2834 -0.1185 0.108 Uiso calc 1 . .
    O O6 0.2271(3) 0.47141(8) 0.6628(3) 0.0565(8) Uani d 1 . .
    O O7 0.3046(3) 0.33787(10) 0.7457(2) 0.0548(8) Uani d 1 . .
    O O8 0.3753(3) 0.44016(11) 0.7977(3) 0.0672(9) Uani d 1 . .
    H H8 0.4130 0.4633 0.8302 0.101 Uiso calc 1 . .
    O O9 0.2418(4) 0.34948(12) 0.9465(3) 0.0802(11) Uani d 1 . .
    O O10 0.1310(3) 0.51587(8) 0.3892(3) 0.0620(8) Uani d 1 . .
    C C18 0.1688(4) 0.40306(13) 0.7805(4) 0.0442(9) Uani d 1 . .
    C C19 0.2444(4) 0.45107(14) 0.7832(4) 0.0489(10) Uani d 1 . .
    C C20 0.1707(3) 0.43966(10) 0.5749(3) 0.0353(8) Uani d 1 . .
    H H20 0.0799 0.4491 0.5647 0.042 Uiso calc 1 . .
    C C21 0.1730(3) 0.39150(11) 0.6398(3) 0.0330(7) Uani d 1 . .
    H H21 0.0976 0.3723 0.6145 0.040 Uiso calc 1 . .
    C C22 0.2951(3) 0.36293(12) 0.6250(3) 0.0386(8) Uani d 1 . .
    H H22 0.3683 0.3851 0.6171 0.046 Uiso calc 1 . .
    C C23 0.2409(4) 0.36239(15) 0.8373(4) 0.0553(11) Uani d 1 . .
    C C24 0.0352(4) 0.40600(16) 0.8354(4) 0.0561(11) Uani d 1 . .
    H H24A -0.0105 0.3767 0.8171 0.084 Uiso calc 1 . .
    H H24B -0.0099 0.4326 0.7967 0.084 Uiso calc 1 . .
    H H24C 0.0400 0.4106 0.9275 0.084 Uiso calc 1 . .
    C C25 0.2053(5) 0.48671(17) 0.8816(4) 0.0726(14) Uani d 1 . .
    H H25A 0.2602 0.5145 0.8755 0.109 Uiso calc 1 . .
    H H25B 0.2133 0.4728 0.9665 0.109 Uiso calc 1 . .
    H H25C 0.1171 0.4961 0.8670 0.109 Uiso calc 1 . .
    C C26 0.2326(3) 0.44109(11) 0.4425(4) 0.0345(8) Uani d 1 . .
    C C27 0.1662(4) 0.47665(11) 0.3560(4) 0.0459(9) Uani d 1 . .
    C C28 0.1556(5) 0.45658(14) 0.2310(4) 0.0567(11) Uani d 1 . .
    H H28 0.1288 0.4731 0.1572 0.068 Uiso calc 1 . .
    C C29 0.1891(4) 0.41138(14) 0.2341(4) 0.0483(10) Uani d 1 . .
    H H29 0.1966 0.3922 0.1605 0.058 Uiso calc 1 . .
    C C30 0.2139(3) 0.39387(11) 0.3672(3) 0.0334(7) Uani d 1 . .
    H H30 0.1319 0.3803 0.3978 0.040 Uiso calc 1 . .
    C C31 0.3146(3) 0.35456(11) 0.3859(3) 0.0350(8) Uani d 1 . .
    H H31 0.4004 0.3695 0.3855 0.042 Uiso calc 1 . .
    C C32 0.2963(3) 0.32945(11) 0.5136(3) 0.0358(8) Uani d 1 . .
    H H32A 0.2152 0.3119 0.5118 0.043 Uiso calc 1 . .
    H H32B 0.3655 0.3063 0.5255 0.043 Uiso calc 1 . .
    C C33 0.3739(4) 0.45762(13) 0.4442(4) 0.0506(10) Uani d 1 . .
    H H33A 0.4113 0.4529 0.3600 0.076 Uiso calc 1 . .
    H H33B 0.4211 0.4392 0.5071 0.076 Uiso calc 1 . .
    H H33C 0.3777 0.4911 0.4667 0.076 Uiso calc 1 . .
    C C34 0.3095(4) 0.31824(12) 0.2785(4) 0.0457(9) Uani d 1 . .
    H H34A 0.3702 0.2929 0.2960 0.069 Uiso calc 1 . .
    H H34B 0.3313 0.3335 0.1979 0.069 Uiso calc 1 . .
    H H34C 0.2239 0.3050 0.2730 0.069 Uiso calc 1 . .
    O O1W 0.5000 0.5000 -0.0109(5) 0.0797(14) Uani d 1 . .
    H H1W 0.489(7) 0.4719(14) 0.043(5) 0.120 Uiso d 1 . .
loop_
    _atom_site_aniso_label
    _atom_site_aniso_U_11
    _atom_site_aniso_U_22
    _atom_site_aniso_U_33
    _atom_site_aniso_U_12
    _atom_site_aniso_U_13
    _atom_site_aniso_U_23
    O1 0.0386(13) 0.0341(11) 0.0342(13) 0.0081(10) -0.0026(11) 0.0019(10)
    O2 0.0333(13) 0.0367(13) 0.0433(14) 0.0071(10) -0.0067(12) 0.0040(11)
    O3 0.0342(13) 0.0259(11) 0.0495(15) -0.0051(10) -0.0021(11) 0.0033(11)
    O4 0.0521(16) 0.0495(15) 0.0403(15) -0.0028(12) -0.0176(13) 0.0100(13)
    O5 0.061(2) 0.104(3) 0.0569(18) 0.0353(19) -0.0044(17) 0.0231(19)
    C1 0.0315(18) 0.0256(15) 0.0315(18) -0.0051(13) -0.0032(14) 0.0032(14)
    C2 0.0333(17) 0.0312(16) 0.0313(18) 0.0017(14) -0.0012(14) 0.0016(14)
    C3 0.0238(16) 0.0374(17) 0.0328(17) -0.0026(14) -0.0020(15) 0.0028(14)
    C4 0.0303(17) 0.0271(15) 0.0309(17) -0.0086(13) -0.0035(14) 0.0001(14)
    C5 0.0293(17) 0.0292(16) 0.0367(19) 0.0029(13) -0.0033(14) 0.0056(14)
    C6 0.0363(19) 0.0234(15) 0.035(2) -0.0034(14) -0.0064(16) 0.0054(14)
    C7 0.0409(19) 0.0405(18) 0.0367(19) -0.0082(16) 0.0038(17) 0.0020(16)
    C8 0.054(2) 0.0390(19) 0.040(2) 0.0013(17) 0.0047(18) -0.0040(17)
    C9 0.0368(19) 0.0446(18) 0.0309(18) 0.0011(15) -0.0029(15) 0.0042(16)
    C10 0.051(2) 0.071(3) 0.042(2) 0.009(2) -0.004(2) 0.019(2)
    C11 0.065(3) 0.105(4) 0.045(3) 0.007(3) -0.019(2) 0.009(3)
    C12 0.079(3) 0.083(3) 0.032(2) -0.008(3) -0.010(2) -0.001(2)
    C13 0.051(2) 0.045(2) 0.0325(18) -0.0086(17) -0.0054(18) 0.0002(16)
    C14 0.058(2) 0.0407(19) 0.0349(19) 0.0012(18) 0.0070(19) -0.0034(16)
    C15 0.046(2) 0.0361(19) 0.043(2) 0.0073(16) 0.0024(18) -0.0056(17)
    C16 0.052(2) 0.0374(18) 0.0388(19) -0.0001(16) 0.0101(18) 0.0084(16)
    C17 0.114(4) 0.061(3) 0.042(2) 0.016(3) 0.005(3) -0.014(2)
    O6 0.087(2) 0.0373(13) 0.0453(16) -0.0181(13) -0.0064(14) -0.0092(12)
    O7 0.0617(19) 0.0587(17) 0.0439(16) 0.0192(15) -0.0111(13) 0.0038(13)
    O8 0.0531(19) 0.0671(19) 0.082(2) -0.0024(15) -0.0181(17) -0.0196(17)
    O9 0.114(3) 0.086(2) 0.0410(18) 0.022(2) -0.0086(18) 0.0097(16)
    O10 0.070(2) 0.0259(13) 0.090(2) 0.0007(13) -0.0007(18) 0.0017(13)
    C18 0.044(2) 0.050(2) 0.038(2) 0.0066(18) -0.0017(18) -0.0070(17)
    C19 0.048(2) 0.048(2) 0.051(2) 0.0038(18) -0.011(2) -0.0092(19)
    C20 0.0372(18) 0.0252(15) 0.0434(19) -0.0043(14) 0.0005(17) -0.0073(14)
    C21 0.0292(17) 0.0304(15) 0.0394(18) -0.0022(14) 0.0021(15) -0.0054(15)
    C22 0.0354(19) 0.0384(18) 0.042(2) 0.0021(15) -0.0058(17) -0.0028(16)
    C23 0.066(3) 0.059(2) 0.041(2) 0.003(2) -0.002(2) -0.003(2)
    C24 0.056(3) 0.067(3) 0.045(2) -0.001(2) 0.011(2) -0.003(2)
    C25 0.080(3) 0.068(3) 0.070(3) -0.002(3) 0.011(3) -0.028(3)
    C26 0.0318(17) 0.0236(15) 0.048(2) -0.0063(13) 0.0020(16) -0.0044(15)
    C27 0.049(2) 0.0280(18) 0.061(2) -0.0071(16) 0.005(2) 0.0074(18)
    C28 0.073(3) 0.047(2) 0.050(2) 0.005(2) 0.001(2) 0.016(2)
    C29 0.055(2) 0.050(2) 0.040(2) 0.001(2) 0.0006(19) 0.0001(17)
    C30 0.0336(18) 0.0268(15) 0.0399(18) -0.0037(13) 0.0045(15) -0.0045(15)
    C31 0.0311(18) 0.0289(16) 0.045(2) 0.0000(14) 0.0039(16) -0.0059(15)
    C32 0.0319(19) 0.0267(15) 0.049(2) 0.0080(13) -0.0029(16) -0.0054(16)
    C33 0.041(2) 0.042(2) 0.069(3) -0.0165(18) 0.011(2) -0.0112(19)
    C34 0.050(2) 0.039(2) 0.048(2) 0.0037(17) 0.004(2) -0.0099(17)
    O1W 0.086(3) 0.081(3) 0.072(3) -0.001(3) 0.000 0.000
_geom_special_details
;
All e.s.d.'s (except the e.s.d. in the dihedral angle between two l.s. planes)
are estimated using the full covariance matrix. The cell e.s.d.'s are taken
into account individually in the estimation of e.s.d.'s in distances, angles
and torsion angles; correlations between e.s.d.'s in cell parameters are only
used when they are defined by crystal symmetry. An approximate (isotropic)
treatment of cell e.s.d.'s is used for estimating e.s.d.'s involving l.s.
planes.
;
loop_
    _geom_bond_atom_site_label_1
    _geom_bond_atom_site_label_2
    _geom_bond_site_symmetry_2
    _geom_bond_distance
    _geom_bond_publ_flag
    O1 C2 . 1.424(4) ?
    O1 C3 . 1.438(4) ?
    O2 C6 . 1.352(4) ?
    O2 C5 . 1.468(4) ?
    O3 C2 . 1.415(4) ?
    O3 H3 . 0.8400 ?
    O4 C6 . 1.198(4) ?
    O5 C10 . 1.237(5) ?
    C1 C4 . 1.522(5) ?
    C1 C7 . 1.527(5) ?
    C1 C6 . 1.529(5) ?
    C1 C2 . 1.564(4) ?
    C2 C8 . 1.511(5) ?
    C3 C4 . 1.532(5) ?
    C3 C9 . 1.548(5) ?
    C3 H3A . 1.0000 ?
    C4 C5 . 1.534(5) ?
    C4 H4 . 1.0000 ?
    C5 C15 . 1.504(5) ?
    C5 H5 . 1.0000 ?
    C7 H7A . 0.9800 ?
    C7 H7B . 0.9800 ?
    C7 H7C . 0.9800 ?
    C8 H8A . 0.9800 ?
    C8 H8B . 0.9800 ?
    C8 H8C . 0.9800 ?
    C9 C10 . 1.535(5) ?
    C9 C16 . 1.546(5) ?
    C9 C13 . 1.570(5) ?
    C10 C11 . 1.437(6) ?
    C11 C12 . 1.340(7) ?
    C11 H11 . 0.9500 ?
    C12 C13 . 1.516(6) ?
    C12 H12 . 0.9500 ?
    C13 C14 . 1.536(6) ?
    C13 H13 . 1.0000 ?
    C14 C17 . 1.530(6) ?
    C14 C15 . 1.544(5) ?
    C14 H14 . 1.0000 ?
    C15 H15A . 0.9900 ?
    C15 H15B . 0.9900 ?
    C16 H16A . 0.9800 ?
    C16 H16B . 0.9800 ?
    C16 H16C . 0.9800 ?
    C17 H17A . 0.9800 ?
    C17 H17B . 0.9800 ?
    C17 H17C . 0.9800 ?
    O6 C19 . 1.404(5) ?
    O6 C20 . 1.421(4) ?
    O7 C23 . 1.365(5) ?
    O7 C22 . 1.459(4) ?
    O8 C19 . 1.424(5) ?
    O8 H8 . 0.8400 ?
    O9 C23 . 1.206(5) ?
    O10 C27 . 1.224(4) ?
    C18 C23 . 1.506(6) ?
    C18 C21 . 1.517(5) ?
    C18 C24 . 1.526(6) ?
    C18 C19 . 1.578(6) ?
    C19 C25 . 1.505(6) ?
    C20 C21 . 1.528(4) ?
    C20 C26 . 1.540(5) ?
    C20 H20 . 1.0000 ?
    C21 C22 . 1.530(5) ?
    C21 H21 . 1.0000 ?
    C22 C32 . 1.508(5) ?
    C22 H22 . 1.0000 ?
    C24 H24A . 0.9800 ?
    C24 H24B . 0.9800 ?
    C24 H24C . 0.9800 ?
    C25 H25A . 0.9800 ?
    C25 H25B . 0.9800 ?
    C25 H25C . 0.9800 ?
    C26 C27 . 1.529(5) ?
    C26 C33 . 1.562(5) ?
    C26 C30 . 1.569(4) ?
    C27 C28 . 1.438(6) ?
    C28 C29 . 1.331(5) ?
    C28 H28 . 0.9500 ?
    C29 C30 . 1.509(5) ?
    C29 H29 . 0.9500 ?
    C30 C31 . 1.552(5) ?
    C30 H30 . 1.0000 ?
    C31 C34 . 1.530(5) ?
    C31 C32 . 1.534(5) ?
    C31 H31 . 1.0000 ?
    C32 H32A . 0.9900 ?
    C32 H32B . 0.9900 ?
    C33 H33A . 0.9800 ?
    C33 H33B . 0.9800 ?
    C33 H33C . 0.9800 ?
    C34 H34A . 0.9800 ?
    C34 H34B . 0.9800 ?
    C34 H34C . 0.9800 ?
    O1W H1W . 0.99(3) ?
loop_
    _geom_angle_atom_site_label_1
    _geom_angle_atom_site_label_2
    _geom_angle_atom_site_label_3
    _geom_angle_site_symmetry_1
    _geom_angle_site_symmetry_3
    _geom_angle
    _geom_angle_publ_flag
    C2 O1 C3 . . 112.0(2) ?
    C6 O2 C5 . . 110.3(2) ?
    C2 O3 H3 . . 109.5 ?
    C4 C1 C7 . . 115.0(3) ?
    C4 C1 C6 . . 102.5(3) ?
    C7 C1 C6 . . 111.8(3) ?
    C4 C1 C2 . . 101.4(3) ?
    C7 C1 C2 . . 113.0(3) ?
    C6 C1 C2 . . 112.2(3) ?
    O3 C2 O1 . . 110.9(3) ?
    O3 C2 C8 . . 109.9(3) ?
    O1 C2 C8 . . 108.2(3) ?
    O3 C2 C1 . . 106.3(2) ?
    O1 C2 C1 . . 104.2(3) ?
    C8 C2 C1 . . 117.3(3) ?
    O1 C3 C4 . . 105.6(2) ?
    O1 C3 C9 . . 114.1(3) ?
    C4 C3 C9 . . 114.6(3) ?
    O1 C3 H3A . . 107.4 ?
    C4 C3 H3A . . 107.4 ?
    C9 C3 H3A . . 107.4 ?
    C1 C4 C3 . . 104.4(3) ?
    C1 C4 C5 . . 103.7(3) ?
    C3 C4 C5 . . 117.1(3) ?
    C1 C4 H4 . . 110.4 ?
    C3 C4 H4 . . 110.4 ?
    C5 C4 H4 . . 110.4 ?
    O2 C5 C15 . . 112.0(3) ?
    O2 C5 C4 . . 103.1(3) ?
    C15 C5 C4 . . 115.7(3) ?
    O2 C5 H5 . . 108.6 ?
    C15 C5 H5 . . 108.6 ?
    C4 C5 H5 . . 108.6 ?
    O4 C6 O2 . . 121.8(3) ?
    O4 C6 C1 . . 127.9(3) ?
    O2 C6 C1 . . 110.2(3) ?
    C1 C7 H7A . . 109.5 ?
    C1 C7 H7B . . 109.5 ?
    H7A C7 H7B . . 109.5 ?
    C1 C7 H7C . . 109.5 ?
    H7A C7 H7C . . 109.5 ?
    H7B C7 H7C . . 109.5 ?
    C2 C8 H8A . . 109.5 ?
    C2 C8 H8B . . 109.5 ?
    H8A C8 H8B . . 109.5 ?
    C2 C8 H8C . . 109.5 ?
    H8A C8 H8C . . 109.5 ?
    H8B C8 H8C . . 109.5 ?
    C10 C9 C16 . . 102.3(3) ?
    C10 C9 C3 . . 112.0(3) ?
    C16 C9 C3 . . 113.9(3) ?
    C10 C9 C13 . . 103.2(3) ?
    C16 C9 C13 . . 113.9(3) ?
    C3 C9 C13 . . 110.7(3) ?
    O5 C10 C11 . . 127.8(4) ?
    O5 C10 C9 . . 123.9(4) ?
    C11 C10 C9 . . 108.2(4) ?
    C12 C11 C10 . . 110.0(4) ?
    C12 C11 H11 . . 125.0 ?
    C10 C11 H11 . . 125.0 ?
    C11 C12 C13 . . 113.3(4) ?
    C11 C12 H12 . . 123.4 ?
    C13 C12 H12 . . 123.4 ?
    C12 C13 C14 . . 117.7(4) ?
    C12 C13 C9 . . 101.7(3) ?
    C14 C13 C9 . . 119.0(3) ?
    C12 C13 H13 . . 105.8 ?
    C14 C13 H13 . . 105.8 ?
    C9 C13 H13 . . 105.8 ?
    C17 C14 C13 . . 113.1(4) ?
    C17 C14 C15 . . 107.8(3) ?
    C13 C14 C15 . . 112.0(3) ?
    C17 C14 H14 . . 107.9 ?
    C13 C14 H14 . . 107.9 ?
    C15 C14 H14 . . 107.9 ?
    C5 C15 C14 . . 112.3(3) ?
    C5 C15 H15A . . 109.2 ?
    C14 C15 H15A . . 109.2 ?
    C5 C15 H15B . . 109.2 ?
    C14 C15 H15B . . 109.2 ?
    H15A C15 H15B . . 107.9 ?
    C9 C16 H16A . . 109.5 ?
    C9 C16 H16B . . 109.5 ?
    H16A C16 H16B . . 109.5 ?
    C9 C16 H16C . . 109.5 ?
    H16A C16 H16C . . 109.5 ?
    H16B C16 H16C . . 109.5 ?
    C14 C17 H17A . . 109.5 ?
    C14 C17 H17B . . 109.5 ?
    H17A C17 H17B . . 109.5 ?
    C14 C17 H17C . . 109.5 ?
    H17A C17 H17C . . 109.5 ?
    H17B C17 H17C . . 109.5 ?
    C19 O6 C20 . . 112.4(3) ?
    C23 O7 C22 . . 109.4(3) ?
    C19 O8 H8 . . 109.5 ?
    C23 C18 C21 . . 101.9(3) ?
    C23 C18 C24 . . 111.0(4) ?
    C21 C18 C24 . . 114.1(3) ?
    C23 C18 C19 . . 113.5(3) ?
    C21 C18 C19 . . 100.9(3) ?
    C24 C18 C19 . . 114.4(3) ?
    O6 C19 O8 . . 108.2(4) ?
    O6 C19 C25 . . 108.0(3) ?
    O8 C19 C25 . . 109.7(3) ?
    O6 C19 C18 . . 105.8(3) ?
    O8 C19 C18 . . 107.7(3) ?
    C25 C19 C18 . . 117.0(4) ?
    O6 C20 C21 . . 105.6(3) ?
    O6 C20 C26 . . 113.2(3) ?
    C21 C20 C26 . . 114.9(3) ?
    O6 C20 H20 . . 107.6 ?
    C21 C20 H20 . . 107.6 ?
    C26 C20 H20 . . 107.6 ?
    C18 C21 C20 . . 104.0(3) ?
    C18 C21 C22 . . 103.8(3) ?
    C20 C21 C22 . . 116.2(3) ?
    C18 C21 H21 . . 110.8 ?
    C20 C21 H21 . . 110.8 ?
    C22 C21 H21 . . 110.8 ?
    O7 C22 C32 . . 111.7(3) ?
    O7 C22 C21 . . 103.2(3) ?
    C32 C22 C21 . . 114.8(3) ?
    O7 C22 H22 . . 109.0 ?
    C32 C22 H22 . . 109.0 ?
    C21 C22 H22 . . 109.0 ?
    O9 C23 O7 . . 120.9(4) ?
    O9 C23 C18 . . 127.9(4) ?
    O7 C23 C18 . . 111.0(3) ?
    C18 C24 H24A . . 109.5 ?
    C18 C24 H24B . . 109.5 ?
    H24A C24 H24B . . 109.5 ?
    C18 C24 H24C . . 109.5 ?
    H24A C24 H24C . . 109.5 ?
    H24B C24 H24C . . 109.5 ?
    C19 C25 H25A . . 109.5 ?
    C19 C25 H25B . . 109.5 ?
    H25A C25 H25B . . 109.5 ?
    C19 C25 H25C . . 109.5 ?
    H25A C25 H25C . . 109.5 ?
    H25B C25 H25C . . 109.5 ?
    C27 C26 C20 . . 111.2(3) ?
    C27 C26 C33 . . 104.2(3) ?
    C20 C26 C33 . . 113.7(3) ?
    C27 C26 C30 . . 101.9(3) ?
    C20 C26 C30 . . 112.4(3) ?
    C33 C26 C30 . . 112.5(3) ?
    O10 C27 C28 . . 126.7(4) ?
    O10 C27 C26 . . 124.7(4) ?
    C28 C27 C26 . . 108.6(3) ?
    C29 C28 C27 . . 109.8(4) ?
    C29 C28 H28 . . 125.1 ?
    C27 C28 H28 . . 125.1 ?
    C28 C29 C30 . . 112.7(3) ?
    C28 C29 H29 . . 123.6 ?
    C30 C29 H29 . . 123.6 ?
    C29 C30 C31 . . 118.2(3) ?
    C29 C30 C26 . . 102.1(3) ?
    C31 C30 C26 . . 117.6(3) ?
    C29 C30 H30 . . 106.0 ?
    C31 C30 H30 . . 106.0 ?
    C26 C30 H30 . . 106.0 ?
    C34 C31 C32 . . 109.3(3) ?
    C34 C31 C30 . . 111.5(3) ?
    C32 C31 C30 . . 111.0(3) ?
    C34 C31 H31 . . 108.3 ?
    C32 C31 H31 . . 108.3 ?
    C30 C31 H31 . . 108.3 ?
    C22 C32 C31 . . 112.9(3) ?
    C22 C32 H32A . . 109.0 ?
    C31 C32 H32A . . 109.0 ?
    C22 C32 H32B . . 109.0 ?
    C31 C32 H32B . . 109.0 ?
    H32A C32 H32B . . 107.8 ?
    C26 C33 H33A . . 109.5 ?
    C26 C33 H33B . . 109.5 ?
    H33A C33 H33B . . 109.5 ?
    C26 C33 H33C . . 109.5 ?
    H33A C33 H33C . . 109.5 ?
    H33B C33 H33C . . 109.5 ?
    C31 C34 H34A . . 109.5 ?
    C31 C34 H34B . . 109.5 ?
    H34A C34 H34B . . 109.5 ?
    C31 C34 H34C . . 109.5 ?
    H34A C34 H34C . . 109.5 ?
    H34B C34 H34C . . 109.5 ?
loop_
    _geom_torsion_atom_site_label_1
    _geom_torsion_atom_site_label_2
    _geom_torsion_atom_site_label_3
    _geom_torsion_atom_site_label_4
    _geom_torsion_site_symmetry_1
    _geom_torsion_site_symmetry_2
    _geom_torsion_site_symmetry_3
    _geom_torsion_site_symmetry_4
    _geom_torsion
    _geom_torsion_publ_flag
    C3 O1 C2 O3 . . . . 92.6(3) ?
    C3 O1 C2 C8 . . . . -146.9(3) ?
    C3 O1 C2 C1 . . . . -21.4(3) ?
    C4 C1 C2 O3 . . . . -83.8(3) ?
    C7 C1 C2 O3 . . . . 152.5(3) ?
    C6 C1 C2 O3 . . . . 24.9(4) ?
    C4 C1 C2 O1 . . . . 33.3(3) ?
    C7 C1 C2 O1 . . . . -90.4(3) ?
    C6 C1 C2 O1 . . . . 142.1(3) ?
    C4 C1 C2 C8 . . . . 152.9(3) ?
    C7 C1 C2 C8 . . . . 29.2(4) ?
    C6 C1 C2 C8 . . . . -98.3(4) ?
    C2 O1 C3 C4 . . . . 0.3(3) ?
    C2 O1 C3 C9 . . . . -126.4(3) ?
    C7 C1 C4 C3 . . . . 89.3(3) ?
    C6 C1 C4 C3 . . . . -149.0(2) ?
    C2 C1 C4 C3 . . . . -33.0(3) ?
    C7 C1 C4 C5 . . . . -147.5(3) ?
    C6 C1 C4 C5 . . . . -25.9(3) ?
    C2 C1 C4 C5 . . . . 90.2(3) ?
    O1 C3 C4 C1 . . . . 21.6(3) ?
    C9 C3 C4 C1 . . . . 148.0(3) ?
    O1 C3 C4 C5 . . . . -92.4(3) ?
    C9 C3 C4 C5 . . . . 34.0(4) ?
    C6 O2 C5 C15 . . . . -151.6(3) ?
    C6 O2 C5 C4 . . . . -26.6(3) ?
    C1 C4 C5 O2 . . . . 31.9(3) ?
    C3 C4 C5 O2 . . . . 146.3(3) ?
    C1 C4 C5 C15 . . . . 154.5(3) ?
    C3 C4 C5 C15 . . . . -91.1(3) ?
    C5 O2 C6 O4 . . . . -173.1(3) ?
    C5 O2 C6 C1 . . . . 10.2(3) ?
    C4 C1 C6 O4 . . . . -165.8(3) ?
    C7 C1 C6 O4 . . . . -42.0(4) ?
    C2 C1 C6 O4 . . . . 86.1(4) ?
    C4 C1 C6 O2 . . . . 10.7(3) ?
    C7 C1 C6 O2 . . . . 134.5(3) ?
    C2 C1 C6 O2 . . . . -97.3(3) ?
    O1 C3 C9 C10 . . . . -84.3(4) ?
    C4 C3 C9 C10 . . . . 153.8(3) ?
    O1 C3 C9 C16 . . . . 31.2(4) ?
    C4 C3 C9 C16 . . . . -90.6(3) ?
    O1 C3 C9 C13 . . . . 161.1(3) ?
    C4 C3 C9 C13 . . . . 39.3(4) ?
    C16 C9 C10 O5 . . . . -76.5(5) ?
    C3 C9 C10 O5 . . . . 45.9(5) ?
    C13 C9 C10 O5 . . . . 165.1(4) ?
    C16 C9 C10 C11 . . . . 101.2(4) ?
    C3 C9 C10 C11 . . . . -136.4(4) ?
    C13 C9 C10 C11 . . . . -17.2(4) ?
    O5 C10 C11 C12 . . . . -173.5(5) ?
    C9 C10 C11 C12 . . . . 8.9(5) ?
    C10 C11 C12 C13 . . . . 4.0(6) ?
    C11 C12 C13 C14 . . . . -146.4(4) ?
    C11 C12 C13 C9 . . . . -14.6(5) ?
    C10 C9 C13 C12 . . . . 18.2(4) ?
    C16 C9 C13 C12 . . . . -91.9(4) ?
    C3 C9 C13 C12 . . . . 138.2(3) ?
    C10 C9 C13 C14 . . . . 149.2(3) ?
    C16 C9 C13 C14 . . . . 39.1(4) ?
    C3 C9 C13 C14 . . . . -90.8(4) ?
    C12 C13 C14 C17 . . . . -40.3(5) ?
    C9 C13 C14 C17 . . . . -163.8(3) ?
    C12 C13 C14 C15 . . . . -162.4(3) ?
    C9 C13 C14 C15 . . . . 74.1(4) ?
    O2 C5 C15 C14 . . . . -167.3(3) ?
    C4 C5 C15 C14 . . . . 75.0(4) ?
    C17 C14 C15 C5 . . . . -176.7(4) ?
    C13 C14 C15 C5 . . . . -51.6(4) ?
    C20 O6 C19 O8 . . . . 104.5(4) ?
    C20 O6 C19 C25 . . . . -136.8(4) ?
    C20 O6 C19 C18 . . . . -10.8(4) ?
    C23 C18 C19 O6 . . . . 135.6(3) ?
    C21 C18 C19 O6 . . . . 27.3(4) ?
    C24 C18 C19 O6 . . . . -95.6(4) ?
    C23 C18 C19 O8 . . . . 20.0(5) ?
    C21 C18 C19 O8 . . . . -88.3(4) ?
    C24 C18 C19 O8 . . . . 148.8(4) ?
    C23 C18 C19 C25 . . . . -104.1(4) ?
    C21 C18 C19 C25 . . . . 147.6(4) ?
    C24 C18 C19 C25 . . . . 24.7(5) ?
    C19 O6 C20 C21 . . . . -10.5(4) ?
    C19 O6 C20 C26 . . . . -137.1(3) ?
    C23 C18 C21 C20 . . . . -149.9(3) ?
    C24 C18 C21 C20 . . . . 90.4(4) ?
    C19 C18 C21 C20 . . . . -32.7(3) ?
    C23 C18 C21 C22 . . . . -27.8(4) ?
    C24 C18 C21 C22 . . . . -147.5(3) ?
    C19 C18 C21 C22 . . . . 89.3(3) ?
    O6 C20 C21 C18 . . . . 28.0(4) ?
    C26 C20 C21 C18 . . . . 153.6(3) ?
    O6 C20 C21 C22 . . . . -85.4(3) ?
    C26 C20 C21 C22 . . . . 40.2(4) ?
    C23 O7 C22 C32 . . . . -148.9(3) ?
    C23 O7 C22 C21 . . . . -25.1(4) ?
    C18 C21 C22 O7 . . . . 32.6(3) ?
    C20 C21 C22 O7 . . . . 146.1(3) ?
    C18 C21 C22 C32 . . . . 154.3(3) ?
    C20 C21 C22 C32 . . . . -92.2(4) ?
    C22 O7 C23 O9 . . . . -176.0(4) ?
    C22 O7 C23 C18 . . . . 7.4(5) ?
    C21 C18 C23 O9 . . . . -162.7(5) ?
    C24 C18 C23 O9 . . . . -40.8(6) ?
    C19 C18 C23 O9 . . . . 89.6(6) ?
    C21 C18 C23 O7 . . . . 13.6(4) ?
    C24 C18 C23 O7 . . . . 135.5(4) ?
    C19 C18 C23 O7 . . . . -94.1(4) ?
    O6 C20 C26 C27 . . . . -91.2(4) ?
    C21 C20 C26 C27 . . . . 147.3(3) ?
    O6 C20 C26 C33 . . . . 26.1(4) ?
    C21 C20 C26 C33 . . . . -95.4(3) ?
    O6 C20 C26 C30 . . . . 155.3(3) ?
    C21 C20 C26 C30 . . . . 33.8(4) ?
    C20 C26 C27 O10 . . . . 42.1(5) ?
    C33 C26 C27 O10 . . . . -80.8(4) ?
    C30 C26 C27 O10 . . . . 162.0(4) ?
    C20 C26 C27 C28 . . . . -139.2(3) ?
    C33 C26 C27 C28 . . . . 97.8(4) ?
    C30 C26 C27 C28 . . . . -19.3(4) ?
    O10 C27 C28 C29 . . . . -172.2(4) ?
    C26 C27 C28 C29 . . . . 9.2(5) ?
    C27 C28 C29 C30 . . . . 6.1(5) ?
    C28 C29 C30 C31 . . . . -148.7(4) ?
    C28 C29 C30 C26 . . . . -17.9(5) ?
    C27 C26 C30 C29 . . . . 21.2(4) ?
    C20 C26 C30 C29 . . . . 140.3(3) ?
    C33 C26 C30 C29 . . . . -89.9(4) ?
    C27 C26 C30 C31 . . . . 152.3(3) ?
    C20 C26 C30 C31 . . . . -88.6(4) ?
    C33 C26 C30 C31 . . . . 41.3(4) ?
    C29 C30 C31 C34 . . . . -38.4(4) ?
    C26 C30 C31 C34 . . . . -161.6(3) ?
    C29 C30 C31 C32 . . . . -160.4(3) ?
    C26 C30 C31 C32 . . . . 76.3(4) ?
    O7 C22 C32 C31 . . . . -167.9(3) ?
    C21 C22 C32 C31 . . . . 75.2(4) ?
    C34 C31 C32 C22 . . . . -177.9(3) ?
    C30 C31 C32 C22 . . . . -54.5(4) ?
loop_
    _geom_hbond_atom_site_label_D
    _geom_hbond_atom_site_label_H
    _geom_hbond_atom_site_label_A
    _geom_hbond_site_symmetry_A
    _geom_hbond_distance_DH
    _geom_hbond_distance_HA
    _geom_hbond_distance_DA
    _geom_hbond_angle_DHA
    O3 H3 O10 2_665 0.84 1.87 2.711(3) 175
    O8 H8 O1W 1_556 0.84 2.17 2.945(5) 153
    O1W H1W O5 . 0.99(3) 1.94(3) 2.897(4) 162(6)
_shelx_hkl_file
;
   0   0  -2   51.12    1.90
   0   0  -2   51.85    1.80
   0   0   2   50.16    1.90
   0   0   3    2.93    0.25
   0   0  -3    3.33    0.16
   0   0  -3    2.89    0.23
   0   0  -4   87.27    3.12
   0   0  -4   90.34    3.29
   0   0   4   87.23    3.30
   0   0   5   43.69    1.74
   0   0  -5   45.37    1.73
   0   0  -5   45.24    1.78
   0   0  -5   43.64    1.59
   0   0   6   -0.23    0.21
   0   0  -6    0.00    0.12
   0   0  -6   -0.10    0.06
   0   0  -6   -0.02    0.06
   0   0  -7   45.51    1.72
   0   0  -7   42.09    1.57
   0   0   7   42.60    1.76
   0   0  -7   43.28    1.74
   0   0   8    1.48    0.29
   0   0  -8    1.87    0.15
   0   0  -8    1.62    0.14
   0   0  -9    9.82    0.41
   0   0   9    9.39    0.63
   0   0 -10    3.26    0.21
   0   0  10    4.28    0.44
   0   0 -11    0.80    0.13
   0   0  11    0.66    0.32
   0   0  12    0.96    0.35
   1   0   0    0.07    0.03
   1   0   0    0.01    0.01
  -1   0   0    0.00    0.01
  -1   0   0    0.03    0.01
  -1   0  -1    3.23    0.13
  -1   0  -1    3.15    0.17
   1   0   1    2.82    0.17
  -1   0   1    2.91    0.12
   1   0  -1    3.19    0.12
   1   0   2   15.49    0.64
   1   0  -2   17.20    0.60
   1   0   2   15.22    0.65
  -1   0  -2   16.46    0.64
   1   0  -2   15.82    0.64
  -1   0  -2   16.00    0.59
   1   0   2   16.59    0.59
  -1   0  -3    7.93    0.37
  -1   0   3    6.91    0.38
  -1   0  -3    7.48    0.29
   1   0   3    7.56    0.30
   1   0   3    6.96    0.39
  -1   0  -4   19.83    0.69
  -1   0  -4   20.01    0.78
  -1   0   4   17.05    0.78
   1   0  -4   17.98    0.77
   1   0  -4   17.93    0.68
   1   0   4   17.38    0.80
   1   0   4   19.12    0.69
  -1   0   5   45.08    1.80
  -1   0  -5   47.27    1.66
   1   0  -5   46.10    1.78
   1   0   5   46.91    1.81
   1   0  -5   45.49    1.65
  -1   0   6    4.43    0.38
   1   0   6    4.48    0.38
  -1   0  -6    4.11    0.21
   1   0  -6    4.37    0.20
   1   0  -7    2.58    0.18
   1   0  -7    2.34    0.23
   1   0  -7    2.43    0.15
   1   0   7    2.44    0.33
  -1   0   7    2.03    0.30
  -1   0  -7    2.40    0.16
   1   0   8    0.21    0.25
   1   0  -8    0.03    0.10
   1   0  -8   -0.01    0.07
  -1   0  -8    0.04    0.09
  -1   0   8   -0.21    0.22
   1   0  -9    3.62    0.20
   1   0   9    3.60    0.42
  -1   0  -9    2.60    0.20
  -1   0   9    3.37    0.39
  -1   0  10    1.32    0.33
  -1   0 -10    1.10    0.14
   1   0  10    1.27    0.33
   1   0 -10    1.15    0.13
  -1   0 -11    0.21    0.10
   1   0  11    0.26    0.32
  -1   0  11    0.02    0.28
   1   0  12    0.34    0.30
   2   0   0 1000.00   36.41
   2   0   1  199.98    7.36
   2   0  -1  208.56    7.65
  -2   0  -1  203.64    7.36
   2   0   1  209.45    7.68
  -2   0   1  212.19    7.65
  -2   0  -1  226.54    7.68
   2   0   2   15.96    0.59
  -2   0  -2   16.68    0.65
  -2   0  -2   15.28    0.58
   2   0  -2   16.12    0.59
  -2   0   2   15.78    0.59
   2   0   2   15.49    0.66
   2   0   3    5.07    0.34
   2   0  -3    4.63    0.29
  -2   0  -3    5.18    0.23
   2   0  -3    5.36    0.20
  -2   0  -3    5.49    0.32
   2   0   3    4.81    0.23
   2   0   3    4.97    0.23
   2   0  -4    3.06    0.26
  -2   0  -4    3.06    0.17
   2   0   4    2.81    0.27
   2   0  -4    2.86    0.13
   2   0   5    2.02    0.28
  -2   0  -5    1.85    0.15
   2   0  -5    1.98    0.22
   2   0  -5    2.15    0.11
   2   0   6    0.21    0.23
   2   0  -6    0.05    0.06
   2   0  -6   -0.01    0.05
   2   0  -6   -0.22    0.18
  -2   0  -6    0.15    0.08
   2   0   7   33.43    1.36
  -2   0  -7   30.98    1.17
   2   0  -7   31.49    1.16
   2   0   8    7.13    0.53
  -2   0  -8    7.40    0.35
   2   0  -8    7.85    0.39
   2   0  -8    8.23    0.33
   2   0  -9    7.62    0.38
   2   0  -9    7.04    0.31
   2   0  -9    7.35    0.31
  -2   0  -9    6.52    0.34
   2   0   9    6.20    0.53
   2   0  10    1.14    0.34
  -2   0 -10    1.23    0.15
   2   0 -10    1.61    0.13
  -2   0 -11    0.70    0.13
   2   0  11    0.55    0.32
   2   0  12    0.38    0.35
  -2   0 -12    0.29    0.12
   3   0   0   -0.06    0.09
  -3   0   0    0.00    0.07
   3   0   0    0.09    0.05
  -3   0  -1   44.90    1.55
   3   0   1   38.83    1.56
  -3   0   1   41.95    1.52
   3   0   1   42.48    1.48
  -3   0  -1   38.76    1.47
   3   0  -1   40.93    1.53
   3   0   2   20.35    0.81
  -3   0   2   20.39    0.75
   3   0   2   19.59    0.74
   3   0  -2   20.38    0.75
  -3   0  -2   18.41    0.74
  -3   0  -2   22.30    0.81
  -3   0  -3    0.77    0.09
   3   0   3    0.66    0.09
  -3   0   3    0.75    0.06
   3   0  -3    0.85    0.07
   3   0   3    0.52    0.17
  -3   0  -4    2.37    0.16
   3   0   4    2.88    0.28
   3   0  -4    2.48    0.23
   3   0   4    2.39    0.17
   3   0  -4    2.89    0.12
   3   0  -5    0.12    0.18
   3   0   5   -0.03    0.09
   3   0  -5    0.30    0.05
   3   0   5    0.04    0.19
  -3   0  -5    0.07    0.07
   3   0   6    4.65    0.40
   3   0  -6    4.86    0.35
   3   0  -6    4.45    0.19
  -3   0  -6    4.11    0.23
  -3   0  -7    0.13    0.08
   3   0  -7    0.05    0.05
   3   0  -7    0.11    0.06
   3   0   7    0.36    0.26
   3   0  -8    1.50    0.12
  -3   0  -8    1.43    0.15
   3   0   8    1.53    0.33
   3   0  -8    1.83    0.18
   3   0  -8    1.49    0.11
  -3   0  -9    7.99    0.38
   3   0  -9    7.79    0.43
   3   0  -9    8.21    0.34
   3   0   9    6.90    0.57
   3   0  -9    8.44    0.35
   3   0 -10    0.33    0.08
  -3   0 -10    0.44    0.12
   3   0  10    0.72    0.31
   3   0  11    0.56    0.33
  -3   0 -11    1.03    0.15
  -3   0 -12    1.20    0.17
   3   0  12    0.69    0.35
  -4   0   0    5.30    0.25
   4   0   0    5.21    0.23
   4   0   0    4.98    0.27
   4   0   1   18.86    0.72
   4   0   1   18.54    0.78
   4   0  -1   18.98    0.71
  -4   0   1   20.50    0.74
  -4   0  -1   19.59    0.72
   4   0  -1   19.12    0.75
  -4   0  -1   20.99    0.78
  -4   0   2    0.12    0.05
   4   0   2    0.18    0.14
   4   0  -2   -0.07    0.06
  -4   0  -2    0.02    0.06
   4   0   3    2.81    0.26
  -4   0   3    3.25    0.14
  -4   0  -3    3.00    0.18
   4   0   3    3.09    0.21
   4   0  -3    2.97    0.15
   4   0  -4   10.28    0.40
  -4   0  -4   10.10    0.42
  -4   0   4   10.67    0.40
   4   0   4    9.70    0.54
   4   0   4   10.38    0.46
  -4   0  -5    3.42    0.20
   4   0  -5    2.94    0.27
   4   0  -5    3.10    0.14
   4   0   5    2.48    0.31
   4   0   5    2.64    0.20
   4   0   6   11.54    0.64
   4   0   6   11.53    0.50
   4   0  -6   10.34    0.56
   4   0  -6   11.44    0.44
  -4   0  -6   12.26    0.48
   4   0   7    0.07    0.23
   4   0  -7    0.08    0.05
  -4   0  -7   -0.03    0.08
   4   0  -8    7.63    0.32
  -4   0  -8    8.07    0.37
   4   0  -8    7.94    0.33
   4   0   8    7.76    0.54
   4   0  -9    1.40    0.20
   4   0   9    1.75    0.35
   4   0  -9    1.49    0.12
   4   0  10    0.33    0.31
  -4   0 -10    0.30    0.11
   4   0  11   -0.01    0.32
  -4   0 -11    0.13    0.12
   5   0   0   -0.01    0.11
   5   0   1   19.85    0.87
   5   0  -1   22.04    0.79
   5   0  -1   21.16    0.84
  -5   0   1   22.35    0.82
  -5   0   2   16.55    0.62
   5   0  -2   15.74    0.60
   5   0  -2   15.97    0.63
   5   0   2   15.13    0.70
  -5   0  -2   16.63    0.62
   5   0  -3    2.42    0.14
  -5   0   3    2.62    0.13
  -5   0  -3    2.29    0.16
   5   0   3    2.50    0.25
   5   0   3    2.53    0.20
   5   0  -4    0.85    0.08
   5   0   4    1.14    0.23
  -5   0   4    0.88    0.07
  -5   0  -4    0.81    0.11
   5   0   4    0.85    0.13
   5   0   5   13.16    0.59
   5   0  -5   13.71    0.52
  -5   0  -5   13.60    0.55
   5   0   5   13.06    0.67
   5   0   6    0.13    0.12
  -5   0  -6    0.14    0.09
   5   0  -6    0.05    0.06
   5   0   6   -0.19    0.23
   5   0   7    1.98    0.33
   5   0  -7    2.24    0.13
   5   0   7    2.28    0.19
  -5   0  -7    2.14    0.18
   5   0  -8    1.27    0.10
   5   0   8    1.34    0.33
  -5   0  -8    1.41    0.16
   5   0  -9    5.23    0.36
  -5   0  -9    5.14    0.30
   5   0   9    4.57    0.50
  -5   0 -10    0.03    0.11
   5   0  10   -0.17    0.27
   5   0  11    1.75    0.41
  -5   0 -11    0.85    0.16
   6   0   0    0.73    0.15
   6   0  -1    1.73    0.16
   6   0   1    1.73    0.20
   6   0  -2   22.63    0.91
   6   0   2   24.60    0.99
   6   0  -3    3.61    0.20
  -6   0  -3    3.53    0.20
   6   0   3    4.24    0.26
   6   0   3    3.75    0.31
  -6   0  -4    5.22    0.27
   6   0   4    5.42    0.31
   6   0   4    4.99    0.40
   6   0  -4    5.65    0.26
   6   0   5   21.14    0.90
   6   0   5   20.90    0.97
  -6   0  -5   21.28    0.82
   6   0  -5   21.35    0.81
   6   0   6   10.23    0.51
   6   0   6   10.72    0.62
   6   0  -6   10.93    0.44
  -6   0  -6   11.32    0.47
  -6   0  -7   14.63    0.62
   6   0   7   14.14    0.79
   6   0  -7   15.94    0.59
   6   0   8    2.49    0.38
   6   0  -8    3.17    0.29
  -6   0  -8    2.73    0.21
   6   0  -9    0.01    0.16
  -6   0  -9    0.11    0.10
   6   0   9    0.47    0.32
   6   0  10    0.51    0.33
   6   0 -10    0.13    0.18
  -6   0 -10   -0.12    0.11
   7   0   0    0.11    0.15
   7   0   1   -0.18    0.15
   7   0  -1    0.15    0.13
   7   0  -2    0.70    0.14
   7   0   2    0.82    0.21
   7   0   3    0.66    0.15
   7   0   3    0.27    0.21
   7   0  -3    0.67    0.12
  -7   0  -4    2.44    0.17
   7   0   4    1.91    0.21
   7   0   4    2.06    0.28
   7   0  -4    2.07    0.17
   7   0   5    1.55    0.20
  -7   0  -5    1.61    0.16
   7   0   5    1.78    0.29
   7   0  -5    1.55    0.14
   7   0   6    0.53    0.15
   7   0   6    0.29    0.24
  -7   0  -6    0.50    0.12
   7   0  -6    0.72    0.11
   7   0   7    0.25    0.28
  -7   0  -7    0.04    0.10
  -7   0  -8    0.20    0.11
   7   0   8   -0.20    0.28
   7   0  -8    0.02    0.17
   7   0   9    0.27    0.32
  -7   0  -9    0.28    0.12
   7   0  -9   -0.09    0.18
   7   0  10    0.64    0.34
  -7   0 -10    0.19    0.13
   7   0 -10    0.28    0.19
   8   0   0    1.32    0.20
   8   0  -1    1.06    0.17
   8   0   1    0.85    0.21
   8   0  -2   13.86    0.62
   8   0   2   14.77    0.67
   8   0   2   13.93    0.69
   8   0   3   11.61    0.63
   8   0  -3   11.53    0.51
   8   0   3   11.61    0.57
   8   0  -4    5.95    0.29
   8   0   4    4.66    0.35
   8   0   4    5.09    0.44
   8   0   5    3.13    0.28
   8   0  -5    3.44    0.22
   8   0   5    2.83    0.35
  -8   0  -5    3.52    0.23
   8   0   6    1.65    0.33
  -8   0  -6    0.99    0.15
   8   0   6    1.09    0.20
  -8   0  -7    1.79    0.19
   8   0   7    2.07    0.37
   8   0  -8    4.59    0.38
  -8   0  -8    4.57    0.28
   8   0   8    4.49    0.50
   8   0  -9    1.53    0.27
  -8   0  -9    1.72    0.20
   8   0   9    1.36    0.38
   9   0   0   -0.05    0.16
   9   0   1    4.65    0.37
   9   0   1    5.57    0.35
   9   0  -1    4.76    0.33
   9   0   2   14.70    0.73
   9   0  -2   15.87    0.68
   9   0   2   16.17    0.76
   9   0   3    1.01    0.19
   9   0   3    1.20    0.27
   9   0  -3    0.95    0.17
   9   0  -4    0.06    0.12
   9   0   4   -0.03    0.23
   9   0   4    0.06    0.15
   9   0   5    0.33    0.27
   9   0  -5    0.22    0.12
   9   0   5   -0.11    0.16
   9   0   6    1.82    0.23
   9   0   6    1.39    0.33
   9   0   7    0.58    0.32
   9   0  -7    0.10    0.20
   9   0  -8    0.31    0.22
   9   0   8    0.62    0.31
  10   0   0    4.97    0.37
  10   0   0    4.98    0.37
  10   0  -1    0.17    0.18
  10   0   1    0.26    0.21
  10   0   1   -0.01    0.17
  10   0  -2    0.12    0.16
  10   0   2    0.06    0.21
  10   0   2   -0.08    0.15
  10   0   3    0.72    0.19
  10   0   3    0.52    0.24
  10   0  -3    0.33    0.17
  10   0   4   -0.12    0.17
  10   0   4    0.23    0.25
  10   0  -4    0.19    0.15
  10   0  -5    1.86    0.27
  10   0   5    1.56    0.25
  10   0   5    1.40    0.33
  10   0  -6   -0.11    0.17
  10   0   6   -0.06    0.25
  10   0   7    0.59    0.33
  10   0  -7    0.21    0.20
  11   0   0   -0.03    0.20
  11   0   0    0.30    0.20
  11   0  -1    1.52    0.24
  11   0  -1    0.96    0.24
  11   0   1    1.31    0.25
  11   0   1    1.65    0.28
  11   0   2    5.71    0.42
  11   0   2    5.94    0.47
  11   0  -2    6.44    0.43
  11   0  -2    6.03    0.40
  11   0   3    1.71    0.32
  11   0  -3    2.02    0.25
  11   0  -3    1.72    0.26
  11   0   3    1.39    0.25
  11   0  -4    0.30    0.22
  11   0   4    0.60    0.21
  11   0   4    1.18    0.31
  11   0   5   -0.09    0.27
  11   0   5    0.14    0.20
  11   0  -5   -0.26    0.18
  11   0  -6   -0.10    0.21
  12   0   0    0.13    0.20
  12   0   0    0.75    0.26
  12   0   1    0.07    0.20
  12   0  -1    0.14    0.22
  12   0   1    0.39    0.24
  12   0  -1    0.06    0.20
  12   0  -2   -0.01    0.21
  12   0   2    0.26    0.21
  12   0  -2    0.06    0.21
  12   0   2    0.26    0.25
  12   0  -3    0.92    0.26
  12   0   3    1.11    0.25
  12   0   3    1.46    0.34
   0  -1   0    0.00    0.01
   0  -1   0    0.01    0.04
   0  -1   2   62.85    2.39
   0  -1  -2   66.24    2.40
   0   1   2   63.52    2.40
   0  -1  -2   64.60    2.27
   0   1  -2   63.77    2.38
   0   1   2   65.92    2.27
   0  -1  -2   64.78    2.54
   0   1  -2   67.06    2.52
   0   1  -2   62.55    2.28
   0   1  -3   33.85    1.27
   0   1   3   32.02    1.29
   0   1  -3   32.58    1.19
   0  -1  -3   33.41    1.29
   0  -1  -3   33.07    1.18
   0  -1   3   32.18    1.28
   0  -1  -3   33.88    1.33
   0   1  -3   34.20    1.31
   0   1   3   33.15    1.19
   0   1  -4    3.34    0.17
   0  -1   4    3.12    0.27
   0  -1  -4    3.40    0.16
   0  -1  -4    3.21    0.22
   0  -1  -4    3.19    0.27
   0   1  -4    3.46    0.25
   0   1  -4    3.58    0.17
   0   1   4    3.20    0.29
   0  -1  -5   -0.16    0.11
   0  -1  -5    0.09    0.06
   0   1  -5    0.01    0.15
   0   1  -5    0.10    0.07
   0   1  -5   -0.20    0.07
   0  -1   5    0.12    0.21
   0   1   5   -0.23    0.20
   0  -1   6   32.44    1.33
   0   1  -6   33.80    1.31
   0   1   6   31.55    1.34
   0   1  -6   32.62    1.19
   0  -1  -6   31.93    1.18
   0  -1  -6   31.48    1.32
   0   1  -6   33.14    1.29
   0   1  -7    6.16    0.27
   0  -1  -7    5.86    0.27
   0   1  -7    5.74    0.29
   0  -1   7    6.19    0.45
   0   1  -7    5.95    0.31
   0  -1  -7    5.95    0.27
   0  -1  -7    5.90    0.33
   0   1   7    5.30    0.45
   0  -1   8   -0.02    0.23
   0   1  -8    0.06    0.08
   0   1   8    0.14    0.26
   0  -1  -8    0.07    0.08
   0  -1  -8    0.07    0.08
   0   1  -9    0.51    0.12
   0  -1   9    0.35    0.27
   0  -1  -9    0.61    0.11
   0   1   9    0.57    0.31
   0   1  10    3.50    0.43
   0  -1 -10    3.22    0.21
   0   1 -10    3.48    0.22
   0  -1  10    3.53    0.42
   0   1 -11   -0.04    0.10
   0   1  11    0.18    0.29
   0  -1  11    1.15    0.33
   0  -1  12    1.12    0.36
   0   1  12    0.67    0.35
  -1  -1  -1  240.63    8.05
  -1  -1  -1  212.94    8.39
  -1   1   1  237.56    8.37
   1  -1   1  235.22    8.05
   1   1  -1  216.77    8.37
  -1  -1  -1  249.64    8.96
   1  -1   1  230.49    8.39
  -1   1  -1  240.65    8.05
  -1   1  -1  250.35    8.39
   1   1   1  222.59    8.05
   1  -1  -1  210.20    8.37
   1   1   1  239.65    8.96
  -1  -1   1  201.09    8.36
  -1  -1  -2   58.46    2.15
   1  -1   2   60.43    2.39
   1  -1   2   64.30    2.16
  -1  -1  -2   62.27    2.39
  -1  -1  -2   62.56    2.28
   1   1  -2   59.74    2.25
   1  -1   2   60.36    2.26
   1   1   2   59.36    2.28
   1  -1  -2   59.20    2.27
   1  -1  -2   60.89    2.23
   1   1   2   59.41    2.39
   1   1   2   61.37    2.15
  -1   1  -2   64.87    2.26
  -1   1  -2   61.29    2.16
  -1  -1  -3    5.16    0.21
  -1  -1  -3    5.19    0.31
   1   1  -3    4.71    0.27
  -1   1   3    4.70    0.33
  -1  -1  -3    4.97    0.22
   1  -1   3    5.07    0.31
   1  -1   3    5.26    0.23
   1   1   3    4.69    0.24
   1   1   3    4.35    0.34
   1   1   3    4.86    0.22
   1  -1  -3    4.67    0.31
   1  -1  -3    5.01    0.20
  -1   1  -3    5.77    0.30
  -1  -1   3    4.81    0.30
  -1   1  -3    4.66    0.21
  -1  -1  -4    2.75    0.15
  -1  -1  -4    2.31    0.24
   1   1  -4    2.20    0.20
   1  -1   4    2.24    0.24
   1  -1   4    2.82    0.18
  -1   1   4    2.57    0.26
  -1  -1   4    2.79    0.25
  -1   1  -4    2.34    0.21
   1  -1  -4    3.07    0.26
   1  -1  -4    2.75    0.13
   1   1   4    2.51    0.16
  -1   1  -4    2.39    0.15
   1   1   4    2.55    0.27
   1  -1   5    6.24    0.40
   1   1  -5    6.40    0.27
   1   1  -5    6.60    0.29
   1   1  -5    5.73    0.35
  -1   1   5    6.06    0.40
  -1  -1  -5    6.24    0.26
   1  -1  -5    6.51    0.39
  -1  -1   5    6.15    0.39
   1  -1  -5    6.22    0.25
   1   1   5    5.69    0.43
   1   1   5    5.77    0.28
  -1   1  -5    5.99    0.27
  -1  -1  -6    0.77    0.10
   1  -1   6    0.52    0.23
   1   1  -6    0.62    0.10
   1   1  -6    0.77    0.09
  -1   1   6    0.79    0.24
   1  -1  -6    0.68    0.17
  -1  -1   6    0.66    0.23
   1   1   6    0.51    0.25
   1  -1  -6    0.74    0.08
  -1   1  -6    0.71    0.10
   1   1  -7    5.25    0.27
   1  -1   7    4.44    0.41
  -1  -1  -7    4.58    0.24
  -1   1   7    4.58    0.40
   1   1  -7    4.86    0.24
  -1  -1   7    4.73    0.40
  -1   1  -7    4.52    0.24
   1   1   7    5.00    0.43
   1  -1  -7    5.51    0.35
   1  -1  -7    4.88    0.22
   1   1  -8    4.66    0.26
  -1  -1  -8    4.31    0.23
   1   1  -8    4.18    0.22
   1  -1   8    4.34    0.41
  -1   1   8    4.26    0.40
   1  -1  -8    4.31    0.25
   1  -1  -8    4.13    0.21
  -1   1  -8    3.98    0.23
   1   1   8    4.02    0.42
  -1  -1   8    4.78    0.41
  -1  -1  -9    0.07    0.10
  -1   1   9    0.18    0.27
   1   1  -9    0.32    0.10
   1  -1   9    0.87    0.30
   1  -1  -9    0.26    0.08
  -1  -1   9    0.36    0.28
   1   1   9   -0.35    0.26
  -1   1  -9    0.25    0.11
  -1   1  10    4.04    0.46
  -1  -1 -10    4.38    0.26
   1  -1  10    5.24    0.48
   1   1 -10    4.71    0.25
   1   1  10    5.03    0.49
  -1  -1  10    4.75    0.45
   1  -1 -10    4.40    0.24
  -1   1 -10    4.53    0.26
  -1  -1 -11    0.65    0.12
   1  -1  11    0.88    0.31
   1   1  11    0.64    0.31
  -1  -1  11    0.73    0.31
  -1   1 -11    0.57    0.12
   1  -1  12    1.96    0.39
   1   1  12    1.49    0.40
   2  -1   0   64.00    2.28
   2  -1   0   64.60    2.37
  -2   1   0   60.62    2.27
  -2   1   0   66.15    2.37
  -2  -1   0   67.56    2.37
   2   1   0   64.87    2.38
   2  -1   1   40.62    1.40
   2   1  -1   39.36    1.45
   2  -1   1   38.93    1.47
  -2  -1  -1   40.12    1.48
  -2   1   1   40.07    1.45
  -2   1  -1   40.21    1.47
   2  -1  -1   38.65    1.45
   2   1   1   36.87    1.48
  -2  -1   1   40.39    1.44
   2   1   1   39.13    1.40
  -2   1  -1   39.67    1.40
   2   1   1   38.55    1.56
   2  -1   2    8.08    0.40
  -2  -1  -2    8.79    0.41
  -2   1   2    8.69    0.33
   2  -1   2    8.46    0.34
  -2  -1  -2    8.65    0.33
   2   1  -2    8.62    0.32
   2   1   2    8.56    0.37
   2   1   2    7.79    0.41
  -2   1  -2    9.20    0.39
   2   1   2    8.17    0.33
   2  -1  -2    8.52    0.33
  -2   1  -2    8.83    0.34
  -2  -1   2    8.56    0.32
  -2  -1  -3    9.55    0.36
  -2  -1  -3    9.85    0.47
   2   1  -3    8.58    0.41
   2  -1   3    9.32    0.45
   2   1  -3    8.84    0.35
   2  -1   3    8.93    0.37
   2   1   3    8.90    0.40
  -2   1  -3    9.33    0.44
  -2   1  -3    9.23    0.37
   2   1   3    9.31    0.47
   2  -1  -3    9.28    0.35
   2   1   3    9.87    0.37
   2  -1  -3    9.61    0.45
   2   1  -4   30.92    1.17
   2  -1   4   28.59    1.19
   2   1  -4   29.86    1.10
  -2  -1  -4   29.04    1.08
   2   1   4   29.38    1.21
   2   1   4   31.12    1.09
   2  -1  -4   30.83    1.19
   2   1   4   29.37    1.19
  -2   1  -4   29.63    1.09
   2  -1  -4   29.62    1.10
  -2  -1  -5    6.84    0.30
   2   1  -5    7.25    0.28
   2  -1   5    6.81    0.44
   2   1  -5    6.96    0.38
   2  -1  -5    6.51    0.41
  -2   1  -5    7.00    0.31
   2   1   5    6.47    0.43
   2  -1  -5    7.18    0.28
   2  -1  -5    6.95    0.28
   2   1  -6    5.04    0.35
   2   1  -6    5.55    0.26
  -2  -1  -6    5.77    0.27
   2  -1   6    4.99    0.39
   2   1   6    5.75    0.42
  -2   1  -6    5.30    0.27
   2  -1  -6    6.00    0.24
   2  -1  -6    6.34    0.24
   2   1  -7    1.79    0.17
   2  -1   7    2.16    0.32
  -2  -1  -7    2.05    0.16
   2   1  -7    2.18    0.15
  -2   1  -7    2.10    0.17
   2  -1  -7    2.00    0.13
   2  -1  -7    2.24    0.13
   2   1   7    1.36    0.32
   2   1  -8    1.00    0.11
   2  -1   8    0.51    0.27
   2   1  -8    0.75    0.14
  -2  -1  -8    0.85    0.12
  -2   1  -8    0.77    0.11
   2  -1  -8    0.96    0.09
   2  -1  -8    0.93    0.09
   2   1   8    0.56    0.29
  -2  -1  -9    1.28    0.15
   2   1  -9    1.44    0.13
   2  -1   9    1.25    0.32
   2   1  -9    1.77    0.13
   2   1  -9    1.35    0.18
   2   1   9    1.41    0.35
   2  -1  -9    1.39    0.13
  -2   1  -9    1.22    0.15
   2  -1  -9    1.60    0.13
   2  -1  -9    1.48    0.17
   2   1 -10    3.29    0.19
  -2  -1 -10    3.09    0.22
   2  -1  10    3.15    0.42
   2   1 -10    3.48    0.20
   2   1  10    2.61    0.42
  -2   1 -10    3.24    0.22
   2  -1 -10    2.99    0.19
  -2  -1 -11    0.82    0.13
   2  -1  11    0.29    0.31
  -2   1 -11    0.71    0.14
   2   1  11    0.53    0.31
   2  -1 -11    0.61    0.10
  -2  -1 -12    0.14    0.11
   2  -1  12    0.47    0.32
   2   1  12    0.15    0.32
  -2   1 -12    0.01    0.11
  -3   1   0   43.73    1.61
   3  -1   0   43.93    1.62
   3   1   0   43.73    1.54
   3  -1   0   43.60    1.54
   3   1   0   41.58    1.62
  -3  -1   0   45.37    1.61
  -3   1   0   41.90    1.54
   3   1  -1    7.98    0.32
  -3   1   1    8.01    0.31
   3  -1   1    7.61    0.36
  -3  -1  -1    8.39    0.37
   3  -1   1    7.65    0.31
  -3  -1  -1    7.48    0.31
   3  -1  -1    7.88    0.30
  -3   1  -1    7.90    0.31
   3   1   1    7.74    0.31
   3   1   1    7.65    0.36
   3  -1  -1    7.57    0.32
  -3  -1   1    8.12    0.31
  -3   1  -1    8.81    0.36
  -3   1   2    0.20    0.04
  -3  -1  -2   -0.04    0.11
   3  -1   2    0.38    0.07
   3   1  -2    0.28    0.05
  -3  -1  -2    0.23    0.06
   3  -1   2    0.20    0.12
   3   1   2    0.15    0.08
   3   1   2    0.24    0.16
  -3  -1   2    0.21    0.04
  -3   1  -2    0.21    0.06
   3   1   2    0.26    0.07
  -3   1  -2    0.16    0.11
   3  -1  -2    0.29    0.05
  -3  -1  -3   16.20    0.60
   3   1  -3   15.81    0.59
  -3   1   3   15.90    0.59
   3  -1   3   15.88    0.69
  -3  -1   3   15.32    0.59
   3  -1  -3   15.63    0.60
  -3   1  -3   16.86    0.60
   3   1   3   14.94    0.70
   3   1   3   15.81    0.66
   3  -1   4   11.10    0.46
   3   1  -4   10.38    0.49
  -3  -1  -4   10.89    0.43
   3  -1   4   10.96    0.53
   3   1  -4   11.14    0.41
  -3   1  -4   11.17    0.44
   3  -1  -4   10.95    0.51
   3   1   4   10.32    0.56
   3   1   4   10.44    0.47
   3  -1  -4   11.04    0.42
   3   1  -5    1.96    0.09
  -3  -1  -5    1.83    0.15
   3   1  -5    1.71    0.21
   3  -1   5    1.65    0.13
   3  -1   5    1.83    0.26
  -3   1  -5    1.80    0.14
   3   1   5    1.59    0.15
   3   1   5    1.72    0.26
   3  -1  -5    1.60    0.10
   3  -1  -5    1.62    0.22
  -3  -1  -6    9.87    0.41
   3   1  -6   10.88    0.49
   3   1  -6    9.57    0.38
   3  -1   6    9.69    0.56
  -3   1  -6    9.18    0.41
   3  -1  -6    9.67    0.38
   3   1   6   10.14    0.58
   3  -1  -6    9.48    0.38
   3   1  -7    3.94    0.18
  -3  -1  -7    3.76    0.22
   3   1  -7    4.38    0.26
   3  -1   7    4.11    0.40
  -3   1  -7    3.73    0.23
   3  -1  -7    4.12    0.19
   3  -1  -7    3.96    0.18
   3   1   7    3.86    0.40
   3   1  -8    2.81    0.24
   3   1  -8    3.04    0.18
  -3  -1  -8    2.85    0.20
   3   1  -8    3.20    0.16
   3  -1   8    3.33    0.38
   3  -1  -8    3.31    0.17
   3  -1  -8    2.88    0.16
  -3   1  -8    2.99    0.20
   3   1   8    3.42    0.40
   3   1  -9   27.47    1.04
   3   1  -9   28.19    1.03
  -3  -1  -9   28.41    1.06
   3   1  -9   28.20    1.18
   3  -1   9   25.51    1.25
   3  -1  -9   28.23    1.17
  -3   1  -9   27.69    1.06
   3   1   9   27.19    1.28
   3  -1  -9   27.06    1.05
   3  -1  10    2.08    0.37
  -3  -1 -10    2.37    0.20
   3  -1 -10    2.41    0.16
  -3   1 -10    2.47    0.20
   3   1  10    2.58    0.41
   3  -1  11    0.59    0.32
  -3  -1 -11    1.02    0.15
  -3   1 -11    0.66    0.14
   3   1  11    1.09    0.35
   3  -1  12    0.68    0.33
  -3  -1 -12   -0.06    0.12
  -3   1 -12    0.28    0.13
   3   1  12    0.23    0.36
  -4   1   0  137.32    4.87
   4  -1   0  125.15    4.87
   4  -1   0  132.52    4.68
   4   1   0  127.81    4.88
   4   1   0  129.78    4.67
  -4  -1   0  144.17    4.87
   4  -1   1   31.14    1.13
   4   1  -1   29.26    1.17
  -4  -1  -1   35.08    1.20
  -4   1   1   32.42    1.16
   4  -1   1   29.44    1.20
   4  -1  -1   29.57    1.17
  -4   1  -1   33.26    1.19
   4   1   1   30.58    1.21
  -4  -1   1   30.65    1.16
  -4   1  -1   30.33    1.13
   4  -1  -1   31.41    1.12
   4   1   1   31.29    1.13
  -4   1   2   12.20    0.46
  -4  -1  -2   12.34    0.47
   4  -1   2   12.10    0.53
   4   1  -2   11.87    0.47
  -4  -1   2   12.38    0.46
  -4   1  -2   12.61    0.47
   4  -1  -2   11.29    0.45
   4   1   2   11.98    0.53
   4   1   2   11.82    0.56
   4  -1  -2   12.04    0.47
  -4  -1  -3   11.61    0.46
   4   1  -3   11.49    0.45
   4  -1   3   11.01    0.54
  -4   1   3   11.97    0.45
   4  -1  -3   12.08    0.45
   4   1   3   12.34    0.58
  -4   1  -3   10.86    0.46
  -4  -1   3   11.84    0.44
   4   1   3   11.48    0.51
   4   1  -4   16.24    0.61
   4  -1   4   15.42    0.73
  -4   1   4   16.13    0.61
   4  -1   4   16.35    0.67
  -4  -1  -4   15.98    0.62
  -4  -1   4   16.46    0.60
  -4   1  -4   16.16    0.62
   4  -1  -4   15.63    0.61
   4   1   4   15.08    0.73
   4   1   4   16.11    0.68
   4   1  -5   20.99    0.87
   4  -1   5   20.99    0.85
   4  -1   5   21.06    0.93
  -4  -1  -5   21.09    0.79
   4   1  -5   20.82    0.78
   4  -1  -5   20.91    0.78
   4  -1  -5   19.64    0.88
   4   1   5   21.12    0.94
  -4   1  -5   20.89    0.79
   4   1   5   20.01    0.86
   4  -1   6    1.62    0.13
   4   1  -6    1.85    0.23
  -4  -1  -6    1.60    0.15
   4  -1   6    1.60    0.29
   4   1  -6    1.69    0.10
   4   1   6    1.71    0.16
   4  -1  -6    1.91    0.11
   4   1   6    1.61    0.28
  -4   1  -6    1.26    0.14
   4   1  -7    0.51    0.14
   4   1  -7    0.66    0.07
   4  -1   7    0.24    0.25
  -4  -1  -7    0.48    0.10
  -4   1  -7    0.45    0.11
   4  -1  -7    0.52    0.07
   4  -1  -7    0.51    0.08
   4   1   7    0.17    0.26
   4  -1   8    6.14    0.51
   4   1  -8    6.32    0.27
  -4  -1  -8    6.26    0.31
   4   1  -8    6.68    0.38
   4   1  -8    6.64    0.29
   4  -1  -8    6.59    0.28
   4  -1  -8    6.18    0.27
  -4   1  -8    6.22    0.32
   4   1   8    5.65    0.49
  -4  -1  -9    0.94    0.13
   4  -1   9    1.03    0.32
   4   1  -9    0.80    0.18
  -4   1  -9    1.05    0.15
   4  -1  -9    0.88    0.09
   4  -1  -9    1.00    0.18
   4   1   9    0.69    0.33
  -4  -1 -10    0.13    0.11
   4  -1  10    0.00    0.29
   4   1  10   -0.18    0.31
  -4   1 -10    0.35    0.12
   4  -1  11    0.26    0.30
  -4  -1 -11   -0.03    0.11
   4   1  11    0.82    0.35
  -4   1 -11    0.15    0.12
   5  -1   0    0.41    0.12
   5   1   0    0.61    0.13
   5  -1   1   15.86    0.66
   5   1  -1   14.84    0.62
  -5   1   1   15.69    0.60
  -5   1  -1   15.71    0.59
   5  -1  -1   14.93    0.62
  -5  -1   1   16.05    0.60
   5   1   1   14.67    0.66
   5  -1  -1   15.78    0.58
  -5   1   2   15.64    0.59
   5   1  -2   15.49    0.61
   5  -1   2   15.07    0.67
  -5  -1   2   15.82    0.59
   5  -1  -2   15.46    0.60
   5  -1  -2   15.61    0.57
   5   1   2   14.56    0.67
  -5   1  -2   15.35    0.59
   5   1   2   14.41    0.68
   5   1  -3   12.04    0.48
  -5  -1  -3   12.08    0.49
  -5   1   3   12.82    0.47
   5  -1   3   11.34    0.57
   5   1   3   12.22    0.55
   5  -1  -3   12.25    0.48
  -5   1  -3   11.47    0.49
   5   1   3   12.14    0.60
  -5  -1   3   12.97    0.47
   5  -1   4    2.40    0.26
   5   1  -4    2.17    0.13
   5  -1   4    1.85    0.16
  -5   1   4    1.94    0.11
  -5  -1  -4    1.90    0.16
  -5   1  -4    1.68    0.15
   5   1   4    1.68    0.26
  -5  -1   4    1.91    0.11
   5   1   4    1.74    0.17
   5  -1  -4    2.02    0.12
   5   1  -5    3.06    0.15
   5  -1   5    3.27    0.21
  -5  -1  -5    3.17    0.19
   5  -1   5    2.86    0.32
   5   1   5    2.85    0.34
   5   1   5    2.75    0.23
   5  -1  -5    2.95    0.16
  -5   1  -5    2.76    0.19
   5  -1   6    0.81    0.12
   5   1  -6    0.90    0.21
   5   1  -6    0.85    0.08
   5  -1   6    0.58    0.25
  -5  -1  -6    1.02    0.12
   5  -1  -6    0.82    0.08
   5   1   6    0.58    0.26
  -5   1  -6    0.79    0.12
   5   1   6    0.62    0.15
   5  -1   7    4.48    0.43
  -5  -1  -7    4.74    0.26
   5   1  -7    4.81    0.21
  -5   1  -7    4.99    0.26
   5  -1  -7    4.81    0.22
   5   1   7    4.29    0.28
   5   1   7    3.93    0.43
   5  -1   8    2.25    0.34
   5   1  -8    1.69    0.12
  -5  -1  -8    2.07    0.18
   5   1  -8    1.66    0.22
   5   1   8    2.34    0.38
  -5   1  -8    2.20    0.19
   5  -1  -8    1.97    0.13
   5  -1   9    6.12    0.55
  -5  -1  -9    6.09    0.33
   5   1  -9    6.13    0.39
   5  -1  -9    6.16    0.39
  -5   1  -9    5.76    0.32
   5   1   9    5.81    0.55
   5  -1  10    1.13    0.35
  -5  -1 -10    1.28    0.17
   5   1  10    0.97    0.33
  -5   1 -10    1.04    0.16
   5  -1  11    0.63    0.36
  -5  -1 -11    1.41    0.18
  -5   1 -11    1.81    0.20
   5   1  11    1.82    0.43
   6   1   0    2.86    0.24
   6  -1   0    2.68    0.22
   6   1  -1   16.68    0.72
   6  -1   1   17.67    0.75
   6   1   1   17.48    0.76
   6  -1  -1   18.88    0.72
   6   1  -2    0.09    0.10
   6  -1   2   -0.13    0.15
   6  -1  -2    0.01    0.09
   6   1   2    0.00    0.16
  -6   1  -2    0.13    0.08
   6   1   2    0.07    0.12
   6  -1   3    2.57    0.28
  -6  -1  -3    3.37    0.20
   6   1  -3    2.90    0.19
   6  -1  -3    2.89    0.18
   6   1   3    2.67    0.29
  -6  -1   3    3.19    0.15
   6  -1  -3    2.97    0.16
  -6   1  -3    3.14    0.19
   6   1   3    2.82    0.23
   6  -1   4    2.07    0.18
   6  -1   4    1.95    0.28
   6   1  -4    2.02    0.14
  -6  -1  -4    2.00    0.16
   6  -1  -4    2.07    0.15
  -6  -1   4    2.08    0.12
  -6   1  -4    1.63    0.15
   6   1   4    2.02    0.19
   6   1   4    1.59    0.27
   6  -1  -4    1.90    0.12
   6  -1   5    4.39    0.28
  -6  -1  -5    5.00    0.25
   6  -1   5    4.22    0.37
   6   1  -5    4.63    0.22
   6  -1  -5    4.69    0.23
  -6  -1   5    4.72    0.20
   6   1   5    4.41    0.29
   6   1   5    4.69    0.39
  -6   1  -5    4.66    0.25
   6  -1   6    2.73    0.34
   6  -1   6    2.79    0.24
  -6  -1  -6    2.88    0.20
   6   1  -6    3.06    0.16
   6  -1  -6    2.98    0.17
   6   1   6    2.72    0.25
   6   1   6    2.73    0.34
  -6   1  -6    2.85    0.20
  -6  -1  -7    0.60    0.12
   6  -1   7    0.95    0.29
   6   1  -7    1.00    0.19
   6   1  -7    0.80    0.09
   6   1   7    0.55    0.28
   6  -1  -7    0.85    0.09
  -6   1  -7    0.77    0.14
   6  -1   8    3.98    0.44
   6   1  -8    3.43    0.30
  -6  -1  -8    2.98    0.22
   6   1   8    3.75    0.45
  -6   1  -8    3.37    0.23
   6   1  -9    1.09    0.22
  -6  -1  -9    0.77    0.14
   6  -1   9    1.85    0.38
   6   1   9    0.45    0.32
   6  -1  -9    0.91    0.20
  -6   1  -9    0.96    0.16
   6  -1  10    0.55    0.31
  -6  -1 -10    0.21    0.12
   6   1 -10    0.03    0.18
   6   1  10    0.21    0.33
  -6   1 -10    0.36    0.13
   6  -1 -10    0.26    0.18
   7   1   0    1.12    0.18
   7  -1   0    1.18    0.17
   7   1  -1    1.56    0.19
   7  -1   1    1.70    0.21
   7   1   1    1.38    0.21
   7  -1  -1    1.55    0.17
   7   1  -2    1.26    0.15
   7  -1   2    1.29    0.21
   7  -1  -2    1.10    0.14
   7   1   2    1.26    0.22
   7   1   2    1.25    0.18
   7  -1   3    1.03    0.24
   7   1  -3    0.88    0.13
  -7   1  -3    1.18    0.12
   7  -1  -3    0.88    0.13
   7   1   3    1.12    0.17
   7   1   3    0.85    0.24
   7  -1   4    6.17    0.44
   7   1  -4    6.10    0.29
   7  -1   4    5.83    0.34
   7  -1  -4    5.69    0.29
   7   1   4    5.10    0.44
   7   1   4    6.11    0.36
  -7   1  -4    5.86    0.29
   7  -1   5    0.75    0.15
   7  -1   5    1.00    0.25
   7   1  -5    0.99    0.12
  -7  -1  -5    1.31    0.15
   7   1   5    1.03    0.28
  -7   1  -5    0.97    0.13
   7   1   5    0.70    0.17
   7  -1  -5    1.15    0.12
   7  -1   6    3.56    0.39
   7   1  -6    4.31    0.22
   7  -1   6    4.10    0.28
  -7  -1  -6    4.36    0.26
  -7   1  -6    4.36    0.25
   7   1   6    4.68    0.43
   7  -1  -6    4.24    0.22
   7   1   6    4.45    0.31
   7  -1   7    0.73    0.29
   7   1  -7    0.21    0.19
  -7  -1  -7    0.47    0.12
   7  -1  -7    0.63    0.10
  -7   1  -7    0.71    0.13
   7   1   7    0.54    0.30
   7   1  -8    1.71    0.25
   7  -1   8    1.94    0.35
  -7  -1  -8    1.87    0.19
   7   1   8    1.42    0.36
  -7   1  -8    2.44    0.21
   7  -1   9    1.84    0.39
  -7  -1  -9    2.27    0.21
   7   1  -9    1.71    0.27
   7  -1  -9    1.83    0.26
   7   1   9    1.90    0.40
  -7   1  -9    2.34    0.22
   7   1 -10    0.87    0.24
  -7  -1 -10    0.79    0.15
   7  -1  10    0.91    0.35
  -7   1 -10    0.54    0.14
   7  -1 -10    0.40    0.20
   7   1  10    0.48    0.37
   8   1   0   10.44    0.52
   8  -1   0   10.17    0.51
   8   1  -1    4.58    0.30
   8  -1   1    4.44    0.34
   8   1   1    4.56    0.35
   8  -1  -1    4.17    0.29
   8   1   1    4.57    0.32
   8  -1   2    3.87    0.34
   8   1  -2    3.87    0.28
   8  -1  -2    4.26    0.28
   8   1   2    4.42    0.36
   8   1   2    4.43    0.31
   8   1  -3   10.43    0.46
   8  -1   3    9.39    0.50
   8  -1   3   10.34    0.55
   8   1   3   10.25    0.52
   8  -1  -3   10.17    0.46
   8   1   3    9.74    0.56
   8  -1   4    3.60    0.36
   8   1  -4    4.05    0.25
   8  -1   4    3.48    0.28
   8   1   4    3.94    0.39
  -8   1  -4    4.12    0.24
   8   1   4    3.83    0.31
   8  -1  -4    4.24    0.25
   8   1  -5    4.66    0.26
   8  -1   5    4.83    0.32
   8  -1   5    4.26    0.41
   8   1   5    4.82    0.34
   8  -1  -5    5.06    0.26
   8   1   5    3.80    0.41
  -8   1  -5    4.78    0.27
   8  -1   6    4.52    0.46
   8  -1   6    4.85    0.33
   8   1  -6    5.04    0.36
  -8   1  -6    4.87    0.28
   8   1   6    4.35    0.35
   8   1   6    4.68    0.46
   8  -1  -6    5.47    0.27
   8   1  -7    1.29    0.24
  -8  -1  -7    1.07    0.15
   8  -1   7    2.06    0.37
   8   1   7    0.90    0.31
  -8   1  -7    0.94    0.15
   8   1  -8    1.05    0.24
   8  -1   8    0.81    0.34
  -8  -1  -8    1.44    0.18
  -8   1  -8    0.95    0.16
   8   1   8    1.00    0.35
  -8  -1  -9    0.20    0.12
   8   1  -9    0.33    0.21
   8  -1   9    0.36    0.32
   8   1   9    0.14    0.34
  -8   1  -9    0.13    0.13
   8  -1  -9    0.40    0.20
   9   1   0    0.09    0.15
   9   1   0    0.21    0.18
   9  -1   0    0.06    0.17
   9  -1   1    3.12    0.30
   9   1  -1    3.04    0.28
   9   1  -1    3.10    0.28
   9   1   1    2.63    0.26
   9  -1  -1    2.86    0.26
   9   1   1    2.77    0.30
   9  -1   2    1.35    0.25
   9   1  -2    1.57    0.21
   9   1   2    1.51    0.23
   9  -1  -2    1.66    0.21
   9   1   2    1.03    0.25
   9  -1   3    3.16    0.34
   9   1  -3    3.02    0.25
   9  -1   3    3.01    0.27
   9   1   3    3.30    0.35
   9   1   3    2.86    0.28
   9  -1  -3    3.12    0.25
   9  -1   4    0.10    0.14
   9  -1   4    0.08    0.24
   9   1  -4   -0.02    0.13
   9   1  -4    0.32    0.18
   9  -1  -4    0.25    0.13
   9   1   4    0.01    0.15
   9   1   4    0.10    0.24
   9  -1   5    3.19    0.29
   9   1  -5    3.34    0.33
   9  -1   5    2.63    0.37
   9   1   5    2.95    0.37
   9  -1  -5    2.95    0.23
   9   1   5    3.41    0.30
   9   1  -6    0.97    0.23
   9  -1   6    0.95    0.29
   9   1   6    1.16    0.21
   9   1   6    0.91    0.32
   9  -1   7    0.24    0.28
   9   1  -7    0.26    0.21
  -9   1  -7    0.06    0.11
   9   1   7    0.55    0.32
   9   1  -8    0.03    0.22
   9  -1   8    0.26    0.30
  -9   1  -8    0.11    0.13
   9  -1  -8    0.01    0.20
   9   1   8    0.46    0.30
  10   1   0    3.70    0.32
  10   1   0    3.83    0.34
  10  -1   0    3.55    0.33
  10   1  -1    5.02    0.37
  10   1  -1    4.91    0.36
  10  -1   1    4.62    0.39
  10  -1  -1    5.21    0.36
  10   1   1    4.83    0.40
  10   1   1    5.23    0.38
  10  -1   2    3.26    0.36
  10  -1   2    3.29    0.31
  10   1  -2    3.39    0.30
  10   1  -2    3.62    0.31
  10   1   2    3.73    0.37
  10  -1  -2    3.37    0.29
  10   1   2    3.63    0.32
  10  -1   3    0.21    0.16
  10   1  -3    0.20    0.17
  10  -1   3    0.12    0.21
  10   1  -3   -0.13    0.15
  10   1   3   -0.08    0.15
  10   1   3    0.15    0.23
  10  -1  -3    0.21    0.16
  10  -1   4    0.79    0.28
  10   1  -4    1.30    0.24
  10  -1   4    0.85    0.21
  10  -1  -4    1.01    0.18
  10   1   4    0.89    0.22
  10   1   4    0.85    0.27
  10   1  -5    0.29    0.19
  10  -1   5    1.27    0.31
  10  -1   5    0.70    0.20
  10   1   5    0.36    0.20
  10   1   5    0.70    0.30
  10  -1   6    0.24    0.27
  10   1  -6    0.48    0.20
  10   1   6    0.48    0.31
  10  -1   7    0.15    0.30
  10   1  -7    0.37    0.23
  10   1   7    0.12    0.31
  10  -1  -7    0.42    0.23
  11   1   0    2.76    0.31
  11  -1   0    2.53    0.31
  11  -1   0    2.51    0.29
  11   1   0    2.51    0.30
  11  -1   1    0.49    0.23
  11   1  -1    0.43    0.20
  11   1  -1    0.32    0.21
  11  -1   1    0.29    0.20
  11  -1  -1    0.31    0.20
  11   1   1    0.16    0.21
  11   1   1    0.61    0.25
  11  -1  -1    0.24    0.18
  11  -1   2    0.26    0.17
  11   1  -2    0.62    0.20
  11   1  -2    0.51    0.20
  11  -1   2    0.59    0.26
  11  -1  -2    0.43    0.20
  11   1   2    0.45    0.25
  11   1   2    0.63    0.22
  11  -1   3    0.98    0.22
  11   1  -3    1.51    0.26
  11  -1   3    1.35    0.31
  11   1   3    1.62    0.32
  11  -1  -3    1.62    0.23
  11   1   3    1.12    0.24
  11  -1   4    0.42    0.20
  11  -1   4    0.84    0.30
  11   1  -4    0.21    0.21
  11   1   4    0.35    0.28
  11  -1  -4    0.01    0.18
  11   1   4    0.09    0.19
  11  -1   5    0.29    0.29
  11   1  -5   -0.11    0.21
  11  -1   5   -0.03    0.17
  11   1   5    0.24    0.29
  11   1   5   -0.16    0.18
  11  -1  -5   -0.28    0.19
  11   1  -6    0.52    0.25
  11  -1  -6    0.38    0.24
  12   1   0    0.48    0.25
  12  -1   0    0.14    0.20
  12   1   0    0.15    0.19
  12  -1   1    0.14    0.24
  12   1  -1    0.40    0.23
  12   1  -1   -0.25    0.17
  12  -1   1   -0.10    0.17
  12  -1  -1    0.27    0.19
  12  -1  -1    0.22    0.22
  12   1   1    0.08    0.24
  12   1   1    0.48    0.23
  12  -1   2   -0.02    0.20
  12  -1   2    0.21    0.25
  12   1  -2   -0.20    0.19
  12   1   2    0.15    0.21
  12   1   2    0.33    0.26
  12  -1  -2    0.05    0.19
  12  -1  -2    0.42    0.23
  12  -1   3    0.21    0.21
  12   1  -3    0.25    0.23
  12  -1   3    0.35    0.27
  12  -1  -3    0.23    0.20
  12   1   3    0.01    0.20
  12   1   3    0.11    0.28
   0  -2   0    0.00    0.01
   0  -2   0    0.06    0.03
   0   2   0    0.01    0.00
   0   2   0    0.01    0.03
   0   2  -1    3.19    0.13
   0   2  -1    3.81    0.18
   0   2   1    3.80    0.19
   0  -2  -1    3.47    0.19
   0   2   1    2.39    0.18
   0  -2   1    2.98    0.13
   0  -2  -1    3.70    0.19
   0  -2  -2   63.50    2.57
   0   2   2   66.76    2.29
   0  -2   2   66.85    2.55
   0   2   2   64.49    2.57
   0   2   2   62.48    2.43
   0  -2   2   62.92    2.40
   0   2  -2   65.72    2.39
   0  -2  -2   67.46    2.29
   0   2  -2   64.59    2.55
   0  -2  -2   66.06    2.43
   0  -2  -3   34.82    1.21
   0  -2   3   33.18    1.29
   0  -2  -3   33.88    1.37
   0   2   3   33.64    1.21
   0   2  -3   35.78    1.29
   0  -2  -3   33.32    1.33
   0   2   3   31.77    1.33
   0   2  -3   34.60    1.34
   0  -2  -4   36.96    1.47
   0   2  -4   39.35    1.43
   0  -2   4   37.48    1.44
   0   2  -4   38.43    1.48
   0   2   4   36.28    1.47
   0   2  -4   38.13    1.35
   0  -2  -4   36.16    1.33
   0  -2  -4   35.79    1.51
   0   2   4   36.99    1.34
   0   2  -5   42.78    1.58
   0  -2  -5   43.80    1.77
   0   2   5   43.06    1.74
   0   2  -5   44.56    1.74
   0  -2   5   43.69    1.71
   0  -2  -5   44.33    1.57
   0   2  -5   45.50    1.69
   0  -2  -6    0.66    0.08
   0   2  -6    0.73    0.10
   0  -2  -6    0.40    0.15
   0   2  -6    0.57    0.11
   0  -2   6    0.63    0.23
   0   2   6    0.31    0.25
   0   2  -7    0.46    0.12
   0  -2  -7    0.63    0.09
   0   2  -7    0.84    0.11
   0   2   7    0.43    0.26
   0  -2   7    1.19    0.25
   0  -2  -7    0.48    0.16
   0   2  -7    0.29    0.11
   0   2   8    6.71    0.50
   0  -2  -8    5.96    0.27
   0   2  -8    5.70    0.29
   0  -2   8    5.88    0.45
   0  -2  -8    6.57    0.29
   0  -2   9   13.30    0.75
   0  -2  -9   14.44    0.55
   0   2  -9   13.82    0.57
   0   2   9   12.82    0.77
   0  -2 -10    0.07    0.08
   0   2  10    0.28    0.30
   0  -2  10    0.24    0.28
   0   2 -10   -0.01    0.09
   0   2 -11    0.10    0.10
   0   2  11    0.11    0.31
   0  -2  11    0.25    0.29
   0   2  12    0.50    0.33
  -1   2   0    4.83    0.19
   1  -2   0    4.41    0.19
   1   2   0    5.35    0.22
   1   2   0    5.60    0.23
   1  -2   0    5.02    0.19
  -1  -2  -1    7.30    0.32
  -1   2   1    7.66    0.27
  -1  -2  -1    6.75    0.32
   1  -2   1    7.08    0.27
   1  -2   1    6.67    0.29
   1  -2   1    7.25    0.33
   1   2  -1    7.21    0.31
  -1   2  -1    7.30    0.29
  -1   2  -1    6.46    0.27
   1   2   1    6.64    0.33
   1   2   1    6.97    0.26
   1  -2  -1    7.69    0.27
  -1  -2   1    7.48    0.31
   1   2   1    6.84    0.33
  -1  -2  -2  221.66    8.26
   1   2  -2  234.19    8.79
   1   2  -2  217.44    8.22
   1  -2   2  231.94    7.91
   1  -2   2  220.50    8.79
  -1  -2  -2  227.74    8.79
  -1  -2  -2  220.55    7.90
   1  -2   2  233.00    8.24
   1  -2  -2  223.82    7.88
   1   2   2  224.50    8.80
   1   2   2  221.94    8.26
  -1   2  -2  225.71    7.91
   1  -2  -2  226.45    8.21
  -1   2  -2  242.89    8.23
  -1  -2   2  218.43    8.22
   1   2   2  222.77    7.90
   1  -2  -2  217.74    8.26
  -1  -2  -3   11.22    0.50
   1  -2   3    9.67    0.45
   1  -2   3    9.87    0.40
   1   2  -3   10.39    0.43
  -1  -2  -3   10.09    0.38
  -1  -2  -3   10.09    0.43
   1   2  -3   10.23    0.42
   1   2   3    9.40    0.45
  -1  -2   3    9.31    0.44
   1   2   3   10.23    0.39
   1  -2  -3   10.29    0.49
   1   2   3   10.12    0.50
  -1   2  -3   10.46    0.44
  -1   2  -3    9.71    0.39
   1  -2  -3   10.12    0.37
   1  -2   4   22.64    0.95
  -1  -2  -4   23.54    0.85
   1   2  -4   24.85    0.95
   1   2  -4   23.14    0.92
  -1  -2  -4   22.78    0.97
  -1   2   4   22.62    0.98
  -1  -2  -4   23.59    0.95
   1   2   4   22.79    0.99
   1   2   4   23.55    0.95
  -1   2  -4   22.62    0.86
  -1   2  -4   25.42    0.94
   1   2   4   23.54    0.86
   1  -2  -4   23.41    0.97
  -1  -2   4   22.99    0.94
   1  -2  -4   24.07    0.84
   1   2  -5   62.31    2.40
   1  -2   5   60.28    2.32
  -1  -2  -5   60.28    2.38
  -1  -2  -5   60.24    2.16
  -1   2   5   56.88    2.32
   1   2  -5   62.84    2.28
   1   2   5   59.59    2.34
   1  -2  -5   62.35    2.33
  -1   2  -5   60.45    2.17
   1   2   5   59.24    2.16
   1  -2  -5   60.94    2.44
  -1  -2   5   60.74    2.30
   1  -2  -5   60.78    2.14
  -1   2   6   19.91    0.93
   1  -2   6   21.32    0.92
  -1  -2  -6   21.22    0.79
   1   2  -6   20.41    0.79
   1   2  -6   22.38    0.88
   1   2  -6   21.89    0.87
   1   2   6   20.01    0.95
  -1   2  -6   21.21    0.80
   1  -2  -6   22.42    0.94
   1  -2  -6   21.35    0.77
  -1  -2   6   19.72    0.90
  -1  -2  -7    2.95    0.18
   1   2  -7    3.19    0.18
   1   2  -7    3.10    0.22
   1  -2   7    3.25    0.35
  -1   2   7    2.93    0.35
  -1  -2   7    2.98    0.32
   1  -2  -7    2.93    0.27
   1  -2  -7    3.10    0.16
   1   2   7    2.89    0.36
  -1   2  -7    3.03    0.18
  -1   2   8    1.15    0.28
   1   2  -8    1.23    0.16
   1   2  -8    1.65    0.13
   1  -2   8    1.91    0.31
  -1  -2  -8    1.22    0.12
  -1   2  -8    1.62    0.15
   1   2   8    1.10    0.31
  -1  -2   8    1.36    0.27
   1  -2  -8    1.38    0.12
  -1  -2  -9   11.97    0.49
  -1   2   9   11.27    0.68
   1  -2   9   12.26    0.70
   1   2  -9   11.69    0.49
  -1   2  -9   12.23    0.51
   1   2   9   11.64    0.71
  -1  -2   9   12.53    0.68
   1  -2  -9   11.80    0.48
   1  -2  10    4.17    0.44
  -1  -2 -10    4.07    0.23
  -1   2  10    4.29    0.45
   1   2 -10    3.98    0.24
   1  -2 -10    3.55    0.21
  -1   2 -10    4.02    0.24
   1   2  10    3.97    0.46
  -1  -2  10    4.22    0.42
   1  -2  11    2.48    0.40
  -1  -2 -11    2.67    0.20
   1   2  11    2.53    0.42
  -1   2 -11    2.41    0.20
  -1  -2  11    2.37    0.38
   1  -2  12    0.57    0.34
  -1   2 -12    0.53    0.13
   1   2  12    0.34    0.34
   2  -2   0   43.42    1.61
   2   2   0   44.59    1.73
   2   2   0   41.51    1.62
  -2   2   0   42.11    1.54
  -2  -2   0   45.01    1.62
  -2   2   0   44.89    1.61
   2  -2   0   43.95    1.54
  -2  -2  -1   42.20    1.63
   2  -2   1   39.42    1.53
   2   2  -1   41.69    1.51
  -2  -2  -1   44.86    1.55
   2   2  -1   42.15    1.64
  -2   2   1   40.45    1.51
   2  -2  -1   39.90    1.45
   2  -2  -1   41.93    1.51
  -2   2  -1   41.81    1.53
  -2   2  -1   39.54    1.46
   2   2   1   37.68    1.46
   2   2   1   40.38    1.63
  -2  -2   1   42.48    1.51
  -2  -2  -2   20.76    0.74
  -2  -2  -2   19.69    0.82
   2   2  -2   19.99    0.75
  -2  -2  -2   21.16    0.82
  -2   2   2   20.54    0.75
   2  -2   2   20.49    0.80
   2  -2  -2   20.63    0.75
  -2   2  -2   18.83    0.74
   2   2   2   19.66    0.83
  -2   2  -2   21.57    0.79
   2   2   2   20.13    0.83
  -2  -2   2   19.83    0.74
   2   2   2   20.43    0.74
  -2  -2  -3   69.91    2.67
   2  -2   3   66.23    2.42
   2  -2   3   65.99    2.68
   2   2  -3   67.51    2.51
   2  -2   3   66.10    2.54
  -2  -2  -3   72.86    2.56
  -2  -2  -3   67.51    2.41
   2   2  -3   68.92    2.48
   2  -2  -3   67.68    2.49
   2   2   3   69.62    2.41
  -2   2  -3   71.34    2.54
  -2   2  -3   68.09    2.41
   2   2   3   65.34    2.68
   2   2   3   64.24    2.56
   2   2  -4   20.22    0.85
  -2  -2  -4   21.48    0.82
   2  -2   4   19.39    0.85
  -2  -2  -4   20.69    0.76
   2   2  -4   19.56    0.76
   2   2  -4   20.56    0.81
   2   2   4   20.45    0.85
   2   2   4   21.34    0.77
   2  -2  -4   19.96    0.74
   2   2   4   19.76    0.89
   2  -2  -4   21.07    0.88
   2  -2  -4   20.52    0.77
  -2   2  -4   21.07    0.77
   2  -2   5   39.28    1.58
   2   2  -5   38.88    1.53
   2   2  -5   44.09    1.48
   2   2  -5   40.98    1.61
  -2  -2  -5   38.01    1.45
   2  -2  -5   40.48    1.58
   2  -2  -5   40.29    1.48
   2   2   5   38.13    1.61
   2  -2  -5   39.85    1.43
  -2   2  -5   39.98    1.46
  -2  -2  -6    1.32    0.12
   2   2  -6    1.63    0.15
   2  -2   6    1.26    0.25
   2   2  -6    1.74    0.19
   2  -2  -6    1.60    0.10
  -2   2  -6    1.16    0.12
   2   2   6    1.36    0.29
   2  -2  -6    1.32    0.10
   2  -2   7   13.48    0.68
  -2  -2  -7   12.99    0.52
   2   2  -7   12.82    0.58
   2   2  -7   13.00    0.52
  -2   2  -7   13.43    0.53
   2   2   7   12.73    0.69
   2  -2  -7   12.44    0.49
   2  -2  -7   12.98    0.51
  -2  -2  -8    3.15    0.20
   2  -2   8    3.04    0.36
   2   2  -8    3.27    0.19
   2   2  -8    3.21    0.25
   2   2   8    3.27    0.40
  -2   2  -8    2.97    0.21
   2  -2  -8    3.23    0.17
   2  -2  -8    3.21    0.17
   2  -2   9    7.38    0.55
   2   2  -9    6.62    0.31
   2   2  -9    6.84    0.38
  -2  -2  -9    6.62    0.32
   2  -2  -9    6.63    0.30
  -2   2  -9    6.42    0.33
   2   2   9    6.18    0.54
   2  -2  -9    6.51    0.29
   2   2 -10    1.01    0.13
  -2  -2 -10    1.01    0.14
   2  -2  10    0.74    0.30
   2   2 -10    1.13    0.11
  -2   2 -10    1.01    0.14
   2  -2 -10    1.25    0.12
   2   2  10    0.88    0.35
   2  -2  11    0.12    0.28
  -2  -2 -11    0.61    0.12
   2  -2 -11    0.48    0.10
   2   2  11    0.93    0.34
  -2   2 -11    0.30    0.12
   2  -2  12    0.61    0.34
  -2   2 -12    0.85    0.16
   2   2  12    0.72    0.36
  -3   2   0  202.45    7.16
  -3  -2   0  209.15    7.46
  -3   2   0  207.38    7.45
   3   2   0  194.55    7.98
   3  -2   0  206.06    7.46
   3  -2   0  207.21    7.16
   3   2   0  201.91    7.47
   3   2  -1   28.22    1.09
   3  -2   1   28.78    1.05
  -3  -2  -1   30.75    1.12
   3  -2   1   29.75    1.11
  -3   2   1   29.84    1.08
   3   2   1   28.80    1.18
   3  -2  -1   29.79    1.08
   3   2   1   28.71    1.12
   3  -2  -1   28.90    1.04
  -3   2  -1   29.49    1.10
  -3   2  -1   27.33    1.05
  -3  -2   1   28.93    1.08
  -3  -2  -2    4.83    0.31
  -3   2   2    4.77    0.19
   3   2  -2    4.57    0.19
  -3  -2  -2    4.26    0.20
   3  -2   2    3.98    0.27
   3  -2   2    4.64    0.22
   3   2   2    4.74    0.22
   3   2   2    4.36    0.31
  -3  -2   2    4.67    0.18
   3   2   2    4.90    0.26
  -3   2  -2    4.89    0.25
  -3   2  -2    4.81    0.22
   3  -2  -2    4.47    0.20
   3  -2  -2    4.45    0.18
   3   2  -3   24.04    0.91
   3  -2   3   26.09    0.99
  -3   2   3   24.76    0.91
  -3  -2  -3   23.64    0.90
  -3  -2   3   24.03    0.90
   3  -2  -3   25.54    0.92
  -3   2  -3   24.30    0.91
   3   2   3   24.84    1.01
   3   2   3   24.35    1.01
   3   2  -4   10.54    0.48
   3  -2   4   10.10    0.52
  -3  -2  -4   11.02    0.43
   3  -2   4   11.17    0.49
   3   2  -4   10.80    0.41
   3   2   4   10.39    0.48
  -3   2  -4   11.01    0.44
   3   2   4   10.66    0.57
   3  -2  -4   10.88    0.42
   3  -2   5    2.61    0.28
   3   2  -5    2.41    0.20
   3   2  -5    2.79    0.12
  -3  -2  -5    2.81    0.17
   3   2  -5    2.91    0.24
   3  -2  -5    2.88    0.29
   3   2   5    2.95    0.31
   3   2   5    2.70    0.22
  -3   2  -5    2.95    0.19
   3  -2  -5    2.97    0.14
   3   2  -6    6.81    0.37
  -3  -2  -6    6.49    0.30
   3  -2   6    6.00    0.42
   3   2  -6    6.43    0.26
   3   2  -6    6.62    0.34
   3   2   6    6.62    0.46
   3  -2  -6    6.54    0.27
   3  -2  -6    6.40    0.26
  -3   2  -6    5.99    0.30
   3   2  -7    1.27    0.09
   3   2  -7    1.11    0.16
   3  -2   7    1.00    0.25
  -3  -2  -7    1.55    0.14
   3   2  -7    1.39    0.20
   3  -2  -7    1.35    0.10
   3   2   7    1.37    0.31
   3  -2  -7    1.30    0.10
  -3   2  -7    1.17    0.13
   3   2  -8    2.52    0.22
   3   2  -8    2.23    0.16
   3   2  -8    2.24    0.13
   3  -2   8    2.36    0.34
  -3  -2  -8    2.63    0.18
   3  -2  -8    2.24    0.13
   3   2   8    1.90    0.36
   3  -2  -8    2.23    0.14
  -3   2  -8    1.76    0.17
   3   2  -9    0.79    0.09
   3   2  -9    0.77    0.11
   3  -2   9    0.61    0.31
  -3  -2  -9    0.43    0.12
   3   2  -9    0.30    0.17
   3  -2  -9    0.87    0.10
   3   2   9    1.15    0.34
  -3   2  -9    0.54    0.13
  -3  -2 -10    2.45    0.19
   3  -2  10    2.15    0.37
  -3   2 -10    2.15    0.20
   3   2  10    1.91    0.40
   3  -2 -10    2.23    0.15
   3  -2  11    0.69    0.34
  -3  -2 -11    0.82    0.14
  -3   2 -11    0.83    0.15
   3   2  11    0.83    0.36
  -3  -2 -12    2.64    0.22
   3  -2  12    2.65    0.42
   3   2  12    2.36    0.45
  -3   2 -12    2.33    0.23
   4   2   0    4.61    0.21
   4  -2   0    4.42    0.21
   4  -2   0    4.49    0.23
  -4   2   0    4.53    0.20
  -4  -2   0    4.65    0.25
   4   2   0    4.37    0.26
  -4   2   0    4.78    0.23
   4  -2   1   41.74    1.47
  -4  -2  -1   42.89    1.55
  -4   2   1   41.07    1.51
   4  -2   1   39.38    1.54
   4   2  -1   40.90    1.53
   4  -2  -1   39.44    1.52
  -4  -2   1   42.76    1.51
   4  -2  -1   42.31    1.46
   4   2   1   39.12    1.56
   4   2   1   39.24    1.64
  -4   2  -1   39.74    1.46
  -4   2   2    3.11    0.15
   4   2  -2    3.02    0.16
   4  -2   2    2.75    0.23
  -4  -2   2    3.31    0.15
   4  -2  -2    3.31    0.16
   4   2   2    3.00    0.25
   4  -2  -2    3.12    0.15
   4   2   2    2.66    0.21
  -4   2  -2    3.20    0.18
  -4  -2  -3   20.33    0.80
   4   2  -3   21.13    0.81
   4  -2   3   20.57    0.89
  -4   2   3   22.26    0.81
  -4  -2   3   22.58    0.80
  -4   2  -3   22.43    0.81
   4  -2  -3   21.86    0.81
   4   2   3   20.62    0.91
   4   2   3   21.52    0.90
  -4   2   4    2.14    0.12
   4   2  -4    2.09    0.11
  -4  -2  -4    2.03    0.15
   4  -2   4    1.95    0.23
   4   2   4    2.27    0.29
   4   2   4    1.80    0.17
  -4  -2   4    2.09    0.10
  -4   2  -4    2.00    0.16
   4  -2  -4    2.03    0.12
  -4  -2  -5    4.88    0.24
   4   2  -5    4.95    0.21
   4  -2   5    4.81    0.36
   4  -2   5    4.95    0.25
   4   2  -5    5.46    0.32
   4  -2   5    4.90    0.30
   4   2   5    5.82    0.41
  -4   2  -5    5.25    0.25
   4  -2  -5    4.89    0.22
   4   2   5    4.89    0.30
   4  -2   6    2.32    0.19
   4  -2   6    2.52    0.17
   4  -2   6    2.90    0.33
   4   2  -6    2.70    0.23
  -4  -2  -6    3.03    0.19
   4   2  -6    3.05    0.13
   4   2   6    2.76    0.23
   4  -2  -6    2.70    0.15
   4   2   6    3.10    0.35
  -4   2  -6    2.87    0.20
   4   2  -7    2.50    0.25
   4  -2   7    2.29    0.33
   4   2  -7    2.38    0.22
  -4  -2  -7    1.95    0.16
   4   2  -7    2.03    0.11
   4  -2  -7    1.93    0.13
   4  -2  -7    2.07    0.12
  -4   2  -7    2.21    0.18
   4   2   7    1.67    0.34
  -4  -2  -8    1.10    0.14
   4   2  -8    1.03    0.18
   4   2  -8    1.14    0.09
   4  -2   8    1.19    0.31
   4   2   8    1.46    0.34
  -4   2  -8    1.06    0.14
   4  -2  -8    1.21    0.10
   4  -2   9    1.14    0.31
  -4  -2  -9    1.35    0.15
   4   2  -9    0.76    0.18
   4   2   9    0.67    0.32
  -4   2  -9    0.87    0.15
   4  -2  -9    0.87    0.10
   4  -2  10    0.49    0.29
  -4  -2 -10    0.67    0.13
   4   2  10    0.79    0.35
  -4   2 -10    0.54    0.14
   4  -2  11    0.19    0.31
  -4  -2 -11    0.02    0.11
  -4   2 -11    0.14    0.12
   4   2  11    0.30    0.35
   5   2   0   19.04    0.80
   5  -2   0   19.02    0.79
  -5  -2   0   21.63    0.79
   5   2  -1    9.08    0.41
   5  -2   1    8.22    0.41
   5  -2  -1    8.71    0.39
   5   2   1    9.26    0.45
   5   2   1    8.51    0.44
  -5  -2   1    9.99    0.38
   5  -2  -1    9.17    0.36
  -5   2  -1    9.36    0.37
   5   2  -2    2.08    0.17
   5  -2   2    2.03    0.21
   5  -2  -2    2.14    0.13
   5   2   2    2.18    0.25
  -5   2  -2    2.44    0.16
   5  -2  -2    1.90    0.15
  -5  -2   2    2.13    0.13
   5   2   2    1.79    0.18
   5   2  -3    5.66    0.25
  -5  -2  -3    5.37    0.26
   5  -2   3    5.00    0.34
   5   2   3    5.67    0.31
  -5   2  -3    5.48    0.27
   5  -2  -3    5.47    0.23
  -5  -2   3    5.60    0.23
   5  -2  -3    5.55    0.25
   5   2   3    5.26    0.37
   5   2  -4    3.49    0.18
   5  -2   4    3.41    0.31
  -5  -2  -4    3.84    0.20
   5   2   4    3.65    0.34
  -5  -2   4    3.81    0.16
   5  -2  -4    3.82    0.18
   5   2   4    3.69    0.26
  -5   2  -4    3.50    0.21
  -5  -2  -5    0.01    0.08
   5  -2   5    0.05    0.09
   5   2  -5    0.09    0.05
   5  -2   5    0.22    0.21
   5   2   5    0.14    0.24
  -5   2  -5    0.00    0.08
   5  -2  -5    0.13    0.06
   5   2   5   -0.07    0.13
   5  -2   6    0.23    0.10
   5   2  -6    0.26    0.18
   5   2  -6    0.19    0.06
   5  -2   6    0.32    0.14
   5  -2   6    0.42    0.24
  -5  -2  -6    0.18    0.09
   5   2  -6   -0.04    0.13
  -5   2  -6    0.00    0.08
   5  -2  -6    0.07    0.06
   5   2   6   -0.15    0.24
   5   2   6    0.18    0.14
   5   2  -7    4.44    0.20
  -5  -2  -7    4.34    0.24
   5   2  -7    4.78    0.31
   5  -2   7    3.85    0.40
   5  -2  -7    4.16    0.21
   5   2   7    5.33    0.44
  -5   2  -7    4.28    0.25
   5   2   7    4.12    0.28
  -5  -2  -8    4.33    0.26
   5   2  -8    4.62    0.34
   5  -2   8    5.41    0.48
  -5   2  -8    4.98    0.28
   5   2   8    5.10    0.48
   5  -2  -8    4.92    0.23
  -5  -2  -9    2.48    0.20
   5  -2   9    2.61    0.39
   5   2  -9    3.11    0.28
  -5   2  -9    2.67    0.21
   5  -2  -9    2.71    0.16
   5   2   9    2.73    0.42
  -5  -2 -10    0.93    0.15
   5  -2  10    1.03    0.35
  -5   2 -10    1.17    0.17
   5  -2 -10    1.04    0.20
   5   2  10    1.07    0.35
  -5  -2 -11    0.29    0.13
   5  -2  11    0.45    0.34
  -5   2 -11   -0.07    0.12
   5   2  11    0.27    0.34
   6   2   0   26.16    1.04
   6  -2   0   25.58    1.02
   6  -2   1    3.61    0.27
   6   2  -1    4.06    0.24
  -6   2  -1    4.12    0.20
   6   2   1    3.76    0.28
   6  -2  -1    3.49    0.23
   6   2   1    3.69    0.27
   6   2  -2    8.21    0.37
   6  -2   2    8.16    0.42
  -6   2  -2    8.25    0.35
   6   2   2    7.29    0.45
   6  -2  -2    8.14    0.36
  -6  -2   2    8.68    0.34
   6   2   2    7.47    0.40
   6   2  -3    1.26    0.12
   6  -2   3    0.94    0.19
   6  -2  -3    1.26    0.10
   6   2   3    1.35    0.17
   6  -2  -3    1.19    0.12
  -6   2  -3    0.97    0.12
   6   2   3    1.25    0.24
  -6  -2   3    1.20    0.10
  -6  -2  -4    0.80    0.11
   6   2  -4    1.08    0.11
   6  -2   4    1.03    0.23
  -6  -2   4    1.12    0.09
   6   2   4    1.19    0.17
  -6   2  -4    1.01    0.12
   6   2   4    0.89    0.24
   6  -2  -4    1.22    0.11
   6  -2  -4    1.06    0.09
   6  -2   5    0.03    0.11
  -6  -2  -5    0.15    0.09
   6  -2   5    0.28    0.22
   6   2  -5    0.28    0.08
   6  -2  -5    0.19    0.05
   6   2   5    0.31    0.23
   6   2   5    0.24    0.15
  -6  -2   5    0.27    0.05
   6  -2  -5    0.20    0.08
  -6   2  -5    0.35    0.11
   6   2  -6    2.90    0.16
   6   2  -6    2.74    0.26
  -6  -2  -6    2.93    0.20
   6  -2   6    2.80    0.22
   6  -2   6    2.56    0.34
  -6   2  -6    3.36    0.22
   6   2   6    2.60    0.24
   6  -2  -6    2.92    0.17
   6   2   6    3.36    0.38
   6  -2   7    4.77    0.44
   6   2  -7    5.40    0.35
  -6  -2  -7    4.48    0.27
   6   2   7    4.26    0.46
  -6   2  -7    4.61    0.27
   6  -2  -7    4.71    0.23
   6  -2   8    1.03    0.30
  -6  -2  -8    1.38    0.17
   6   2  -8    0.58    0.20
   6   2   8    1.27    0.33
  -6   2  -8    1.29    0.16
   6  -2  -8    1.17    0.11
  -6  -2  -9    1.92    0.19
   6  -2   9    1.87    0.38
   6   2  -9    2.05    0.26
  -6   2  -9    2.33    0.21
   6   2   9    1.72    0.38
   6   2 -10    0.39    0.21
  -6  -2 -10    0.51    0.14
   6  -2  10    0.62    0.33
   6  -2 -10    0.37    0.18
  -6   2 -10    0.54    0.14
   6   2  10    1.09    0.38
   7   2   0   13.80    0.63
   7  -2   0   14.26    0.62
   7   2   0   14.26    0.66
   7   2  -1    8.21    0.41
   7  -2   1    7.05    0.42
   7   2   1    7.42    0.43
   7  -2  -1    8.38    0.39
   7   2   1    8.49    0.45
   7   2  -2    1.47    0.17
   7  -2   2    1.40    0.22
   7   2   2    1.37    0.24
   7  -2  -2    2.06    0.17
   7   2   2    1.70    0.20
  -7   2  -2    1.67    0.14
   7   2  -3    4.39    0.25
   7  -2   3    4.17    0.36
   7   2   3    4.28    0.30
   7  -2  -3    3.79    0.24
   7   2   3    4.13    0.37
  -7   2  -3    4.73    0.24
   7  -2   4    7.63    0.50
   7   2  -4    8.87    0.39
   7   2   4    9.51    0.56
  -7   2  -4    9.13    0.40
   7   2   4    9.37    0.48
   7  -2  -4    8.77    0.39
   7  -2   5    7.73    0.40
   7   2  -5    7.52    0.45
   7  -2   5    7.19    0.49
   7   2  -5    7.87    0.35
   7   2   5    7.27    0.53
   7  -2  -5    8.02    0.35
  -7   2  -5    8.18    0.37
   7   2   5    7.69    0.43
  -7  -2  -6    1.04    0.14
   7  -2   6    0.81    0.15
   7   2  -6    1.46    0.23
   7   2  -6    1.13    0.11
   7  -2   6    1.13    0.29
   7   2   6    1.05    0.19
   7   2   6    0.68    0.27
  -7   2  -6    0.94    0.14
   7  -2  -6    1.24    0.12
   7  -2   7    9.58    0.64
  -7  -2  -7   10.85    0.47
   7   2  -7    9.90    0.56
  -7   2  -7   10.26    0.47
   7  -2  -7   10.57    0.43
   7   2   7    9.53    0.64
  -7  -2  -8    3.15    0.23
   7   2  -8    2.85    0.31
   7  -2   8    2.47    0.39
   7   2   8    2.91    0.42
  -7   2  -8    3.02    0.23
   7  -2   9    0.01    0.29
   7   2  -9   -0.22    0.18
  -7  -2  -9    0.00    0.11
  -7   2  -9    0.02    0.11
   7   2   9    0.38    0.32
   7   2 -10    0.22    0.21
   7  -2  10   -0.24    0.31
  -7  -2 -10    0.01    0.12
  -7   2 -10    0.03    0.13
   7  -2 -10    0.41    0.18
   7   2  10   -0.04    0.33
   8   2   0    9.14    0.47
   8   2   0    8.19    0.47
   8  -2   0    9.06    0.46
   8   2  -1    1.35    0.21
   8  -2   1    2.04    0.24
   8   2  -1    1.83    0.23
   8   2   1    1.91    0.26
   8  -2  -1    2.05    0.21
   8   2   1    1.81    0.23
   8  -2   2    0.67    0.20
   8   2  -2    0.71    0.19
   8   2  -2    0.79    0.17
   8   2   2    0.39    0.22
   8  -2  -2    0.78    0.15
   8   2   2    0.72    0.18
   8  -2   3    1.28    0.25
   8   2  -3    1.40    0.18
   8   2  -3    1.36    0.22
   8   2   3    1.16    0.26
   8  -2  -3    1.19    0.15
   8   2   3    0.89    0.19
  -8   2  -3    1.31    0.14
   8  -2   4    4.66    0.31
   8   2  -4    4.68    0.36
   8  -2   4    3.72    0.37
   8   2  -4    4.72    0.27
   8   2   4    4.39    0.32
   8  -2  -4    4.59    0.26
  -8   2  -4    4.43    0.25
   8   2   4    3.96    0.39
   8   2  -5    3.69    0.23
   8  -2   5    3.41    0.27
   8  -2   5    2.89    0.37
   8   2  -5    3.60    0.31
   8  -2  -5    3.26    0.22
   8   2   5    3.34    0.38
   8   2   5    3.48    0.31
  -8   2  -5    3.25    0.22
   8  -2   6    0.55    0.24
   8  -2   6    0.23    0.15
   8   2  -6    0.44    0.20
   8  -2  -6    0.60    0.12
  -8   2  -6    0.50    0.12
   8   2   6    0.34    0.28
   8   2   6    0.02    0.18
   8   2  -7    0.42    0.20
   8  -2   7    0.63    0.27
   8   2   7    1.07    0.33
  -8   2  -7    0.60    0.14
   8   2  -8   -0.34    0.19
   8  -2   8    0.01    0.30
  -8   2  -8    0.19    0.12
   8   2   8    0.60    0.30
   8  -2   9    0.32    0.29
   8   2  -9    0.04    0.20
   8  -2  -9    0.15    0.18
   8   2   9   -0.03    0.33
  -8   2  -9   -0.02    0.12
   9   2   0    0.10    0.18
   9  -2   0   -0.03    0.16
   9   2   0    0.04    0.15
   9   2  -1    9.40    0.48
   9  -2   1    8.43    0.48
   9   2  -1    7.39    0.47
   9  -2  -1    8.81    0.45
   9   2   1    7.46    0.49
   9   2   1    9.30    0.49
   9   2  -2    0.78    0.19
   9   2  -2    0.54    0.18
   9  -2   2    0.58    0.22
   9  -2  -2    0.78    0.17
   9   2   2    0.36    0.19
   9   2   2    0.47    0.24
   9  -2   3    1.25    0.26
   9   2  -3    0.97    0.22
   9   2  -3    1.26    0.19
   9   2   3    1.14    0.26
   9   2   3    0.98    0.20
   9  -2  -3    1.27    0.18
   9   2  -4    7.64    0.40
   9   2  -4    7.80    0.48
   9  -2   4    7.01    0.51
   9  -2   4    8.22    0.44
   9  -2  -4    7.85    0.39
   9   2   4    7.56    0.55
   9   2   4    8.25    0.47
   9  -2   5    3.13    0.28
   9  -2   5    3.49    0.40
   9   2  -5    3.50    0.34
   9   2   5    3.30    0.31
   9  -2  -5    3.91    0.25
   9   2   5    2.98    0.39
  -9   2  -5    3.63    0.24
   9  -2   6    0.59    0.29
   9   2  -6    0.80    0.22
   9   2   6    0.44    0.20
  -9   2  -6    0.61    0.14
   9   2   6    0.38    0.31
   9  -2   7    1.46    0.33
   9   2  -7    1.25    0.25
   9   2   7    1.77    0.37
  -9   2  -7    1.31    0.17
   9   2  -8    5.11    0.44
   9  -2   8    4.95    0.54
   9   2   8    4.59    0.53
  -9   2  -8    5.11    0.31
  10   2   0   -0.10    0.19
  10  -2   0   -0.07    0.17
  10   2   0   -0.04    0.18
  10   2  -1    0.00    0.18
  10  -2   1    0.31    0.21
  10   2  -1    0.04    0.19
  10   2   1    0.07    0.21
  10   2   1    0.23    0.19
  10  -2  -1    0.28    0.17
  10   2  -2    0.92    0.20
  10   2  -2    0.63    0.19
  10  -2   2    0.71    0.24
  10  -2  -2    0.68    0.19
  10   2   2    0.43    0.23
  10   2   2    0.55    0.20
  10  -2   3    0.39    0.16
  10   2  -3    0.51    0.18
  10  -2   3   -0.15    0.22
  10   2  -3    0.18    0.17
  10   2   3    0.28    0.17
  10   2   3   -0.09    0.22
  10  -2  -3    0.29    0.16
  10  -2   4    2.12    0.24
  10   2  -4    1.91    0.28
  10  -2   4    1.87    0.32
  10   2   4    1.41    0.25
  10   2   4    2.34    0.35
  10  -2  -4    1.67    0.21
  10  -2   5    0.92    0.20
  10  -2   5    0.57    0.27
  10   2  -5    0.47    0.20
  10   2   5    0.74    0.29
  10   2   5    0.59    0.22
  10  -2   6    1.17    0.31
  10   2  -6    1.04    0.25
  10   2   6    0.97    0.32
  10   2  -7    0.12    0.23
  10  -2   7    0.41    0.31
  10   2   7    0.13    0.32
  11  -2   0    0.19    0.20
  11   2   0    0.07    0.20
  11   2   0    0.25    0.23
  11  -2   1    1.22    0.26
  11   2  -1    0.57    0.21
  11   2  -1    0.63    0.23
  11  -2   1    0.65    0.21
  11   2   1    0.62    0.24
  11  -2  -1    0.74    0.21
  11   2   1    0.68    0.24
  11   2  -2    0.19    0.20
  11  -2   2    0.31    0.24
  11  -2   2   -0.06    0.17
  11   2  -2    0.22    0.19
  11   2   2    0.26    0.24
  11  -2  -2    0.06    0.17
  11   2   2   -0.07    0.19
  11  -2   3    0.97    0.21
  11  -2   3    0.66    0.27
  11   2  -3    0.88    0.25
  11  -2  -3    1.06    0.21
  11   2   3    1.19    0.24
  11   2   3    1.52    0.32
  11   2  -4    0.38    0.22
  11  -2   4    0.31    0.19
  11  -2   4    0.65    0.26
  11   2   4    0.25    0.28
  11   2   4    0.30    0.22
  11  -2   5    0.05    0.28
  11  -2   5   -0.05    0.17
  11   2  -5    0.03    0.20
  11   2   5    0.10    0.21
  11   2   5    0.81    0.33
  12   2   0    0.34    0.23
  12  -2   0    0.25    0.23
  12   2   0    0.16    0.23
  12  -2   0   -0.06    0.17
  12   2  -1    0.22    0.22
  12   2  -1   -0.27    0.20
  12  -2   1    0.18    0.23
  12  -2   1    0.10    0.19
  12   2   1    0.67    0.26
  12  -2  -1    0.12    0.20
  12   2   1    0.07    0.21
  12  -2  -1    0.05    0.20
  12  -2   2   -0.02    0.24
  12   2  -2    0.06    0.23
  12  -2   2    0.18    0.20
  12  -2  -2    0.13    0.20
  12  -2  -2   -0.09    0.20
  12   2   2    0.15    0.20
  12   2   2    0.46    0.27
  12   2  -3    0.21    0.24
  12  -2   3    1.08    0.31
  12  -2   3    0.45    0.21
  12   2   3    0.53    0.31
  12  -2  -3    0.55    0.23
  12   2   3    0.44    0.23
   0  -3   0    0.06    0.06
   0  -3   0    0.02    0.01
   0   3   0    0.02    0.01
   0   3   0   -0.06    0.08
   0   3   1   60.63    2.40
   0   3  -1   59.92    2.39
   0   3  -1   62.91    2.21
   0  -3   1   59.23    2.39
   0  -3  -1   60.41    2.40
   0  -3  -1   61.84    2.25
   0   3   1   54.84    2.25
   0  -3   1   64.00    2.21
   0   3  -2   19.70    0.80
   0  -3  -2   18.90    0.82
   0   3   2   19.20    0.82
   0   3  -2   20.38    0.73
   0  -3   2   20.30    0.74
   0  -3   2   19.22    0.79
   0   3   2   19.27    0.69
   0  -3  -2   18.98    0.79
   0   3   2   19.02    0.80
   0   3   3   20.03    0.84
   0  -3  -3   20.15    0.85
   0  -3   3   19.35    0.78
   0  -3  -3   20.08    0.71
   0   3  -3   19.97    0.81
   0   3   3   19.62    0.72
   0  -3   3   20.39    0.80
   0   3  -3   21.03    0.77
   0   3   3   18.61    0.83
   0  -3  -3   19.23    0.84
   0   3  -4   13.05    0.55
   0  -3  -4   13.46    0.63
   0   3   4   12.27    0.63
   0  -3  -4   13.22    0.48
   0   3  -4   13.92    0.55
   0  -3   4   12.68    0.57
   0  -3  -4   12.53    0.60
   0   3   4   12.70    0.49
   0   3  -4   13.50    0.51
   0   3  -5   28.48    1.07
   0  -3  -5   27.00    1.14
   0   3   5   27.04    0.99
   0  -3  -5   26.72    0.98
   0   3  -5   27.61    1.01
   0   3  -5   27.15    1.10
   0  -3   5   27.30    1.10
   0   3   5   26.46    1.15
   0   3   6   27.03    1.23
   0   3  -6   29.75    1.08
   0  -3  -6   28.81    1.05
   0   3  -6   29.91    1.18
   0  -3  -6   30.30    1.22
   0  -3   6   28.06    1.19
   0   3  -7    0.20    0.09
   0  -3  -7    0.10    0.06
   0   3   7    0.47    0.27
   0   3  -7   -0.35    0.11
   0  -3   7    0.12    0.22
   0  -3  -7   -0.09    0.15
   0  -3   8    1.88    0.28
   0   3   8    1.32    0.32
   0  -3  -8    1.44    0.12
   0   3  -8    1.27    0.14
   0  -3  -9   19.33    0.76
   0   3   9   19.73    1.01
   0  -3   9   20.74    0.96
   0   3  -9   20.24    0.78
   0  -3 -10   -0.04    0.08
   0   3 -10    0.21    0.11
   0   3  10   -0.09    0.28
   0  -3  10   -0.38    0.25
   0  -3  11    0.75    0.31
   0   3  11    0.74    0.34
   0   3 -11    0.59    0.12
   0   3  12    0.48    0.34
  -1   3   0    2.01    0.10
   1   3   0    2.44    0.17
  -1   3   0    1.87    0.17
  -1  -3   0    2.14    0.16
   1  -3   0    1.78    0.17
   1   3   0    2.22    0.16
  -1  -3   0    2.11    0.16
   1  -3   0    2.12    0.10
  -1   3   1   92.49    3.44
   1   3  -1   95.01    3.70
   1  -3   1   93.85    3.71
   1  -3   1   97.43    3.45
  -1  -3  -1   94.65    3.70
  -1  -3  -1   93.96    3.48
  -1  -3   1   99.42    3.70
  -1   3  -1   96.53    3.32
   1   3   1   86.91    3.48
  -1   3  -1   96.46    3.45
   1  -3  -1   93.87    3.44
  -1   3  -1   91.95    3.71
   1   3   1   93.46    3.71
   1   3  -2   33.62    1.32
   1  -3   2   32.48    1.24
  -1  -3  -2   32.55    1.32
   1   3  -2   34.53    1.21
  -1  -3  -2   32.85    1.28
   1  -3   2   31.78    1.32
  -1  -3   2   34.24    1.31
  -1   3  -2   32.03    1.18
   1  -3  -2   33.53    1.21
   1   3   2   33.01    1.17
  -1  -3   2   32.46    1.22
   1  -3  -2   32.22    1.36
  -1   3  -2   33.52    1.32
  -1   3  -2   35.06    1.23
   1   3   2   31.82    1.34
   1   3   2   30.72    1.28
   1  -3   3   15.06    0.62
   1   3  -3   15.41    0.58
  -1  -3  -3   15.10    0.64
   1   3  -3   15.54    0.63
  -1  -3  -3   15.59    0.68
   1  -3   3   14.38    0.62
  -1  -3  -3   14.59    0.55
   1   3   3   15.01    0.56
   1  -3  -3   14.44    0.54
  -1   3  -3   15.29    0.63
  -1  -3   3   14.77    0.60
   1   3   3   14.57    0.67
  -1   3  -3   15.62    0.57
   1  -3  -3   14.67    0.68
   1   3   3   14.55    0.65
  -1   3  -3   16.50    0.61
   1  -3  -3   15.42    0.69
   1   3  -4   10.60    0.47
   1  -3   4   11.04    0.50
  -1  -3  -4   10.76    0.49
   1   3  -4   11.22    0.46
  -1   3   4   11.22    0.57
  -1  -3  -4   10.71    0.42
   1   3   4   10.40    0.57
   1   3   4   10.84    0.42
   1  -3  -4   11.34    0.56
   1   3   4   10.55    0.49
  -1   3  -4   11.37    0.49
   1  -3  -4   11.80    0.55
  -1  -3   4   10.91    0.49
   1  -3  -4   10.70    0.40
  -1   3  -4   11.01    0.44
   1   3  -5    4.29    0.25
  -1   3   5    4.31    0.38
   1   3  -5    4.84    0.27
   1  -3   5    4.34    0.32
  -1  -3  -5    4.52    0.21
  -1  -3  -5    4.29    0.26
   1   3   5    4.68    0.22
   1   3   5    4.12    0.36
   1  -3  -5    4.36    0.19
   1  -3  -5    3.84    0.31
  -1   3  -5    4.67    0.22
  -1  -3   5    4.39    0.32
  -1   3   6    7.21    0.49
   1   3  -6    7.94    0.38
   1  -3   6    7.79    0.45
  -1  -3  -6    7.91    0.32
   1   3  -6    8.37    0.40
   1   3  -6    7.74    0.34
  -1  -3  -6    8.04    0.37
  -1  -3   6    7.79    0.44
   1  -3  -6    7.73    0.31
  -1   3  -6    7.61    0.34
   1  -3  -6    7.13    0.45
   1   3   6    7.80    0.52
  -1   3   7    4.38    0.41
   1  -3   7    5.01    0.40
   1   3  -7    4.08    0.27
   1   3  -7    4.29    0.22
  -1  -3  -7    4.32    0.21
  -1  -3   7    4.30    0.36
  -1   3  -7    3.91    0.22
   1   3   7    3.67    0.41
   1  -3  -7    4.03    0.19
   1  -3  -7    3.75    0.35
  -1  -3  -8    2.66    0.17
   1   3  -8    3.16    0.24
  -1   3   8    2.73    0.36
   1   3  -8    2.83    0.19
   1  -3   8    2.85    0.34
   1  -3  -8    2.75    0.16
  -1  -3   8    2.92    0.33
  -1   3  -8    2.46    0.19
   1   3   8    2.89    0.39
   1   3  -9    2.27    0.18
   1  -3   9    2.52    0.35
  -1   3   9    1.59    0.36
  -1  -3  -9    2.14    0.18
  -1  -3   9    2.32    0.33
   1  -3  -9    1.80    0.14
   1   3   9    1.95    0.38
  -1   3  -9    2.14    0.19
   1  -3  10    0.29    0.25
   1   3 -10    0.36    0.10
  -1  -3 -10    0.26    0.09
   1   3  10    0.71    0.31
  -1   3 -10    0.09    0.11
  -1  -3  10   -0.04    0.25
   1   3 -11    0.69    0.13
   1  -3  11    0.27    0.29
  -1  -3 -11    0.54    0.12
   1   3  11    0.92    0.33
  -1   3 -11    0.67    0.14
   1  -3  12    0.03    0.30
   1   3  12   -0.04    0.31
  -1   3 -12    0.31    0.13
   1  -3 -12    0.15    0.11
  -2   3   0  276.27   10.31
   2   3   0  271.44   11.04
   2  -3   0  282.47   10.31
  -2  -3   0  299.27   11.04
  -2   3   0  279.26    9.91
   2   3   0  275.44   10.33
   2  -3   0  278.24    9.91
  -2  -3   0  301.15   10.33
   2   3  -1   30.82    1.27
   2  -3   1   28.27    1.18
  -2   3   1   32.77    1.16
  -2   3   1   31.32    1.11
  -2  -3  -1   32.92    1.26
   2  -3   1   32.57    1.13
  -2  -3  -1   34.11    1.21
   2   3  -1   30.58    1.16
   2  -3  -1   32.23    1.16
  -2   3  -1   30.78    1.13
  -2   3  -1   33.27    1.17
  -2  -3   1   30.87    1.16
   2   3   1   29.52    1.21
   2  -3  -1   31.48    1.11
  -2  -3   1   30.91    1.26
   2   3   1   30.46    1.27
  -2   3   2   17.27    0.65
   2  -3   2   17.57    0.75
  -2  -3  -2   18.36    0.72
   2   3  -2   17.30    0.73
   2  -3   2   16.19    0.68
  -2  -3  -2   17.95    0.72
   2  -3   2   18.10    0.65
   2   3  -2   17.78    0.64
   2  -3  -2   16.99    0.61
  -2   3  -2   16.49    0.64
   2   3   2   17.54    0.64
  -2   3  -2   18.18    0.69
  -2  -3   2   17.78    0.63
   2   3   2   16.28    0.73
   2  -3  -2   17.47    0.65
   2   3   2   15.72    0.74
   2  -3   3   44.25    1.82
  -2  -3  -3   48.53    1.81
   2   3  -3   45.79    1.67
  -2  -3  -3   45.55    1.63
   2  -3   3   45.00    1.73
   2   3  -3   44.93    1.69
   2   3  -3   47.21    1.82
   2  -3   3   47.01    1.64
  -2   3  -3   45.03    1.64
   2  -3  -3   45.55    1.68
   2   3   3   43.87    1.83
   2   3   3   42.74    1.77
   2   3   3   45.14    1.63
  -2   3  -3   47.54    1.72
   2  -3   4   20.68    0.85
   2  -3   4   20.28    0.86
   2   3  -4   20.74    0.77
  -2  -3  -4   21.69    0.85
   2   3  -4   20.52    0.87
  -2  -3  -4   21.28    0.77
   2   3  -4   20.84    0.81
   2  -3  -4   21.94    0.91
   2  -3  -4   20.13    0.74
   2  -3  -4   20.91    0.78
  -2   3  -4   21.23    0.79
   2   3   4   21.22    0.78
   2   3   4   20.50    0.88
   2   3   4   20.70    0.92
   2   3  -5   54.20    2.03
   2  -3   5   52.40    2.09
  -2  -3  -5   57.62    2.13
   2   3  -5   56.19    2.17
  -2  -3  -5   53.26    1.94
   2  -3  -5   53.72    1.91
   2   3   5   52.92    2.13
   2   3   5   52.64    2.15
   2  -3  -5   53.69    2.00
  -2   3  -5   54.80    1.95
  -2  -3  -6    3.23    0.19
   2   3  -6    3.40    0.25
   2  -3   6    2.91    0.30
   2   3  -6    3.81    0.24
   2  -3  -6    3.53    0.15
   2  -3  -6    3.46    0.16
  -2   3  -6    3.29    0.20
   2   3   6    3.33    0.37
   2   3  -7    5.29    0.31
   2   3  -7    4.83    0.32
   2   3  -7    5.72    0.26
  -2  -3  -7    4.95    0.25
   2  -3   7    5.04    0.41
   2  -3  -7    5.10    0.22
   2   3   7    4.87    0.45
   2  -3  -7    5.75    0.24
  -2   3  -7    5.10    0.27
   2   3  -8    2.92    0.19
   2  -3   8    3.27    0.36
   2   3  -8    2.82    0.26
  -2  -3  -8    3.14    0.19
   2  -3  -8    3.12    0.16
   2   3   8    2.77    0.40
   2  -3  -8    3.25    0.17
  -2   3  -8    3.13    0.21
   2   3  -9    0.55    0.18
   2  -3   9    1.21    0.29
  -2  -3  -9    0.70    0.12
   2   3  -9    0.83    0.12
   2   3   9    0.70    0.33
   2  -3  -9    0.90    0.10
   2  -3  -9    0.83    0.09
  -2   3  -9    0.50    0.13
   2   3 -10    0.67    0.12
   2  -3  10    0.99    0.30
  -2  -3 -10    0.94    0.13
  -2   3 -10    0.49    0.13
   2  -3 -10    0.75    0.10
   2   3  10    1.12    0.35
   2  -3  11    1.09    0.32
  -2  -3 -11    1.03    0.14
   2   3  11    1.03    0.37
   2  -3 -11    1.22    0.13
  -2   3 -11    0.79    0.15
   2  -3  12    1.00    0.36
  -2   3 -12    0.38    0.13
   2   3  12    0.82    0.39
  -3  -3   0  521.64   18.37
   3  -3   0  508.83   18.36
  -3   3   0  520.96   18.36
   3   3   0  509.02   18.38
  -3   3   0  486.31   17.64
   3   3   0  476.63   19.65
   3  -3   0  503.71   17.64
  -3   3   1   28.74    1.03
  -3   3   1   28.94    1.07
   3  -3   1   26.05    1.09
   3  -3   1   28.61    1.05
   3   3  -1   29.07    1.09
   3   3  -1   27.33    1.18
  -3  -3  -1   31.57    1.12
   3  -3  -1   29.52    1.08
  -3  -3   1   30.15    1.07
   3   3   1   28.78    1.04
  -3   3  -1   28.03    1.04
   3   3   1   28.02    1.13
   3   3   1   28.12    1.18
   3  -3  -1   28.83    1.03
  -3   3  -1   31.67    1.10
  -3   3   2   13.77    0.50
   3  -3   2   11.96    0.55
   3   3  -2   12.73    0.58
   3   3  -2   13.05    0.50
  -3  -3  -2   13.62    0.59
   3  -3   2   13.53    0.51
   3   3   2   13.28    0.50
   3   3   2   13.29    0.59
  -3   3  -2   14.86    0.55
   3  -3  -2   13.30    0.48
  -3   3  -2   12.13    0.50
  -3  -3   2   13.63    0.49
   3   3   2   13.03    0.58
   3  -3  -2   13.57    0.51
   3   3  -3   69.42    2.66
  -3  -3  -3   69.58    2.38
   3   3  -3   66.58    2.44
   3  -3   3   68.34    2.51
  -3   3   3   67.09    2.45
   3   3   3   64.29    2.54
   3  -3  -3   65.68    2.45
  -3  -3   3   66.35    2.44
   3   3   3   65.73    2.65
   3  -3  -3   65.67    2.34
  -3   3  -3   66.17    2.38
   3  -3   4    8.49    0.42
   3   3  -4    8.83    0.39
   3   3  -4    8.90    0.42
  -3  -3  -4    8.76    0.36
   3   3  -4    8.96    0.33
   3  -3   4    8.83    0.46
   3   3   4    8.68    0.43
  -3   3  -4    8.47    0.37
   3   3   4    7.28    0.50
   3  -3  -4    9.23    0.35
   3   3  -5   13.40    0.56
   3  -3   5   13.14    0.56
  -3  -3  -5   13.76    0.52
   3  -3   5   12.89    0.53
   3   3  -5   14.09    0.60
   3  -3   5   13.02    0.63
   3   3  -5   13.12    0.49
   3  -3  -5   13.37    0.51
   3  -3  -5   12.93    0.48
   3   3   5   12.33    0.66
   3   3   5   12.86    0.60
  -3   3  -5   13.08    0.53
  -3  -3  -6    8.09    0.34
   3   3  -6    7.77    0.39
   3   3  -6    8.21    0.39
   3  -3   6    7.42    0.47
   3   3  -6    8.05    0.30
   3  -3  -6    7.57    0.30
   3  -3  -6    7.87    0.32
  -3   3  -6    7.18    0.35
   3   3   6    7.54    0.38
   3   3   6    8.04    0.51
   3   3  -7    3.67    0.26
   3  -3   7    3.39    0.36
   3   3  -7    3.81    0.27
   3   3  -7    3.65    0.16
  -3  -3  -7    3.66    0.20
   3  -3  -7    3.59    0.18
  -3   3  -7    3.78    0.23
   3   3   7    4.18    0.42
   3  -3  -7    3.61    0.16
   3   3  -8    4.12    0.23
  -3  -3  -8    3.74    0.22
   3   3  -8    3.90    0.29
   3   3  -8    3.69    0.18
   3  -3   8    3.57    0.39
   3   3   8    4.02    0.43
   3  -3  -8    4.00    0.18
   3  -3  -8    3.90    0.19
  -3   3  -8    3.81    0.23
   3   3  -9    4.01    0.19
   3   3  -9    3.50    0.31
   3  -3   9    3.39    0.40
   3   3  -9    4.21    0.23
  -3  -3  -9    4.34    0.24
   3  -3  -9    4.21    0.21
   3   3   9    3.99    0.48
  -3   3  -9    3.70    0.25
  -3  -3 -10    0.90    0.13
   3  -3  10    0.90    0.31
   3   3  10    0.18    0.31
  -3   3 -10    1.00    0.14
   3  -3 -10    0.94    0.11
  -3  -3 -11    0.16    0.11
   3  -3  11   -0.14    0.26
  -3   3 -11    0.26    0.13
   3   3  11    0.48    0.34
   3  -3  12    0.89    0.33
  -3  -3 -12    0.33    0.13
   3   3  12   -0.25    0.33
  -3   3 -12    0.25    0.14
   4  -3   0    1.48    0.13
   4  -3   0    1.51    0.11
   4   3   0    1.46    0.16
  -4   3   0    1.70    0.13
   4   3   0    1.68    0.17
  -4  -3   0    1.90    0.14
  -4   3   0    1.57    0.11
   4  -3   1   60.58    2.22
   4   3  -1   62.09    2.31
   4  -3   1   65.10    2.32
   4   3  -1   55.32    2.48
  -4   3   1   65.51    2.29
  -4  -3  -1   64.10    2.33
  -4   3  -1   62.14    2.21
   4   3   1   59.48    2.48
  -4  -3   1   64.57    2.29
   4   3   1   62.67    2.35
   4  -3  -1   62.12    2.20
   4  -3  -1   62.81    2.30
   4   3  -2   52.79    2.07
  -4   3   2   51.68    1.90
   4  -3   2   48.88    1.95
   4   3  -2   51.01    1.90
   4  -3  -2   49.82    1.90
   4   3   2   50.23    1.97
  -4  -3   2   53.00    1.89
  -4   3  -2   53.32    1.85
   4   3   2   51.57    2.06
   4  -3  -2   52.36    1.82
   4   3  -3   22.83    0.86
   4  -3   3   22.83    0.94
   4   3  -3   23.29    0.97
  -4   3   3   23.31    0.86
   4  -3  -3   22.68    0.82
   4   3   3   22.53    0.98
  -4   3  -3   22.58    0.86
   4  -3  -3   23.15    0.87
   4   3   3   22.48    0.96
  -4  -3   3   23.57    0.85
   4   3  -4    3.51    0.15
  -4   3   4    3.43    0.16
   4  -3   4    2.93    0.27
  -4  -3  -4    3.42    0.18
   4   3  -4    3.16    0.25
   4   3   4    3.33    0.26
  -4   3  -4    3.55    0.19
   4   3   4    2.24    0.29
   4  -3  -4    3.28    0.16
   4   3  -5    5.98    0.32
   4  -3   5    5.88    0.33
   4   3  -5    5.58    0.22
   4   3  -5    5.92    0.33
  -4  -3  -5    5.45    0.26
   4  -3   5    4.86    0.38
   4   3   5    5.04    0.44
  -4   3  -5    5.57    0.27
   4   3   5    5.05    0.33
   4  -3  -5    5.44    0.24
   4   3  -6    2.41    0.21
   4   3  -6    2.33    0.21
  -4  -3  -6    2.75    0.18
   4  -3   6    1.99    0.14
   4  -3   6    2.14    0.29
   4  -3   6    1.51    0.16
   4   3  -6    2.23    0.11
   4   3   6    1.41    0.30
   4  -3  -6    2.36    0.12
   4  -3  -6    2.31    0.13
  -4   3  -6    2.10    0.17
   4   3   6    2.15    0.21
   4  -3   7    2.86    0.35
  -4  -3  -7    3.78    0.22
   4   3  -7    3.43    0.15
   4   3  -7    3.71    0.27
   4  -3  -7    3.56    0.17
   4   3   7    2.75    0.37
   4  -3  -7    3.43    0.15
  -4   3  -7    3.56    0.22
   4  -3   8    3.59    0.40
   4   3  -8    4.28    0.30
  -4  -3  -8    4.21    0.25
   4   3  -8    4.51    0.19
   4  -3  -8    4.34    0.21
   4   3   8    4.44    0.47
  -4   3  -8    4.30    0.25
   4  -3   9    3.63    0.40
  -4  -3  -9    3.04    0.21
   4   3  -9    3.15    0.21
   4   3  -9    3.21    0.29
   4   3   9    3.26    0.43
   4  -3  -9    3.08    0.18
  -4   3  -9    2.84    0.22
  -4  -3 -10    0.83    0.14
   4  -3  10    1.11    0.32
   4   3  10    1.10    0.36
   4  -3 -10    0.84    0.10
  -4   3 -10    0.49    0.14
  -4  -3 -11    0.09    0.11
   4  -3  11    0.39    0.31
   4   3  11    0.16    0.36
  -4   3 -11   -0.17    0.11
  -5   3   0  159.60    5.51
  -5  -3   0  164.97    5.75
   5   3   0  149.08    6.16
   5   3   0  153.46    5.77
   5  -3   0  155.19    5.75
   5   3  -1   23.19    0.91
   5  -3   1   22.65    0.92
   5   3  -1   23.08    0.98
   5  -3  -1   22.21    0.89
  -5  -3   1   23.74    0.88
   5  -3  -1   24.27    0.85
   5   3   1   23.44    0.95
  -5   3  -1   22.37    0.85
   5   3   1   22.81    0.98
   5   3  -2   42.01    1.71
   5   3  -2   40.72    1.57
   5  -3   2   39.35    1.61
  -5  -3   2   43.21    1.55
  -5   3  -2   41.79    1.51
   5   3   2   42.56    1.70
   5  -3  -2   42.84    1.56
   5  -3  -2   42.98    1.49
   5   3   2   40.37    1.64
   5  -3   3    5.73    0.34
   5   3  -3    5.44    0.34
   5   3  -3    5.49    0.26
   5   3   3    5.95    0.34
   5  -3  -3    5.74    0.23
   5   3   3    5.84    0.41
  -5   3  -3    5.80    0.27
  -5  -3   3    5.81    0.23
   5  -3  -3    5.39    0.25
   5   3  -4    8.25    0.43
   5  -3   4    8.03    0.46
   5   3  -4    7.84    0.32
  -5  -3  -4    7.66    0.34
   5  -3  -4    7.75    0.30
  -5   3  -4    7.41    0.34
  -5  -3   4    8.00    0.30
   5  -3  -4    7.58    0.32
   5   3   4    7.70    0.41
   5   3   4    8.06    0.48
   5   3  -5    8.29    0.45
  -5  -3  -5    8.51    0.38
   5   3  -5    9.16    0.35
   5   3  -5    8.29    0.43
   5  -3   5    9.74    0.51
   5  -3   5    9.26    0.52
   5   3   5    9.04    0.56
   5  -3  -5    8.57    0.33
  -5   3  -5    9.22    0.39
   5   3   5    8.82    0.46
   5  -3  -5    8.92    0.36
   5  -3   6    0.38    0.09
   5   3  -6    0.42    0.15
   5   3  -6    0.37    0.06
  -5  -3  -6    0.17    0.09
   5  -3   6    0.25    0.21
   5  -3   6    0.25    0.15
   5   3  -6    0.36    0.17
  -5   3  -6    0.22    0.10
   5   3   6    0.44    0.16
   5   3   6    0.39    0.25
   5  -3  -6    0.38    0.07
   5   3  -7   -0.35    0.14
  -5  -3  -7    0.04    0.09
   5  -3   7    0.22    0.23
   5   3  -7    0.03    0.05
   5   3   7    0.15    0.15
   5  -3  -7    0.10    0.07
   5   3   7    0.09    0.25
  -5   3  -7   -0.06    0.09
   5  -3   8   -0.07    0.23
   5   3  -8   -0.18    0.15
  -5  -3  -8    0.27    0.10
   5  -3  -8   -0.07    0.07
  -5   3  -8    0.06    0.10
   5   3   8    0.03    0.29
   5  -3   9    2.11    0.37
   5   3  -9    2.50    0.27
  -5  -3  -9    2.50    0.21
   5  -3  -9    2.19    0.15
   5   3   9    2.71    0.43
  -5   3  -9    2.66    0.21
  -5  -3 -10    0.15    0.10
   5  -3  10    0.48    0.31
   5   3  10   -0.11    0.28
  -5   3 -10   -0.11    0.10
   5  -3  11    0.64    0.33
  -5  -3 -11    0.42    0.13
  -5   3 -11    0.09    0.13
   5   3  11    0.36    0.36
   6   3   0   91.41    3.58
   6   3   0   93.37    3.36
   6  -3   0   84.79    3.34
   6   3  -1   28.53    1.22
   6   3  -1   28.46    1.13
   6  -3   1   29.53    1.15
   6   3   1   29.65    1.22
   6   3   1   28.85    1.17
   6  -3  -1   27.39    1.11
  -6   3  -1   29.73    1.06
   6   3  -2    0.18    0.13
   6   3  -2    0.20    0.12
   6  -3   2   -0.01    0.15
  -6  -3   2    0.11    0.06
   6  -3  -2    0.16    0.09
   6   3   2    0.10    0.13
   6  -3  -2    0.07    0.07
  -6   3  -2    0.09    0.07
   6   3   2    0.10    0.19
   6  -3   3    4.75    0.33
   6   3  -3    4.55    0.31
   6   3  -3    4.77    0.24
   6   3   3    4.72    0.31
   6  -3  -3    4.87    0.23
   6  -3  -3    4.55    0.21
   6   3   3    4.42    0.38
  -6   3  -3    4.59    0.24
  -6  -3   3    4.47    0.20
   6   3  -4    5.32    0.34
   6  -3   4    5.32    0.37
   6   3  -4    5.81    0.26
   6  -3  -4    5.50    0.26
   6   3   4    5.84    0.44
  -6   3  -4    5.83    0.28
   6   3   4    4.94    0.33
  -6  -3   4    6.00    0.24
   6  -3  -4    5.80    0.24
   6   3  -5   10.41    0.53
   6  -3   5   10.24    0.57
   6   3  -5   10.31    0.42
   6   3   5   10.93    0.54
  -6  -3   5   11.01    0.41
  -6   3  -5    9.71    0.45
   6  -3  -5   10.93    0.43
   6  -3  -5   10.58    0.40
   6   3   5    9.80    0.62
   6  -3   6    0.53    0.12
   6   3  -6    0.81    0.09
   6  -3   6    0.63    0.24
   6   3  -6    0.44    0.16
  -6  -3  -6    0.69    0.12
   6  -3  -6    0.54    0.09
   6   3   6    0.59    0.26
   6   3   6    0.75    0.18
  -6   3  -6    0.60    0.12
   6  -3   7    0.04    0.23
   6   3  -7    0.10    0.16
  -6  -3  -7    0.22    0.10
  -6   3  -7    0.43    0.12
   6   3   7    0.47    0.29
   6  -3  -7    0.09    0.07
   6   3  -8    9.12    0.52
   6  -3   8    9.15    0.62
  -6  -3  -8    9.24    0.43
   6  -3  -8    9.12    0.39
   6   3   8    9.92    0.67
  -6   3  -8    9.52    0.44
  -6  -3  -9    0.35    0.12
   6  -3   9    0.00    0.28
   6   3  -9    0.01    0.17
  -6   3  -9    0.24    0.12
   6   3   9    0.51    0.36
  -6  -3 -10    0.05    0.12
   6   3 -10   -0.13    0.19
   6  -3  10    0.26    0.31
  -6   3 -10    0.10    0.12
   6   3  10   -0.67    0.30
   7  -3   0    1.47    0.18
   7   3   0    1.29    0.20
   7   3   0    1.39    0.20
   7  -3   1    6.31    0.36
   7   3  -1    6.58    0.36
   7   3  -1    5.63    0.36
   7  -3  -1    6.71    0.34
   7   3   1    6.00    0.39
  -7   3  -1    6.33    0.28
   7   3   1    5.40    0.37
   7   3  -2    0.92    0.16
   7   3  -2    0.93    0.18
   7  -3   2    0.82    0.18
   7   3   2    0.71    0.22
  -7   3  -2    1.22    0.12
   7   3   2    1.48    0.20
   7  -3  -2    0.95    0.14
   7   3  -3    4.18    0.33
   7   3  -3    4.08    0.25
   7  -3   3    3.75    0.32
   7   3   3    4.29    0.36
   7   3   3    4.35    0.32
   7  -3  -3    4.06    0.23
  -7   3  -3    4.34    0.24
   7   3  -4    1.72    0.15
   7   3  -4    1.78    0.23
   7  -3   4    1.30    0.25
   7   3   4    1.33    0.21
   7  -3  -4    1.52    0.11
   7   3   4    1.45    0.29
  -7   3  -4    1.34    0.15
   7  -3  -4    1.84    0.15
   7  -3   5    5.16    0.42
   7   3  -5    5.92    0.38
   7   3  -5    6.69    0.29
   7  -3   5    5.90    0.34
   7   3   5    5.91    0.39
   7   3   5    5.86    0.49
  -7   3  -5    5.96    0.31
   7  -3  -5    6.59    0.30
   7   3  -6    0.58    0.20
   7  -3   6    0.57    0.14
   7  -3   6    1.02    0.27
  -7   3  -6    0.78    0.13
   7   3   6    0.57    0.18
   7   3   6    1.14    0.28
   7  -3  -6    0.88    0.11
   7   3  -7    1.28    0.23
   7  -3   7    1.12    0.31
   7  -3  -7    1.37    0.13
   7   3   7    1.26    0.34
  -7   3  -7    0.80    0.14
   7  -3   8    2.21    0.38
   7   3  -8    2.74    0.30
  -7   3  -8    2.36    0.21
   7   3   8    2.95    0.44
   7   3  -9   -0.15    0.19
   7  -3   9   -0.05    0.29
   7   3   9    0.21    0.32
  -7   3  -9    0.28    0.14
   7  -3  10    0.46    0.34
   7   3 -10   -0.05    0.19
   7   3  10    0.18    0.36
  -7   3 -10    0.05    0.13
   7  -3 -10   -0.06    0.16
   8   3   0   -0.08    0.16
   8  -3   0    0.05    0.15
   8   3   0    0.38    0.19
   8  -3   1    0.92    0.19
   8   3  -1    0.67    0.18
   8   3  -1    0.34    0.16
   8   3   1    0.47    0.22
   8   3   1    0.40    0.16
   8  -3  -1    0.59    0.15
   8   3  -2    0.38    0.16
   8   3  -2    0.72    0.16
   8  -3   2    0.63    0.20
   8   3   2    0.45    0.21
   8   3   2    0.39    0.18
   8  -3  -2    0.43    0.14
   8   3  -3    2.17    0.21
   8  -3   3    1.82    0.28
   8   3  -3    2.05    0.25
  -8   3  -3    2.13    0.17
   8   3   3    2.03    0.24
   8   3   3    1.53    0.28
   8  -3  -3    2.34    0.19
   8   3  -4    2.30    0.20
   8  -3   4    2.27    0.30
   8   3  -4    2.43    0.27
   8   3   4    2.52    0.35
  -8   3  -4    2.81    0.19
   8  -3  -4    2.26    0.20
   8   3   4    2.07    0.25
   8  -3   5   -0.15    0.22
   8  -3   5    0.04    0.13
   8   3  -5    0.40    0.12
   8   3   5    0.05    0.23
   8   3   5    0.15    0.17
  -8   3  -5    0.58    0.12
   8  -3  -5    0.42    0.11
   8   3  -6    2.68    0.31
   8  -3   6    3.15    0.26
   8  -3   6    2.44    0.35
   8   3   6    2.85    0.29
   8  -3  -6    3.17    0.21
   8   3   6    2.48    0.39
  -8   3  -6    2.90    0.23
   8   3  -7    0.13    0.20
   8  -3   7    0.22    0.27
   8   3   7    0.19    0.27
  -8   3  -7    0.01    0.11
   8   3  -8    4.76    0.40
   8  -3   8    4.58    0.50
  -8   3  -8    4.43    0.29
   8   3   8    4.60    0.52
   8   3  -9    1.33    0.26
   8  -3   9    1.10    0.36
   8   3   9    1.09    0.39
  -8   3  -9    1.00    0.17
   9   3   0    5.37    0.39
   9  -3   0    4.64    0.34
   9   3   0    4.69    0.35
   9   3  -1    2.70    0.28
   9  -3   1    2.81    0.29
   9   3  -1    2.71    0.28
   9   3   1    2.77    0.29
   9  -3  -1    2.82    0.25
   9   3   1    2.85    0.31
   9   3  -2    4.03    0.31
   9   3  -2    3.93    0.34
   9  -3   2    3.73    0.35
   9   3   2    3.92    0.38
   9   3   2    3.64    0.33
   9  -3  -2    4.09    0.28
   9   3  -3    3.19    0.27
   9  -3   3    2.86    0.33
   9   3  -3    2.55    0.28
   9   3   3    3.44    0.37
   9   3   3    3.29    0.29
   9  -3  -3    3.08    0.25
   9   3  -4    3.52    0.26
   9   3  -4    2.64    0.29
   9  -3   4    3.41    0.37
   9  -3   4    3.05    0.26
   9   3   4    3.10    0.38
  -9   3  -4    3.75    0.23
   9   3   4    2.41    0.28
   9  -3  -4    3.00    0.24
   9  -3   5    0.87    0.18
   9   3  -5    0.82    0.22
   9  -3   5    1.00    0.27
   9   3   5    0.86    0.22
  -9   3  -5    0.96    0.15
   9  -3  -5    1.15    0.16
   9   3   5    1.18    0.31
   9  -3   6    0.78    0.30
   9   3  -6    0.68    0.23
   9   3   6    0.89    0.30
  -9   3  -6    0.45    0.13
   9   3   6    0.80    0.22
   9   3  -7    0.25    0.21
   9  -3   7    0.38    0.27
  -9   3  -7    0.39    0.13
   9   3   7    0.69    0.32
   9   3  -8    0.38    0.24
   9  -3   8    0.72    0.33
  -9   3  -8    0.32    0.14
   9   3   8    0.75    0.37
  10  -3   0    1.61    0.24
  10   3   0    1.48    0.26
  10   3   0    1.51    0.26
  10  -3   1    2.02    0.27
  10   3  -1    2.11    0.28
  10   3  -1    2.23    0.27
  10  -3  -1    2.39    0.26
  10   3   1    1.60    0.26
  10   3   1    2.05    0.30
  10  -3   2    0.41    0.22
  10   3  -2    0.43    0.20
  10   3  -2    0.36    0.20
  10  -3  -2    0.35    0.17
  10   3   2    0.22    0.23
  10   3   2    0.45    0.20
  10   3  -3    0.07    0.17
  10   3  -3    0.22    0.18
  10  -3   3    0.16    0.23
  10  -3  -3    0.04    0.15
  10   3   3    0.03    0.17
  10   3   3   -0.02    0.22
  10  -3   4    1.95    0.32
  10   3  -4    2.14    0.29
  10  -3   4    1.76    0.23
  10  -3  -4    2.26    0.22
  10   3   4    1.82    0.26
  10   3   4    1.61    0.33
  10  -3   5    1.61    0.23
  10   3  -5    1.73    0.28
  10  -3   5    1.11    0.30
  10   3   5    1.25    0.34
  10   3   5    1.57    0.27
  10  -3  -5    1.93    0.20
  10   3  -6    0.25    0.23
  10  -3   6    0.59    0.30
  10   3   6    0.64    0.33
  10   3  -7    2.20    0.33
  10  -3   7    2.17    0.39
 -10   3  -7    2.11    0.22
  10   3   7    1.48    0.38
  11   3   0    4.25    0.37
  11   3   0    4.47    0.40
  11  -3   0    4.76    0.38
  11   3  -1    1.20    0.26
  11  -3   1    1.07    0.26
  11   3  -1    1.17    0.24
  11  -3  -1    0.97    0.22
  11   3   1    0.96    0.25
  11   3   1    1.10    0.28
  11   3  -2    2.97    0.34
  11   3  -2    2.74    0.31
  11  -3   2    2.81    0.33
  11  -3  -2    3.39    0.30
  11   3   2    2.64    0.32
  11   3   2    3.12    0.38
  11   3  -3    0.02    0.21
  11  -3   3    0.54    0.26
  11  -3   3    0.09    0.17
  11  -3  -3    0.50    0.19
  11   3   3    0.25    0.27
  11   3   3    0.06    0.20
  11  -3   4    0.27    0.18
  11   3  -4    0.12    0.22
  11  -3   4    0.51    0.27
  11  -3  -4   -0.17    0.15
  11   3   4    0.18    0.28
  11   3   4    0.00    0.19
  11  -3   5    0.72    0.31
  11  -3   5    0.36    0.18
  11   3  -5    0.25    0.24
  11   3   5    0.33    0.29
  11   3   5    0.01    0.21
  12   3   0    0.27    0.22
  12  -3   0    0.33    0.22
  12   3   0    0.20    0.25
  12   3  -1   -0.06    0.22
  12  -3   1    0.27    0.20
  12  -3   1    0.23    0.23
  12   3  -1    0.48    0.25
  12   3   1   -0.22    0.26
  12   3   1    0.84    0.25
  12  -3  -1    0.38    0.22
  12  -3   2    1.06    0.29
  12   3  -2    0.80    0.25
  12  -3   2    0.40    0.21
  12   3   2    0.54    0.24
  12  -3  -2    0.68    0.23
  12   3   2    1.45    0.32
  12   3  -3    0.31    0.25
  12  -3   3   -0.19    0.18
  12  -3   3   -0.02    0.25
  12   3   3    0.69    0.30
  12   3   3   -0.08    0.22
   0  -4   0  508.19   19.82
   0  -4  -1    4.59    0.30
   0   4   1    4.48    0.31
   0   4  -1    4.87    0.18
   0  -4   1    4.26    0.27
   0  -4  -1    4.06    0.29
   0   4  -1    4.60    0.29
   0  -4   1    4.73    0.18
   0  -4   2   -0.02    0.11
   0   4   2    0.02    0.03
   0  -4  -2    0.14    0.17
   0  -4  -2   -0.05    0.18
   0   4  -2    0.07    0.13
   0   4  -2    0.12    0.05
   0  -4   2   -0.05    0.07
   0   4   2   -0.10    0.15
   0   4   2    0.01    0.18
   0  -4   3   24.84    0.97
   0   4  -3   25.01    1.04
   0   4  -3   27.27    0.96
   0  -4  -3   25.49    1.04
   0  -4  -3   24.92    0.90
   0   4   3   25.59    1.06
   0   4   3   23.38    1.04
   0  -4  -3   25.85    1.07
   0  -4   3   25.20    1.02
   0   4   3   25.41    0.90
   0  -4   4   11.35    0.52
   0   4  -4   12.17    0.53
   0  -4  -4   12.22    0.44
   0  -4  -4   12.26    0.58
   0  -4  -4   12.03    0.59
   0   4   4   11.29    0.61
   0   4   4   12.10    0.45
   0   4  -4   12.26    0.50
   0  -4   4   11.97    0.50
   0   4  -5    3.46    0.21
   0  -4  -5    3.29    0.27
   0   4  -5    2.94    0.23
   0  -4   5    3.13    0.27
   0  -4  -5    3.69    0.16
   0   4   5    3.52    0.18
   0   4   5    3.30    0.36
   0   4  -5    3.52    0.24
   0   4  -6    0.47    0.10
   0   4   6   -0.09    0.26
   0   4   6    0.41    0.08
   0  -4   6    0.32    0.20
   0  -4  -6    0.33    0.06
   0  -4  -6    0.26    0.17
   0   4  -6    0.05    0.12
   0  -4  -7    4.96    0.35
   0   4  -7    5.08    0.29
   0   4   7    5.65    0.47
   0  -4  -7    5.09    0.23
   0  -4   7    4.35    0.38
   0   4  -7    4.98    0.26
   0   4  -8    9.65    0.44
   0   4   8    9.61    0.62
   0  -4  -8    9.73    0.40
   0   4  -8   10.05    0.43
   0  -4   8   10.05    0.57
   0  -4   9   34.46    1.50
   0  -4  -9   36.68    1.30
   0   4  -9   35.51    1.33
   0   4   9   35.23    1.57
   0   4  10    0.51    0.33
   0  -4  10    0.85    0.27
   0  -4 -10    0.38    0.09
   0   4 -10    0.47    0.12
   0   4 -11    0.07    0.11
   0  -4  11    0.79    0.28
   0   4  11    0.34    0.31
   0   4  12    0.50    0.37
   1  -4   0  600.75   23.03
  -1   4   0  574.13   23.02
  -1  -4   0  617.83   23.01
  -1  -4   0  582.99   21.51
   1   4   0  591.95   21.52
   1   4   0  574.84   23.01
  -1   4   1   69.15    2.53
   1  -4   1   68.30    2.53
  -1  -4  -1   70.17    2.57
  -1   4   1   66.46    2.75
  -1  -4  -1   70.03    2.74
   1  -4   1   64.37    2.74
   1   4  -1   70.12    2.74
   1   4   1   68.37    2.57
  -1  -4   1   69.56    2.52
  -1   4  -1   71.55    2.53
   1   4   1   69.34    2.74
   1  -4  -1   72.46    2.76
  -1  -4   1   71.52    2.73
   1  -4  -1   70.56    2.53
  -1   4  -1   67.75    2.74
  -1  -4   1   66.04    2.53
   1  -4   2    1.01    0.10
  -1   4   2    0.93    0.04
   1   4  -2    1.11    0.13
  -1  -4  -2    1.06    0.19
   1   4  -2    0.67    0.05
   1  -4   2    0.76    0.16
  -1  -4  -2    0.97    0.15
   1   4   2    0.95    0.19
   1   4   2    0.90    0.18
  -1   4  -2    0.77    0.09
   1  -4  -2    0.90    0.07
  -1  -4   2    0.87    0.07
   1  -4  -2    0.70    0.20
  -1  -4   2    0.89    0.11
  -1   4  -2    1.09    0.09
  -1   4  -2    1.05    0.16
   1  -4   3    0.58    0.12
  -1  -4  -3    1.05    0.22
   1  -4   3    0.66    0.13
   1   4  -3    0.68    0.07
  -1  -4  -3    0.57    0.06
  -1   4   3    0.64    0.05
   1   4  -3    0.76    0.12
  -1  -4  -3    0.43    0.14
   1   4   3    0.67    0.07
   1   4   3    0.49    0.20
   1  -4  -3    0.55    0.23
   1   4   3    0.58    0.17
  -1   4  -3    0.56    0.09
  -1   4  -3    0.62    0.10
   1  -4  -3    0.78    0.06
   1  -4  -3    0.58    0.20
  -1   4  -3    0.89    0.14
  -1  -4   3    0.83    0.10
  -1  -4   3    0.57    0.12
  -1  -4  -4   12.92    0.57
   1  -4   4   12.38    0.55
   1   4  -4   12.66    0.55
   1   4  -4   12.76    0.51
   1  -4   4   12.11    0.52
  -1  -4  -4   12.90    0.47
   1  -4  -4   11.82    0.62
   1   4   4   12.81    0.62
  -1   4  -4   12.98    0.50
   1   4   4   12.26    0.57
  -1  -4   4   12.06    0.54
   1  -4  -4   11.79    0.62
  -1   4  -4   13.50    0.54
  -1   4  -4   13.37    0.53
   1  -4  -4   12.19    0.45
   1   4   4   12.37    0.48
   1   4  -5   19.18    0.80
  -1  -4  -5   18.14    0.80
   1   4  -5   19.80    0.75
  -1   4   5   17.25    0.86
   1  -4   5   19.26    0.81
  -1  -4  -5   19.42    0.70
   1  -4  -5   17.98    0.86
   1  -4  -5   18.84    0.68
   1   4   5   17.70    0.85
  -1   4  -5   19.29    0.72
   1   4   5   18.57    0.80
  -1  -4   5   18.83    0.79
   1   4   5   19.34    0.71
  -1  -4  -6    1.30    0.16
   1   4  -6    1.47    0.16
  -1   4   6    1.28    0.29
   1   4  -6    1.29    0.15
   1  -4   6    1.31    0.23
  -1  -4  -6    1.25    0.10
   1  -4  -6    1.48    0.09
   1   4   6    1.27    0.30
  -1   4  -6    1.08    0.12
   1  -4  -6    1.28    0.22
  -1  -4   6    1.26    0.22
   1   4  -7   20.15    0.78
   1  -4   7   20.85    0.92
   1   4  -7   20.79    0.87
  -1  -4  -7   19.88    0.76
  -1  -4  -7   21.06    0.85
  -1   4   7   18.85    0.95
   1   4   7   18.58    0.96
   1  -4  -7   20.90    0.94
   1  -4  -7   20.93    0.75
  -1  -4   7   20.21    0.89
  -1   4  -7   20.46    0.79
   1   4  -8   14.49    0.58
  -1  -4  -8   14.72    0.56
   1  -4   8   13.73    0.73
   1   4  -8   15.19    0.66
  -1   4   8   13.47    0.76
   1  -4  -8   14.33    0.54
  -1  -4   8   13.75    0.70
   1   4   8   12.65    0.77
  -1   4  -8   14.36    0.58
  -1  -4  -9   21.35    0.80
   1   4  -9   21.90    0.83
   1  -4   9   22.05    1.01
   1   4   9   20.19    1.05
   1  -4  -9   21.06    0.78
  -1   4  -9   19.88    0.82
  -1  -4   9   20.33    0.96
  -1  -4 -10    0.64    0.11
   1   4 -10    0.84    0.13
   1  -4  10    0.63    0.27
   1   4  10    0.67    0.32
  -1  -4  10    0.76    0.28
  -1   4 -10    0.57    0.13
   1  -4  11    1.26    0.32
   1   4 -11    0.30    0.12
   1   4  11   -0.07    0.30
  -1   4 -11    0.20    0.12
   1  -4 -11    0.27    0.10
   1  -4  12    0.06    0.29
  -1   4 -12   -0.20    0.11
   1   4  12    0.42    0.33
   1  -4 -12    0.00    0.10
  -2  -4   0  332.63   13.12
  -2  -4   0  326.50   12.27
  -2   4   0  346.40   12.25
   2   4   0  333.36   13.12
   2  -4   0  338.54   11.78
   2   4   0  321.38   12.27
   2  -4   0  343.60   12.25
  -2   4   0  328.82   11.77
   2  -4   0  353.99   13.16
   2   4  -1   48.32    1.98
  -2   4   1   48.76    1.74
   2   4  -1   49.92    1.83
  -2   4   1   52.14    1.82
   2  -4   1   47.17    1.83
   2  -4   1   49.33    1.76
  -2  -4  -1   48.25    1.87
   2  -4   1   48.60    2.00
  -2  -4  -1   51.26    1.97
   2  -4  -1   50.22    1.75
  -2  -4   1   50.36    1.82
   2  -4  -1   47.95    1.82
  -2  -4   1   52.91    1.98
  -2   4  -1   48.77    1.76
   2   4   1   47.71    1.98
   2   4   1   48.20    1.87
  -2   4  -1   52.35    1.83
   2   4  -2   42.46    1.72
   2  -4   2   41.18    1.54
  -2   4   2   42.32    1.58
   2  -4   2   42.01    1.74
  -2  -4  -2   45.30    1.72
   2  -4   2   44.53    1.61
   2   4   2   42.80    1.53
  -2   4  -2   39.65    1.54
   2  -4  -2   43.11    1.58
  -2   4  -2   44.67    1.60
   2   4   2   42.08    1.73
  -2  -4   2   46.24    1.72
   2   4   2   42.08    1.66
  -2  -4  -3   14.51    0.61
   2   4  -3   14.00    0.52
   2  -4   3   14.87    0.60
   2  -4   3   14.11    0.63
  -2  -4  -3   13.68    0.64
   2   4  -3   13.54    0.61
   2  -4  -3   13.76    0.54
  -2   4  -3   15.57    0.58
   2   4   3   13.64    0.53
   2   4   3   13.61    0.66
  -2   4  -3   14.74    0.55
   2   4   3   13.53    0.64
   2   4  -4   12.74    0.55
  -2  -4  -4   12.79    0.53
   2   4  -4   11.96    0.49
   2  -4   4   12.44    0.54
   2  -4   4   12.01    0.55
   2   4  -4   12.32    0.46
  -2  -4  -4   11.78    0.47
   2   4   4   12.29    0.47
   2   4   4   11.81    0.57
  -2   4  -4   12.96    0.49
   2  -4  -4   12.70    0.64
   2   4   4   10.52    0.62
   2  -4  -4   12.27    0.47
   2  -4  -4   12.40    0.64
  -2  -4  -5   31.33    1.20
  -2  -4  -5   30.01    1.09
   2   4  -5   30.20    1.23
   2   4  -5   30.10    1.14
   2  -4   5   27.20    1.19
   2  -4  -5   29.36    1.05
  -2   4  -5   29.08    1.10
   2   4   5   31.30    1.27
   2  -4  -5   28.25    1.11
   2  -4  -5   30.32    1.30
   2   4   5   30.30    1.23
   2  -4   6   10.66    0.57
   2   4  -6   11.23    0.51
   2   4  -6   11.27    0.48
  -2  -4  -6   11.61    0.46
  -2  -4  -6   10.57    0.43
  -2  -4   6   10.13    0.51
   2  -4  -6   11.00    0.40
   2  -4  -6   10.46    0.43
   2   4   6   10.25    0.62
   2   4   6   10.94    0.49
  -2   4  -6    9.87    0.45
   2   4  -7    2.78    0.22
   2   4  -7    3.24    0.25
   2  -4   7    2.75    0.31
  -2  -4  -7    2.39    0.17
  -2  -4   7    2.77    0.28
   2  -4  -7    2.82    0.13
  -2   4  -7    2.59    0.19
   2   4   7    2.47    0.35
   2  -4  -7    2.81    0.15
   2  -4   8    4.49    0.41
  -2  -4  -8    4.78    0.25
   2   4  -8    4.80    0.32
   2   4  -8    5.48    0.27
   2   4   8    4.60    0.48
   2  -4  -8    5.04    0.21
   2  -4  -8    4.99    0.23
  -2   4  -8    4.68    0.27
   2   4  -9   25.10    1.05
  -2  -4  -9   24.19    0.91
   2  -4   9   23.22    1.10
   2   4  -9   24.77    0.93
  -2   4  -9   23.26    0.94
   2   4   9   23.30    1.16
  -2  -4 -10    1.15    0.13
   2  -4  10    1.23    0.30
   2   4 -10    1.06    0.14
   2   4  10    1.11    0.35
  -2   4 -10    0.86    0.15
   2  -4 -10    1.16    0.12
  -2  -4 -11    0.32    0.11
   2  -4  11    0.58    0.31
   2   4  11    0.47    0.33
  -2   4 -11    0.30    0.13
   2  -4 -11    0.14    0.10
   2  -4  12    0.13    0.28
   2   4  12    0.50    0.35
  -2   4 -12   -0.02    0.12
   3   4   0   79.15    3.16
  -3   4   0   83.38    2.93
   3   4   0   76.48    2.95
  -3  -4   0   79.48    3.15
  -3   4   0   77.62    2.81
   3  -4   0   81.30    2.93
  -3  -4   0   82.41    2.94
   3  -4   0   77.72    2.81
   3  -4   1    0.69    0.10
   3   4  -1    0.56    0.12
  -3  -4  -1    0.74    0.12
   3  -4   1    0.67    0.08
  -3   4   1    0.91    0.07
   3   4  -1    0.64    0.11
  -3   4   1    0.76    0.06
  -3  -4  -1    0.63    0.15
   3  -4  -1    0.76    0.07
  -3  -4   1    0.73    0.08
   3   4   1    0.69    0.14
  -3   4  -1    0.79    0.08
  -3   4  -1    0.78    0.09
   3   4   1    0.52    0.17
   3  -4  -1    0.85    0.08
  -3   4   2   52.71    1.89
   3  -4   2   50.16    1.84
   3  -4   2   51.54    1.92
  -3  -4  -2   54.92    2.04
   3   4  -2   50.97    1.88
   3   4  -2   53.09    2.06
  -3  -4  -2   54.34    1.96
   3   4   2   51.18    1.97
  -3   4  -2   49.93    1.91
   3  -4  -2   49.90    1.89
  -3   4  -2   48.35    1.83
   3   4   2   48.87    1.83
   3   4   2   49.62    2.05
  -3  -4   2   51.98    1.87
   3  -4  -2   51.29    1.80
   3  -4   3    0.99    0.18
   3   4  -3    0.64    0.14
   3   4  -3    1.21    0.07
   3  -4   3    0.75    0.16
  -3  -4  -3    1.07    0.12
  -3   4   3    0.96    0.08
   3  -4  -3    1.01    0.08
  -3   4  -3    0.76    0.10
   3   4   3    1.01    0.24
   3   4   3    0.68    0.16
  -3  -4  -4    6.17    0.29
   3   4  -4    5.79    0.32
   3  -4   4    5.79    0.34
   3  -4   4    6.07    0.36
   3   4  -4    5.64    0.28
  -3  -4  -4    5.88    0.26
   3   4  -4    5.70    0.22
   3   4   4    5.46    0.35
   3  -4  -4    5.74    0.24
  -3   4  -4    5.30    0.27
   3   4   4    5.52    0.44
  -3  -4  -5   10.70    0.43
   3   4  -5    9.19    0.47
   3   4  -5    9.49    0.37
   3  -4   5    9.90    0.50
   3   4  -5    9.15    0.42
  -3  -4  -5   10.85    0.41
   3  -4   5    9.38    0.45
   3  -4  -5    9.68    0.39
  -3   4  -5   10.03    0.42
   3   4   5   10.13    0.49
   3   4   5   10.55    0.57
  -3  -4  -6   13.23    0.49
   3   4  -6   12.25    0.52
   3   4  -6   11.35    0.45
   3   4  -6   11.68    0.56
   3  -4   6   11.85    0.61
   3  -4  -6   11.96    0.47
  -3   4  -6   11.09    0.49
   3   4   6   12.58    0.56
   3  -4  -6   12.65    0.44
   3   4   6   10.97    0.65
   3   4  -7    3.53    0.15
   3   4  -7    3.19    0.26
  -3  -4  -7    3.37    0.20
   3   4  -7    3.36    0.25
   3  -4   7    3.35    0.35
  -3   4  -7    3.12    0.21
   3  -4  -7    3.39    0.14
   3  -4  -7    3.40    0.17
   3   4   7    3.65    0.41
  -3  -4  -8    1.68    0.15
   3  -4   8    1.36    0.29
   3   4  -8    1.93    0.21
   3   4  -8    1.43    0.10
  -3   4  -8    1.67    0.17
   3  -4  -8    1.72    0.10
   3  -4  -8    1.38    0.12
   3   4  -9    4.98    0.27
   3  -4   9    5.23    0.46
  -3  -4  -9    5.06    0.26
   3   4  -9    4.40    0.35
   3   4   9    4.24    0.50
  -3   4  -9    4.58    0.28
   3  -4  -9    4.73    0.23
   3   4 -10    0.93    0.13
   3  -4  10    0.59    0.29
  -3  -4 -10    0.90    0.13
  -3   4 -10    0.81    0.15
   3   4  10    0.47    0.34
   3  -4 -10    0.79    0.11
   3  -4  11    0.40    0.29
  -3  -4 -11    0.27    0.11
   3  -4 -11    0.29    0.10
  -3   4 -11    0.23    0.13
   3   4  11    0.95    0.38
   3  -4  12    0.93    0.35
  -3   4 -12    0.70    0.16
   3   4  12    0.98    0.41
  -4   4   0   30.45    1.09
   4  -4   0   28.79    1.15
   4   4   0   30.73    1.18
   4  -4   0   30.58    1.10
   4   4   0   28.89    1.25
  -4  -4   0   32.67    1.16
   4   4  -1    2.24    0.18
  -4   4   1    2.15    0.14
   4   4  -1    2.22    0.20
  -4  -4  -1    2.49    0.20
  -4   4   1    2.00    0.12
   4  -4   1    2.22    0.16
   4  -4   1    2.03    0.17
  -4  -4   1    2.22    0.14
   4   4   1    2.37    0.20
  -4   4  -1    2.23    0.14
   4  -4  -1    1.95    0.13
   4   4   1    2.06    0.22
   4  -4  -1    2.23    0.15
   4   4  -2    8.50    0.45
  -4   4   2    9.26    0.37
   4   4  -2    9.71    0.39
   4  -4   2    8.55    0.42
   4   4   2    9.02    0.49
   4  -4  -2    9.80    0.35
  -4   4  -2    9.82    0.38
   4  -4  -2    9.48    0.38
  -4  -4   2    9.93    0.36
   4   4   2    8.86    0.46
  -4   4   3   17.33    0.65
   4   4  -3   16.79    0.75
   4  -4   3   16.51    0.72
   4   4  -3   17.14    0.65
   4   4   3   17.52    0.76
   4   4   3   16.60    0.77
   4  -4  -3   17.52    0.66
   4  -4  -3   17.67    0.62
  -4   4  -3   16.12    0.66
  -4  -4   3   17.74    0.64
   4   4  -4    6.78    0.33
   4  -4   4    6.67    0.40
   4  -4   4    7.86    0.42
   4   4  -4    6.53    0.37
   4   4  -4    7.29    0.27
  -4   4  -4    7.44    0.32
   4  -4  -4    6.77    0.26
   4   4   4    7.15    0.39
   4  -4  -4    6.84    0.29
   4   4   4    6.34    0.44
   4  -4   5    0.15    0.14
   4   4  -5    0.31    0.13
  -4  -4  -5    0.14    0.08
   4   4  -5    0.23    0.04
   4   4  -5    0.28    0.13
   4  -4   5    0.10    0.19
   4   4   5    0.22    0.16
   4  -4  -5    0.26    0.06
   4   4   5    0.24    0.22
  -4   4  -5    0.17    0.09
   4   4  -6    9.54    0.44
  -4  -4  -6    9.62    0.41
   4   4  -6    9.81    0.37
   4  -4   6    9.91    0.41
   4   4  -6   10.19    0.49
   4  -4   6   10.08    0.55
   4  -4  -6    9.85    0.40
   4   4   6    9.26    0.61
   4   4   6    9.82    0.50
  -4   4  -6    9.70    0.43
   4   4  -7    0.22    0.05
   4   4  -7    0.29    0.14
   4  -4   7    0.25    0.23
  -4  -4  -7    0.29    0.10
  -4   4  -7    0.18    0.10
   4  -4  -7    0.26    0.07
   4   4   7    0.48    0.29
   4   4   7    0.55    0.14
  -4  -4  -8    0.91    0.12
   4  -4   8    0.87    0.27
   4   4  -8    0.95    0.19
   4   4  -8    0.94    0.08
  -4   4  -8    0.96    0.14
   4   4   8    1.01    0.34
   4  -4  -8    1.16    0.10
  -4  -4  -9    8.91    0.39
   4   4  -9    9.03    0.39
   4   4  -9    8.19    0.48
   4  -4   9    7.96    0.57
   4   4   9    8.33    0.65
  -4   4  -9    8.58    0.41
   4  -4  -9    8.31    0.36
  -4  -4 -10    1.59    0.17
   4  -4  10    2.02    0.36
   4   4  10    1.35    0.39
   4  -4 -10    1.84    0.15
  -4   4 -10    1.28    0.18
  -4  -4 -11    0.04    0.11
   4  -4  11    0.64    0.32
  -4   4 -11    0.19    0.13
   4   4  11   -0.01    0.35
  -5  -4   0   15.20    0.57
   5  -4   0   12.92    0.56
  -5   4   0   13.56    0.52
   5   4   0   12.30    0.62
   5   4   0   14.22    0.60
   5  -4   1   18.65    0.78
   5   4  -1   19.68    0.78
   5   4  -1   18.86    0.85
   5  -4  -1   18.67    0.76
   5   4   1   18.89    0.84
  -5   4  -1   19.35    0.73
   5   4   1   19.25    0.82
   5  -4  -1   19.76    0.72
  -5  -4   1   20.77    0.75
   5   4  -2    3.47    0.28
   5  -4   2    3.12    0.24
   5   4  -2    3.58    0.22
   5   4   2    2.91    0.30
   5   4   2    3.63    0.27
  -5   4  -2    3.39    0.19
   5  -4  -2    3.59    0.19
  -5  -4   2    3.78    0.17
   5  -4  -2    3.64    0.17
   5  -4   3    4.75    0.34
   5   4  -3    5.23    0.25
   5   4  -3    4.92    0.32
   5  -4  -3    5.41    0.22
   5  -4  -3    5.33    0.25
   5   4   3    5.21    0.40
  -5   4  -3    5.52    0.27
  -5  -4   3    5.46    0.22
   5   4   3    5.28    0.34
   5   4  -4    4.90    0.34
   5   4  -4    5.46    0.24
   5  -4   4    5.39    0.35
   5   4   4    4.60    0.40
   5  -4  -4    5.83    0.22
   5  -4  -4    5.44    0.25
  -5   4  -4    5.33    0.27
   5   4   4    5.79    0.36
  -5  -4   4    5.77    0.22
   5   4  -5    0.49    0.16
   5   4  -5    0.64    0.07
   5   4  -5    0.42    0.15
   5  -4   5    0.57    0.20
   5  -4   5    0.45    0.21
   5   4   5    0.50    0.16
   5  -4  -5    0.67    0.08
   5  -4  -5    0.61    0.05
  -5   4  -5    0.41    0.10
   5   4   5    0.26    0.23
   5  -4   6    2.66    0.24
   5   4  -6    2.56    0.22
   5   4  -6    2.85    0.13
  -5  -4  -6    2.78    0.19
   5   4  -6    3.02    0.25
   5  -4   6    2.31    0.31
   5  -4   6    2.57    0.18
   5   4   6    2.64    0.25
   5   4   6    2.19    0.36
   5  -4  -6    2.81    0.16
  -5   4  -6    2.61    0.19
   5   4  -7    8.75    0.34
   5   4  -7    8.74    0.47
   5  -4   7    8.17    0.54
  -5  -4  -7    8.58    0.39
  -5   4  -7    8.38    0.40
   5   4   7    8.35    0.58
   5  -4  -7    8.50    0.36
   5   4   7    8.51    0.45
   5   4  -8    3.46    0.30
   5  -4   8    4.53    0.42
  -5  -4  -8    3.46    0.23
  -5   4  -8    3.23    0.23
   5   4   8    3.58    0.45
   5  -4  -8    3.37    0.19
   5   4  -9    0.81    0.21
  -5  -4  -9    1.06    0.14
   5  -4   9    0.38    0.29
  -5   4  -9    0.94    0.16
   5   4   9    1.02    0.33
   5  -4  -9    0.92    0.11
  -5  -4 -10    0.00    0.11
   5  -4  10    0.53    0.30
   5   4  10    0.47    0.32
  -5   4 -10    0.04    0.12
   5  -4  11    1.54    0.37
   5   4  11    1.50    0.42
  -5   4 -11    1.54    0.19
  -6   4   0    3.01    0.16
   6   4   0    2.12    0.23
   6  -4   0    2.90    0.22
   6   4   0    2.63    0.24
   6   4  -1    5.91    0.33
   6  -4   1    6.35    0.34
   6   4  -1    5.59    0.37
   6  -4  -1    5.71    0.30
   6   4   1    6.39    0.38
  -6   4  -1    6.13    0.27
   6   4   1    6.07    0.37
   6   4  -2   34.88    1.54
   6  -4   2   37.43    1.46
   6   4  -2   36.18    1.41
   6  -4  -2   37.61    1.34
   6   4   2   37.13    1.54
  -6   4  -2   39.41    1.36
   6  -4  -2   36.23    1.40
  -6  -4   2   38.04    1.38
   6   4   2   36.41    1.48
   6   4  -3   11.00    0.56
   6  -4   3   11.65    0.55
   6   4  -3   10.87    0.47
   6   4   3   10.25    0.60
   6  -4  -3   11.14    0.47
   6  -4  -3   11.91    0.44
  -6  -4   3   12.12    0.44
  -6   4  -3   12.03    0.48
   6   4   3   10.16    0.55
   6   4  -4    8.12    0.45
   6  -4   4    7.96    0.47
   6   4  -4    7.82    0.34
   6  -4  -4    7.79    0.34
   6   4   4    6.71    0.50
   6  -4  -4    7.84    0.31
  -6  -4   4    8.41    0.31
   6   4   4    7.79    0.44
  -6   4  -4    7.61    0.36
   6   4  -5    9.15    0.38
   6  -4   5    8.24    0.51
   6   4  -5    8.87    0.49
  -6  -4   5   10.42    0.36
   6  -4  -5    9.13    0.39
   6  -4  -5    9.18    0.35
   6   4   5    8.78    0.49
  -6   4  -5    9.33    0.42
   6   4   5    8.35    0.58
   6   4  -6    3.78    0.18
   6  -4   6    3.26    0.23
   6  -4   6    3.23    0.34
   6   4  -6    3.54    0.31
   6   4   6    4.42    0.44
  -6   4  -6    3.58    0.23
   6  -4  -6    3.20    0.19
   6   4   6    3.70    0.32
   6  -4   7    0.13    0.25
   6   4  -7    0.19    0.17
   6   4   7    0.62    0.30
  -6   4  -7    0.21    0.10
   6  -4  -7    0.18    0.08
   6   4   7    0.43    0.17
   6   4  -8    0.41    0.20
   6  -4   8    0.53    0.29
   6   4   8    0.67    0.31
  -6   4  -8    0.91    0.15
   6  -4  -8    0.72    0.10
   6   4  -9   -0.06    0.18
   6  -4   9    0.42    0.29
  -6   4  -9   -0.02    0.12
   6   4   9   -0.05    0.32
   6   4 -10    0.29    0.22
   6  -4  10    0.43    0.32
   6   4  10    0.77    0.39
  -6   4 -10    0.18    0.13
   7   4   0    7.61    0.44
   7  -4   0    8.15    0.40
   7   4   0    8.20    0.45
   7   4  -1    7.95    0.45
   7  -4   1    9.08    0.44
   7   4  -1    8.12    0.43
   7   4   1    8.35    0.47
  -7   4  -1    9.06    0.37
   7   4   1    8.40    0.45
   7  -4  -1    7.78    0.40
   7   4  -2    6.79    0.43
   7  -4   2    7.66    0.42
   7   4  -2    7.21    0.38
   7  -4  -2    7.30    0.35
   7   4   2    6.96    0.45
   7   4   2    7.16    0.41
  -7   4  -2    7.65    0.33
   7   4  -3    1.86    0.23
   7   4  -3    2.57    0.21
   7  -4   3    2.15    0.27
  -7   4  -3    2.10    0.17
   7   4   3    2.37    0.24
   7   4   3    2.50    0.32
   7  -4  -3    2.23    0.18
   7  -4   4    2.05    0.28
   7   4  -4    1.93    0.24
   7   4  -4    1.98    0.17
  -7  -4   4    2.21    0.12
  -7   4  -4    2.26    0.19
   7   4   4    2.07    0.24
   7   4   4    1.86    0.32
   7  -4  -4    1.99    0.17
   7   4  -5    7.71    0.48
   7  -4   5    8.22    0.50
   7   4  -5    8.11    0.36
   7   4   5    8.76    0.57
   7  -4  -5    8.37    0.37
  -7   4  -5    8.52    0.39
   7   4   5    7.97    0.47
   7  -4   6    4.61    0.42
   7  -4   6    3.66    0.26
   7   4  -6    3.79    0.32
   7   4   6    4.35    0.34
   7   4   6    4.62    0.46
   7  -4  -6    3.80    0.22
  -7   4  -6    3.87    0.24
   7   4  -7    3.33    0.33
   7  -4   7    3.72    0.39
  -7   4  -7    3.12    0.23
   7  -4  -7    3.50    0.20
   7   4   7    3.96    0.46
   7   4  -8    0.55    0.22
   7  -4   8    0.69    0.30
   7   4   8    0.67    0.33
  -7   4  -8    0.70    0.14
   7  -4   9    2.23    0.39
   7   4  -9    1.99    0.29
   7   4   9    2.71    0.44
  -7   4  -9    2.24    0.21
   7  -4  10    0.06    0.27
   7   4 -10    0.15    0.22
   7   4  10    0.03    0.38
  -7   4 -10    0.19    0.13
   8   4   0    9.14    0.50
   8   4   0    9.40    0.49
   8  -4   0    8.85    0.46
   8  -4   1    0.95    0.20
   8   4  -1    1.09    0.21
   8   4  -1    0.85    0.20
   8   4   1    1.07    0.23
   8   4   1    1.11    0.21
   8  -4  -1    0.57    0.15
   8  -4   2    3.69    0.33
   8   4  -2    3.55    0.28
   8   4  -2    3.88    0.31
   8  -4  -2    3.84    0.26
   8   4   2    3.84    0.36
   8   4   2    4.03    0.31
  -8   4  -2    4.39    0.23
   8   4  -3    8.31    0.50
   8   4  -3    8.91    0.43
   8  -4   3    8.67    0.50
  -8   4  -3    8.75    0.39
   8  -4  -3    8.52    0.40
   8   4   3    7.84    0.54
   8   4   3    8.40    0.49
   8   4  -4    3.77    0.35
   8  -4   4    4.91    0.40
   8   4  -4    4.27    0.27
   8   4   4    4.01    0.40
   8  -4  -4    4.06    0.24
  -8   4  -4    4.05    0.25
   8   4   4    4.57    0.34
   8   4  -5    4.52    0.38
   8  -4   5    4.58    0.40
   8   4   5    4.32    0.46
   8  -4  -5    4.88    0.27
   8   4   5    5.04    0.38
  -8   4  -5    5.03    0.28
   8  -4   6    1.93    0.32
   8   4  -6    1.36    0.24
   8  -4   6    1.52    0.19
   8   4   6    1.11    0.23
   8  -4  -6    1.52    0.15
  -8   4  -6    1.21    0.16
   8   4  -7   -0.17    0.19
   8  -4   7    0.11    0.26
   8  -4  -7    0.31    0.11
   8   4   7    0.20    0.31
  -8   4  -7    0.46    0.13
   8  -4   8    1.87    0.37
   8   4  -8    1.55    0.28
   8   4   8    1.48    0.39
  -8   4  -8    1.88    0.20
   8  -4   9    0.23    0.33
   8   4  -9    1.54    0.28
  -8   4  -9    0.99    0.17
   8   4   9    1.67    0.41
   9   4   0    6.39    0.42
   9  -4   0    6.43    0.39
   9   4   0    6.87    0.44
   9   4  -1    9.15    0.49
   9  -4   1    9.08    0.50
   9   4  -1    8.95    0.52
   9  -4  -1    8.72    0.46
   9   4   1    8.74    0.52
   9   4   1    9.00    0.53
   9   4  -2   11.89    0.57
   9  -4   2   11.63    0.61
   9   4  -2   11.09    0.61
   9   4   2   12.53    0.65
   9  -4  -2   11.55    0.55
   9   4   2   11.54    0.60
   9   4  -3    2.27    0.23
   9   4  -3    1.71    0.24
   9  -4   3    1.66    0.27
   9  -4  -3    2.12    0.20
   9   4   3    1.71    0.31
  -9   4  -3    1.90    0.17
   9   4   3    1.79    0.25
   9   4  -4    0.42    0.21
   9  -4   4    0.32    0.23
  -9   4  -4    0.23    0.11
   9  -4  -4    0.36    0.13
   9   4   4    0.28    0.24
   9   4   4    0.31    0.19
   9  -4   5    1.51    0.30
   9   4  -5    1.23    0.26
   9  -4   5    0.98    0.18
   9  -4  -5    1.03    0.15
   9   4   5    0.83    0.23
  -9   4  -5    1.11    0.15
   9   4   5    1.24    0.32
   9  -4   6    1.45    0.32
   9   4  -6    1.91    0.29
   9   4   6    1.34    0.26
   9  -4  -6    1.68    0.18
   9   4   6    1.48    0.35
  -9   4  -6    1.59    0.18
   9  -4   7    0.14    0.26
   9   4  -7    0.07    0.23
  -9   4  -7    0.07    0.11
   9   4   7   -0.16    0.29
   9   4  -8    1.46    0.30
   9  -4   8    1.44    0.38
  -9   4  -8    1.92    0.21
   9   4   8    2.36    0.44
  10   4   0    8.99    0.51
  10   4   0    7.07    0.49
  10  -4   0    7.48    0.45
  10   4  -1    2.12    0.28
  10  -4   1    1.70    0.26
  10   4  -1    1.86    0.26
  10   4   1    1.78    0.28
  10   4   1    1.94    0.31
  10  -4  -1    2.36    0.26
  10   4  -2   -0.01    0.19
  10  -4   2    0.23    0.19
  10   4  -2    0.03    0.18
  10   4   2    0.44    0.24
  10  -4  -2    0.46    0.17
  10   4   2    0.07    0.19
  10  -4   3    0.25    0.23
  10   4  -3    0.26    0.19
  10   4  -3    0.56    0.22
  10   4   3    0.63    0.21
  10   4   3    0.45    0.27
  10  -4  -3    0.20    0.16
  10  -4   4    1.78    0.23
  10   4  -4    1.99    0.29
  10  -4   4    1.89    0.32
  10   4   4    1.02    0.31
  10   4   4    2.35    0.28
  10  -4  -4    2.10    0.22
  10   4  -5    1.70    0.29
  10  -4   5    1.25    0.31
  10  -4   5    1.44    0.21
  10  -4  -5    1.55    0.19
 -10   4  -5    1.53    0.19
  10   4   5    1.23    0.26
  10   4   5    1.20    0.35
  10   4  -6    0.70    0.26
  10  -4   6    0.70    0.29
 -10   4  -6    0.75    0.16
  10   4   6    0.61    0.33
  10  -4   7    0.57    0.29
  10   4  -7   -0.12    0.21
  10   4   7    0.37    0.35
 -10   4  -7    0.20    0.13
  11   4   0    4.91    0.41
  11  -4   0    5.73    0.42
  11   4   0    5.67    0.43
  11   4  -1    2.98    0.32
  11   4  -1    2.08    0.29
  11  -4   1    2.57    0.32
  11   4   1    1.71    0.28
  11   4   1    2.20    0.33
  11  -4  -1    2.44    0.29
  11  -4   2    3.21    0.37
  11   4  -2    4.20    0.36
  11   4  -2    3.33    0.37
  11   4   2    3.68    0.41
  11   4   2    3.48    0.35
  11  -4  -2    3.47    0.32
  11   4  -3    0.17    0.20
  11  -4   3    0.23    0.18
  11  -4   3    0.75    0.26
  11   4   3    0.48    0.29
  11   4   3    0.39    0.22
  11  -4  -3    0.61    0.19
  11  -4   4    0.32    0.18
  11  -4   4    0.32    0.26
  11   4  -4    0.33    0.24
  11   4   4   -0.14    0.28
  11  -4  -4    0.32    0.17
  11   4   4    0.41    0.22
  11  -4   5    0.35    0.19
  11   4  -5    0.32    0.25
  11  -4   5    1.11    0.31
  11   4   5    0.39    0.23
  11   4   5    0.57    0.33
  12   4   0   -0.17    0.20
  12  -4   0    0.26    0.22
  12   4   0    0.52    0.25
  12   4  -1   -0.15    0.21
  12  -4   1    0.25    0.23
  12  -4  -1    0.09    0.21
  12   4   1    0.35    0.26
  12   4   1    0.22    0.21
  12  -4   2    0.65    0.27
  12  -4   2    0.11    0.19
  12   4  -2   -0.02    0.23
  12   4   2    0.06    0.22
  12  -4  -2    0.24    0.21
  12   4   2    0.60    0.29
  12  -4   3   -0.03    0.18
  12   4  -3   -0.09    0.23
  12  -4   3    0.76    0.30
  12   4   3   -0.09    0.27
  12  -4  -3    0.30    0.20
  12   4   3    0.10    0.24
   0  -5   0   -0.01    0.14
   0  -5   0    0.09    0.03
   0   5   0    0.02    0.03
   0   5   0   -0.21    0.16
   0  -5   1   10.95    0.40
   0   5  -1   11.32    0.40
   0   5   1    9.85    0.53
   0  -5  -1    9.99    0.48
   0   5  -1   10.45    0.51
   0  -5  -1   10.60    0.40
   0  -5  -1    9.66    0.51
   0  -5  -2   33.14    1.37
   0  -5  -2   33.36    1.31
   0   5  -2   34.36    1.22
   0  -5   2   33.27    1.34
   0  -5   2   33.81    1.22
   0   5  -2   31.64    1.35
   0   5   2   31.82    1.30
   0   5   2   32.15    1.37
   0   5  -3   48.54    1.64
   0   5   3   39.69    1.72
   0  -5   3   43.49    1.76
   0   5  -3   44.00    1.78
   0  -5  -3   44.44    1.81
   0  -5  -3   43.57    1.72
   0   5   3   43.44    1.80
   0  -5   3   45.43    1.65
   0   5   3   44.50    1.56
   0  -5   4    2.76    0.18
   0   5   4    2.63    0.14
   0   5  -4    2.76    0.18
   0   5  -4    2.71    0.23
   0   5   4    2.93    0.33
   0  -5  -4    2.68    0.26
   0  -5   4    2.48    0.21
   0   5   4    2.80    0.24
   0   5  -5    0.20    0.13
   0  -5   5    0.49    0.18
   0   5   5    0.14    0.06
   0   5   5    0.46    0.26
   0  -5  -5    0.32    0.19
   0  -5  -5    0.22    0.05
   0   5  -5   -0.06    0.11
   0   5  -6   22.75    0.86
   0  -5  -6   22.07    0.99
   0  -5  -6   21.19    0.82
   0   5   6   21.38    1.02
   0   5  -6   25.25    0.91
   0   5  -6   23.66    0.95
   0   5   6   21.77    0.83
   0  -5   6   20.98    0.94
   0   5  -7    0.01    0.09
   0   5   7   -0.02    0.27
   0  -5  -7   -0.24    0.17
   0   5  -7    0.07    0.13
   0  -5  -7    0.01    0.05
   0  -5   7   -0.26    0.19
   0  -5   8    3.31    0.33
   0   5  -8    2.89    0.23
   0  -5  -8    2.75    0.16
   0   5  -8    2.65    0.20
   0   5   8    2.64    0.38
   0  -5   9   26.20    1.24
   0  -5  -9   30.46    1.07
   0   5  -9   28.88    1.10
   0   5   9   29.20    1.34
   0   5 -10    0.05    0.11
   0  -5 -10    0.00    0.07
   0  -5  10    0.09    0.26
   0   5  10   -0.07    0.29
   0  -5  11    0.85    0.31
   0   5 -11    0.96    0.15
   0   5  11    1.31    0.36
   0   5 -12    0.40    0.14
  -1  -5   0  116.07    4.43
  -1   5   0  107.57    4.44
   1  -5   0  116.87    4.11
   1  -5   0  115.83    4.45
   1   5   0  104.91    4.43
  -1   5   0  119.28    4.11
  -1  -5   0  109.86    4.14
   1   5   0  109.09    4.14
  -1  -5  -1   32.75    1.34
  -1  -5  -1   32.49    1.26
   1  -5   1   32.96    1.35
   1  -5   1   32.66    1.20
  -1   5   1   31.88    1.20
   1   5  -1   32.16    1.33
  -1   5  -1   34.22    1.20
   1   5   1   31.63    1.34
  -1  -5   1   32.90    1.32
  -1   5  -1   31.96    1.34
   1  -5  -1   33.04    1.36
   1  -5  -1   32.69    1.20
  -1  -5   1   32.17    1.19
   1   5   1   31.46    1.26
  -1  -5  -2    1.85    0.23
   1   5  -2    2.04    0.20
   1  -5   2    1.72    0.15
   1   5  -2    2.17    0.08
   1  -5   2    1.71    0.21
  -1  -5  -2    1.71    0.21
  -1   5   2    2.15    0.24
  -1  -5   2    1.88    0.17
   1  -5  -2    2.20    0.10
   1  -5  -2    2.17    0.24
   1   5   2    1.96    0.23
   1   5   2    1.41    0.25
  -1  -5   2    2.02    0.10
  -1   5  -2    1.72    0.15
  -1   5  -2    1.81    0.21
   1   5  -3   28.75    1.04
   1  -5   3   27.66    1.15
  -1  -5  -3   29.48    1.16
  -1   5   3   27.53    0.99
  -1  -5  -3   28.51    1.17
   1  -5   3   27.41    1.07
   1   5  -3   27.75    1.16
   1  -5  -3   28.25    1.21
   1   5   3   27.71    1.01
   1   5   3   27.41    1.16
  -1  -5   3   26.65    1.05
   1   5   3   28.33    1.18
  -1  -5   3   28.08    1.14
   1  -5  -3   27.21    1.15
   1  -5  -3   27.79    1.04
  -1   5  -3   30.91    1.06
  -1   5  -3   27.77    1.16
   1   5  -4   87.57    3.06
   1   5  -4   86.57    3.30
   1  -5   4   83.31    3.10
   1  -5   4   79.91    3.27
  -1  -5  -4   81.86    3.30
  -1   5   4   83.04    2.92
   1  -5  -4   87.31    3.35
   1   5   4   78.63    3.16
   1   5   4   80.96    3.31
   1   5   4   82.59    2.94
  -1   5  -4   80.47    2.96
  -1  -5   4   79.26    3.07
  -1   5  -4   91.40    3.08
  -1   5  -4   81.36    3.29
   1   5  -5   11.17    0.52
   1  -5   5   11.10    0.45
  -1  -5  -5   10.88    0.42
  -1  -5  -5   11.26    0.54
   1   5  -5   11.65    0.46
   1  -5   5    9.93    0.51
   1  -5  -5   10.58    0.40
  -1   5  -5   11.68    0.49
   1  -5  -5   10.67    0.60
   1   5   5   10.53    0.52
  -1  -5   5   11.12    0.50
   1   5   5    9.88    0.61
   1   5   5   11.25    0.43
  -1   5  -5   11.57    0.46
  -1  -5  -6   10.42    0.50
   1  -5   6   10.01    0.52
   1   5  -6   10.81    0.50
   1   5  -6   10.99    0.46
  -1  -5  -6   10.35    0.41
  -1   5  -6   10.80    0.44
   1   5   6    9.35    0.61
   1  -5  -6   10.16    0.39
   1  -5  -6    9.95    0.57
  -1  -5   6    9.79    0.51
  -1  -5  -7    3.53    0.19
  -1  -5  -7    3.60    0.27
   1   5  -7    3.61    0.29
   1  -5   7    3.78    0.34
   1   5  -7    3.34    0.22
  -1   5  -7    3.42    0.21
   1  -5  -7    3.52    0.16
  -1  -5   7    4.05    0.32
   1  -5  -7    3.37    0.33
   1   5   7    3.36    0.40
   1   5  -8    0.26    0.11
   1  -5   8   -0.02    0.23
   1   5  -8    0.21    0.16
  -1  -5  -8    0.24    0.08
  -1   5  -8    0.22    0.11
  -1  -5   8    0.26    0.22
   1   5   8    0.86    0.32
   1  -5  -8    0.13    0.06
  -1  -5  -9    5.01    0.25
   1   5  -9    5.45    0.29
   1  -5   9    4.79    0.44
  -1  -5   9    5.68    0.44
  -1   5  -9    4.84    0.29
   1  -5  -9    4.91    0.23
   1   5   9    4.98    0.51
   1   5 -10    5.37    0.28
  -1  -5 -10    4.69    0.25
   1  -5  10    4.58    0.44
  -1  -5  10    4.29    0.42
  -1   5 -10    5.01    0.29
   1   5  10    5.61    0.55
   1  -5  11    0.86    0.31
   1   5 -11    1.27    0.16
  -1   5 -11    1.01    0.16
   1   5  11    0.50    0.33
   1  -5 -11    1.14    0.13
   1  -5 -12    1.07    0.14
  -1   5 -12    1.11    0.17
   1   5  12    1.24    0.39
   2   5   0    9.02    0.46
   2  -5   0    9.80    0.36
  -2  -5   0    9.85    0.43
  -2   5   0    8.86    0.35
  -2   5   0    8.92    0.36
  -2  -5   0    8.86    0.41
   2  -5   0    8.50    0.51
   2   5   0    8.59    0.42
  -2   5   1   78.88    2.75
  -2  -5  -1   79.12    3.10
  -2   5   1   82.46    2.87
  -2  -5  -1   78.29    2.92
   2   5  -1   75.56    2.88
   2  -5   1   77.26    3.13
   2   5  -1   72.81    3.10
   2  -5   1   80.17    2.88
   2  -5  -1   76.28    2.87
  -2   5  -1   80.70    2.87
   2   5   1   74.28    2.92
  -2  -5   1   80.70    2.87
  -2  -5   1   82.30    3.10
   2   5   1   77.88    3.11
  -2   5  -1   76.77    2.77
  -2  -5  -2   18.06    0.76
   2  -5   2   17.61    0.78
   2  -5   2   17.41    0.69
   2   5  -2   17.52    0.76
  -2   5   2   17.56    0.66
  -2  -5  -2   18.11    0.75
   2   5   2   17.27    0.65
   2  -5  -2   17.53    0.82
   2   5   2   16.94    0.76
  -2  -5   2   18.27    0.75
  -2   5  -2   17.06    0.66
  -2   5  -2   19.05    0.69
   2   5   2   17.49    0.78
   2  -5  -2   17.60    0.66
  -2   5  -2   17.63    0.77
  -2   5   3    0.76    0.06
   2  -5   3    0.80    0.17
  -2  -5  -3    0.69    0.13
   2   5  -3    0.64    0.14
   2  -5   3    0.60    0.13
   2  -5  -3    0.70    0.07
  -2   5  -3    0.57    0.09
   2   5   3    0.66    0.18
   2   5   3    0.77    0.22
   2   5   3    0.73    0.08
   2  -5  -3    0.86    0.24
  -2   5  -3    0.72    0.11
   2  -5   4   29.19    1.13
   2   5  -4   27.84    1.19
  -2  -5  -4   30.34    1.18
   2   5  -4   29.13    1.07
   2   5  -4   27.91    1.05
   2  -5   4   28.62    1.18
   2   5   4   27.45    1.21
   2  -5  -4   28.40    1.26
   2   5   4   29.77    1.05
   2  -5  -4   27.82    1.07
   2   5   4   29.43    1.21
  -2   5  -4   28.73    1.06
   2   5  -5    7.08    0.30
  -2  -5  -5    6.93    0.28
   2  -5   5    6.59    0.39
  -2  -5  -5    7.22    0.34
   2  -5   5    6.25    0.30
   2   5  -5    6.71    0.35
   2   5   5    6.93    0.38
  -2   5  -5    6.00    0.30
  -2  -5   5    6.02    0.33
   2  -5  -5    6.27    0.27
   2   5   5    6.79    0.49
   2  -5   6    2.48    0.27
  -2  -5  -6    2.64    0.21
  -2  -5  -6    2.64    0.16
   2   5  -6    2.97    0.20
   2   5  -6    2.70    0.25
   2  -5  -6    2.96    0.15
  -2   5  -6    2.49    0.19
  -2  -5   6    2.76    0.24
   2   5   6    3.23    0.25
   2  -5  -6    2.57    0.12
   2   5   6    2.41    0.34
  -2  -5  -7    1.64    0.13
   2   5  -7    1.74    0.17
   2   5  -7    1.44    0.19
   2  -5   7    2.33    0.29
  -2  -5  -7    1.60    0.13
   2   5   7    1.57    0.35
  -2   5  -7    1.70    0.16
   2  -5  -7    1.73    0.12
  -2  -5   7    1.72    0.23
   2  -5  -7    1.50    0.09
   2   5  -8    9.87    0.49
   2   5  -8    9.32    0.42
   2  -5   8    8.78    0.56
  -2  -5  -8    9.25    0.39
   2  -5  -8    8.90    0.38
  -2  -5   8    8.96    0.50
  -2   5  -8    8.62    0.41
   2   5   8    9.50    0.64
   2  -5  -8    9.10    0.35
   2   5  -9    2.80    0.20
   2  -5   9    2.46    0.35
  -2  -5  -9    2.28    0.17
   2   5  -9    1.95    0.25
   2   5   9    2.45    0.42
  -2   5  -9    1.72    0.18
   2  -5  -9    2.40    0.17
  -2  -5 -10    1.17    0.13
   2  -5  10    1.05    0.31
   2   5 -10    1.03    0.14
   2   5  10    0.81    0.35
   2  -5 -10    0.94    0.12
  -2   5 -10    1.04    0.16
   2  -5  11    0.53    0.29
  -2  -5 -11    0.61    0.12
   2   5  11    0.38    0.33
   2  -5 -11    0.58    0.12
  -2   5 -11    0.59    0.14
   2  -5  12    1.64    0.38
   2   5  12    1.48    0.41
  -2   5 -12    1.98    0.21
   3   5   0   48.54    1.94
  -3   5   0   50.90    1.83
  -3  -5   0   54.05    1.93
  -3   5   0   52.81    1.91
   3   5   0   48.97    2.07
   3  -5   0   53.64    1.91
   3  -5   0   52.39    1.84
  -3  -5   0   51.80    2.07
   3  -5   1   26.07    1.09
  -3   5   1   23.55    0.89
  -3   5   1   25.16    0.93
   3  -5   1   24.59    0.91
   3  -5   1   25.20    0.95
  -3  -5  -1   26.22    1.03
   3   5  -1   23.92    0.95
  -3  -5  -1   25.95    0.99
   3   5  -1   24.34    1.04
  -3   5  -1   23.68    0.94
  -3   5  -1   24.61    0.90
   3  -5  -1   25.01    0.93
   3   5   1   24.47    1.04
   3  -5  -1   24.06    0.89
  -3  -5   1   25.22    1.03
   3   5   1   23.70    0.99
  -3  -5   1   25.98    0.93
  -3   5   2   14.82    0.56
   3  -5   2   14.31    0.57
  -3  -5  -2   15.22    0.66
   3  -5   2   15.46    0.71
   3   5  -2   14.33    0.65
   3  -5   2   14.03    0.60
   3   5  -2   14.53    0.56
  -3  -5  -2   15.50    0.64
  -3   5  -2   15.07    0.59
   3   5   2   14.74    0.67
  -3   5  -2   14.58    0.56
   3  -5  -2   14.23    0.53
  -3  -5   2   14.44    0.54
   3   5   2   14.24    0.66
   3   5   2   14.40    0.55
   3  -5  -2   14.54    0.56
   3  -5   3   40.17    1.61
   3   5  -3   39.78    1.59
  -3   5   3   38.72    1.44
  -3  -5  -3   41.92    1.57
   3  -5   3   36.82    1.48
   3  -5  -3   39.57    1.44
   3   5   3   37.91    1.54
  -3   5  -3   35.42    1.40
   3   5   3   38.56    1.59
   3   5  -4   28.86    1.23
   3  -5   4   27.57    1.16
   3  -5   4   29.64    1.23
  -3  -5  -4   32.67    1.20
   3  -5  -4   28.72    1.10
  -3   5  -4   28.65    1.09
   3   5   4   29.06    1.24
   3   5   4   30.09    1.24
  -3  -5  -5    2.87    0.20
   3  -5   5    2.58    0.26
   3   5  -5    2.84    0.23
   3  -5   5    2.86    0.22
   3   5  -5    2.85    0.12
  -3  -5  -5    2.87    0.17
   3   5  -5    3.08    0.17
   3   5   5    2.46    0.34
   3   5   5    2.71    0.25
   3  -5  -5    2.72    0.15
  -3   5  -5    3.24    0.19
   3   5  -6    5.25    0.27
  -3  -5  -6    5.66    0.25
   3  -5   6    4.45    0.37
   3   5  -6    5.27    0.33
  -3  -5  -6    5.63    0.27
   3   5  -6    5.31    0.21
   3  -5  -6    5.56    0.24
   3   5   6    5.15    0.44
   3   5   6    5.41    0.34
  -3   5  -6    5.09    0.28
   3   5  -7    3.75    0.23
   3  -5   7    3.10    0.33
  -3  -5  -7    3.23    0.20
   3   5  -7    3.56    0.28
   3   5  -7    3.41    0.15
   3   5   7    3.60    0.42
   3  -5  -7    3.28    0.13
   3  -5  -7    3.34    0.17
   3   5   7    3.41    0.24
  -3   5  -7    3.34    0.21
   3   5  -8    1.55    0.10
  -3  -5  -8    1.69    0.15
   3  -5   8    1.51    0.29
   3   5  -8    1.71    0.22
   3   5   8    1.55    0.35
   3  -5  -8    1.71    0.13
  -3   5  -8    1.61    0.17
   3   5  -9    3.83    0.24
   3   5  -9    3.31    0.30
  -3  -5  -9    3.33    0.21
   3  -5   9    3.28    0.38
   3  -5  -9    3.41    0.19
   3   5   9    3.73    0.48
  -3   5  -9    3.33    0.24
   3  -5  10    3.69    0.43
   3   5 -10    3.72    0.23
  -3  -5 -10    3.31    0.22
   3   5  10    2.48    0.46
  -3   5 -10    3.44    0.24
   3  -5 -10    3.61    0.20
   3  -5  11    0.50    0.30
  -3  -5 -11    0.88    0.14
   3   5  11    0.66    0.38
   3  -5 -11    0.82    0.12
  -3   5 -11    0.61    0.14
  -3   5 -12   -0.03    0.13
   4  -5   0   90.68    3.13
  -4   5   0   85.97    3.13
  -4  -5   0   94.82    3.28
   4  -5   0   88.62    3.27
   4   5   0   85.48    3.29
   4   5   0   85.72    3.52
   4  -5   1   39.07    1.43
   4   5  -1   38.91    1.50
   4  -5   1   39.63    1.50
  -4  -5  -1   41.40    1.52
   4   5  -1   36.83    1.61
  -4   5   1   38.14    1.41
   4   5   1   37.38    1.54
   4  -5  -1   40.48    1.42
   4  -5  -1   40.39    1.48
  -4   5  -1   40.44    1.43
   4   5   1   41.57    1.63
  -4  -5   1   41.01    1.48
   4   5  -2    0.72    0.11
   4   5  -2    0.66    0.14
   4  -5   2    0.79    0.14
   4  -5  -2    0.68    0.09
   4   5   2    0.72    0.16
   4   5   2    0.81    0.21
  -4   5  -2    0.82    0.10
  -4  -5   2    0.87    0.06
   4  -5  -2    0.63    0.07
   4   5  -3    5.65    0.35
   4  -5   3    6.12    0.42
   4  -5   3    5.34    0.32
   4   5  -3    6.23    0.26
   4  -5  -3    5.91    0.23
  -4   5  -3    6.07    0.28
   4  -5  -3    5.99    0.26
  -4  -5   3    6.22    0.23
   4   5   3    5.17    0.42
   4   5   3    5.99    0.35
   4  -5   4   15.59    0.72
   4   5  -4   15.80    0.57
   4   5  -4   15.65    0.70
   4  -5   4   14.66    0.68
  -4   5  -4   15.30    0.60
   4   5   4   14.34    0.75
   4   5   4   15.12    0.70
   4  -5  -4   14.98    0.59
   4   5  -5   13.36    0.63
   4  -5   5   13.87    0.64
   4   5  -5   13.49    0.50
   4  -5   5   13.99    0.65
   4   5   5   13.18    0.64
   4   5   5   11.72    0.70
   4  -5  -5   13.54    0.53
  -4   5  -5   14.24    0.55
  -4  -5  -6    7.57    0.34
   4   5  -6    7.54    0.34
   4   5  -6    7.75    0.42
   4   5  -6    7.32    0.29
   4  -5   6    7.95    0.47
   4   5   6    7.49    0.55
   4  -5  -6    7.98    0.32
   4   5   6    7.33    0.43
  -4   5  -6    7.63    0.36
  -4  -5  -7    5.42    0.27
   4   5  -7    5.68    0.35
   4   5  -7    5.62    0.22
   4  -5   7    4.73    0.42
   4   5   7    5.27    0.50
  -4   5  -7    5.34    0.29
   4   5   7    5.56    0.34
   4  -5  -7    5.61    0.25
   4   5  -8    3.87    0.32
   4  -5   8    3.94    0.39
  -4  -5  -8    3.26    0.21
  -4   5  -8    3.22    0.23
   4   5   8    3.23    0.44
   4  -5  -8    3.27    0.18
  -4  -5  -9    0.86    0.13
   4  -5   9    0.79    0.29
   4   5  -9    0.61    0.21
  -4   5  -9    0.59    0.13
   4  -5  -9    1.10    0.11
   4   5   9    1.15    0.35
  -4  -5 -10    1.27    0.15
   4  -5  10    0.90    0.29
  -4   5 -10    0.71    0.15
   4   5  10    0.92    0.38
   4  -5 -10    0.94    0.11
   4  -5  11    0.51    0.29
  -4   5 -11    0.19    0.13
   4   5  11    0.19    0.38
   5  -5   0   46.60    1.78
   5   5   0   47.10    1.81
  -5  -5   0   49.69    1.79
  -5   5   0   46.14    1.69
   5   5   0   47.32    1.93
   5   5  -1   22.90    0.92
   5  -5   1   21.64    0.92
   5   5  -1   22.90    1.00
  -5   5   1   23.51    0.84
   5  -5  -1   23.77    0.85
   5  -5  -1   22.48    0.90
  -5   5  -1   24.09    0.86
   5   5   1   21.73    0.96
  -5  -5   1   24.83    0.89
   5   5   1   23.37    1.00
   5   5  -2   10.24    0.44
   5   5  -2    9.39    0.49
   5  -5   2    9.90    0.47
   5   5   2    9.59    0.53
   5   5   2    9.88    0.51
   5  -5  -2   10.01    0.39
  -5  -5   2   10.65    0.40
   5  -5  -2    9.85    0.41
  -5   5  -2    9.87    0.41
   5  -5   3   17.95    0.81
   5   5  -3   18.88    0.85
   5   5  -3   19.42    0.74
   5   5   3   18.84    0.87
  -5  -5   3   19.61    0.71
   5  -5  -3   19.30    0.74
   5  -5  -3   19.46    0.70
  -5   5  -3   19.06    0.73
   5   5   3   19.10    0.85
   5  -5   4   12.32    0.62
   5  -5   4   11.17    0.57
   5   5  -4   11.71    0.46
   5   5  -4   11.69    0.57
   5  -5  -4   11.64    0.47
   5   5   4   11.57    0.64
  -5  -5   4   12.06    0.44
   5  -5  -4   11.94    0.43
  -5   5  -4   10.88    0.48
   5   5   4   10.84    0.57
   5  -5   5    1.91    0.26
   5  -5   5    1.82    0.26
   5   5  -5    2.12    0.12
   5   5  -5    1.94    0.22
   5   5  -5    2.03    0.17
  -5   5  -5    2.32    0.17
   5   5   5    1.84    0.31
   5  -5  -5    1.87    0.14
   5   5   5    1.56    0.23
   5  -5   6    0.02    0.21
   5   5  -6    0.49    0.05
   5  -5   6    0.29    0.16
   5   5  -6    0.20    0.16
  -5   5  -6    0.36    0.11
   5   5   6    0.14    0.28
   5  -5  -6    0.27    0.07
   5   5   6    0.30    0.17
   5   5  -7    2.44    0.27
   5  -5   7    2.89    0.33
   5  -5  -7    2.78    0.16
   5   5   7    2.79    0.26
  -5   5  -7    2.94    0.21
   5   5   7    2.91    0.41
   5   5  -8    2.71    0.28
   5  -5   8    2.88    0.35
   5  -5  -8    2.62    0.17
  -5   5  -8    2.65    0.21
   5   5   8    3.05    0.44
   5   5  -9   -0.02    0.19
   5  -5   9    0.00    0.25
  -5   5  -9    0.13    0.11
   5   5   9    0.27    0.34
   5  -5  -9    0.10    0.08
   5  -5  10    1.41    0.33
   5   5  10    0.98    0.39
  -5   5 -10    1.39    0.18
   5  -5  11    0.82    0.33
  -5   5 -11    0.41    0.15
   5   5  11    1.37    0.44
  -6   5   0   41.59    1.51
   6   5   0   40.83    1.73
   6   5   0   41.76    1.63
   6  -5   0   43.07    1.60
   6   5  -1   13.28    0.65
   6  -5   1   14.27    0.59
   6   5  -1   13.91    0.59
   6  -5  -1   13.67    0.56
   6   5   1   12.46    0.63
   6   5   1   13.01    0.64
  -6   5  -1   13.28    0.53
   6  -5   2    8.54    0.45
   6   5  -2    8.12    0.48
   6   5  -2    8.87    0.42
   6  -5  -2    8.98    0.39
  -6  -5   2    9.41    0.37
   6   5   2    8.72    0.49
   6  -5  -2    9.48    0.36
   6   5   2    8.75    0.48
  -6   5  -2    8.35    0.37
   6   5  -3    0.29    0.12
   6  -5   3    0.39    0.17
   6   5  -3    0.38    0.16
   6   5   3    0.63    0.24
   6  -5  -3    0.22    0.07
  -6  -5   3    0.36    0.06
   6  -5  -3    0.44    0.09
   6   5   3    0.45    0.16
  -6   5  -3    0.32    0.09
   6   5  -4    1.96    0.24
   6   5  -4    2.08    0.17
   6  -5   4    1.64    0.24
   6  -5  -4    2.18    0.12
  -6  -5   4    2.09    0.10
   6   5   4    1.62    0.28
  -6   5  -4    2.22    0.18
   6   5   4    1.96    0.23
   6  -5  -4    2.11    0.15
   6   5  -5    0.28    0.08
   6  -5   5    0.44    0.22
   6   5  -5    0.24    0.16
   6  -5  -5    0.46    0.09
   6   5   5    0.07    0.18
   6   5   5    0.34    0.27
  -6   5  -5    0.38    0.10
   6   5  -6    0.38    0.18
   6  -5   6    0.67    0.23
   6   5   6    0.03    0.27
  -6   5  -6    0.86    0.13
   6   5   6    0.93    0.20
   6  -5  -6    0.73    0.10
   6  -5   7    1.58    0.29
   6   5  -7    1.80    0.24
  -6   5  -7    1.83    0.18
   6   5   7    1.58    0.36
   6   5   7    2.04    0.24
   6  -5  -7    1.69    0.14
   6   5  -8    4.30    0.36
   6  -5   8    4.99    0.46
   6  -5  -8    4.11    0.22
  -6   5  -8    4.70    0.28
   6   5   8    3.61    0.47
   6  -5   9    1.26    0.32
   6   5  -9    0.61    0.23
   6   5   9    1.04    0.37
  -6   5  -9    0.75    0.15
   6  -5  10    0.41    0.31
   6   5  10    0.26    0.37
  -6   5 -10    0.40    0.15
   7   5   0    5.74    0.37
   7  -5   0    6.19    0.33
  -7   5   0    5.83    0.27
   7   5   0    5.53    0.38
   7   5  -1    2.44    0.26
   7   5  -1    2.51    0.25
   7  -5   1    3.04    0.25
   7  -5  -1    2.86    0.22
  -7   5  -1    2.59    0.18
   7   5   1    3.39    0.30
   7   5   1    2.95    0.27
   7   5  -2    1.96    0.24
   7  -5   2    1.83    0.22
   7   5  -2    1.65    0.20
   7  -5  -2    2.17    0.18
   7   5   2    2.58    0.26
  -7   5  -2    2.29    0.17
   7   5   2    1.93    0.28
   7   5  -3   20.40    0.98
   7   5  -3   21.93    0.88
   7  -5   3   21.12    0.95
   7   5   3   21.47    0.99
   7   5   3   22.67    0.99
   7  -5  -3   21.69    0.87
  -7   5  -3   23.61    0.86
  -7  -5   3   23.14    0.84
   7  -5   4   -0.06    0.19
   7   5  -4    0.23    0.12
   7   5  -4    0.18    0.18
   7   5   4   -0.36    0.23
  -7   5  -4    0.15    0.10
   7  -5  -4    0.29    0.10
   7   5   4    0.34    0.19
   7   5  -5    1.96    0.17
   7   5  -5    1.63    0.24
   7  -5   5    1.44    0.28
  -7   5  -5    1.98    0.18
   7   5   5    1.74    0.34
   7   5   5    2.24    0.26
   7  -5  -5    2.00    0.16
   7   5  -6    2.30    0.29
   7  -5   6    2.96    0.34
  -7   5  -6    2.96    0.22
   7  -5  -6    3.12    0.19
   7   5   6    2.80    0.40
   7   5   6    3.20    0.30
   7  -5   7    1.05    0.28
   7   5  -7    0.98    0.23
  -7   5  -7    1.22    0.17
   7   5   7    1.85    0.38
   7  -5  -7    1.22    0.13
   7   5  -8    1.09    0.24
   7  -5   8    0.63    0.30
   7   5   8    0.62    0.36
   7  -5  -8    0.62    0.11
  -7   5  -8    0.93    0.16
   7   5  -9    0.35    0.23
   7  -5   9    0.77    0.33
   7   5   9    0.71    0.37
  -7   5  -9    0.34    0.14
   7  -5  10    0.09    0.30
   7   5 -10    0.83    0.25
   7   5  10    0.48    0.41
  -7   5 -10    0.47    0.14
   8  -5   0    0.25    0.15
   8   5   0   -0.14    0.18
   8   5   0    0.13    0.18
   8   5  -1   15.62    0.68
   8  -5   1   14.01    0.66
   8   5  -1   13.37    0.70
  -8   5  -1   15.10    0.58
   8   5   1   13.68    0.70
   8   5   1   15.15    0.72
   8  -5  -1   14.85    0.64
   8  -5   2    0.24    0.19
   8   5  -2    0.39    0.19
   8   5  -2    0.45    0.17
   8   5   2    0.23    0.23
   8  -5  -2    0.45    0.13
  -8   5  -2    0.32    0.10
   8   5   2    0.28    0.18
   8   5  -3    2.24    0.22
   8   5  -3    2.06    0.26
   8  -5   3    2.36    0.29
  -8   5  -3    2.48    0.19
   8  -5  -3    2.45    0.20
   8   5   3    2.54    0.28
   8   5   3    2.60    0.34
   8  -5   4    1.77    0.29
   8   5  -4    2.98    0.23
   8   5  -4    2.40    0.28
  -8   5  -4    2.70    0.20
   8  -5  -4    2.48    0.20
   8   5   4    2.42    0.28
   8   5   4    2.63    0.36
   8   5  -5    2.83    0.32
   8  -5   5    2.91    0.35
   8   5   5    2.52    0.38
   8   5   5    3.05    0.31
  -8   5  -5    3.12    0.22
   8  -5  -5    3.30    0.21
   8  -5   6    2.96    0.37
   8   5  -6    3.16    0.34
   8  -5   6    3.10    0.26
  -8   5  -6    3.56    0.25
   8  -5  -6    3.56    0.23
   8   5   6    3.66    0.33
   8   5   6    3.00    0.43
   8   5  -7    0.86    0.25
   8  -5   7    1.09    0.31
   8   5   7    1.47    0.37
   8  -5  -7    1.40    0.15
  -8   5  -7    1.36    0.17
   8  -5   8   -0.04    0.27
   8   5  -8    0.11    0.22
   8   5   8    0.37    0.32
  -8   5  -8    0.18    0.12
   8  -5   9    0.16    0.29
   8   5  -9   -0.07    0.21
   8   5   9   -0.04    0.33
  -8   5  -9    0.06    0.12
   9   5   0    2.29    0.27
   9   5   0    3.25    0.32
   9  -5   0    2.54    0.26
   9  -5   1    2.57    0.27
   9   5  -1    2.53    0.29
   9   5  -1    2.52    0.29
   9   5   1    2.42    0.29
   9  -5  -1    2.79    0.25
   9   5   1    3.38    0.33
   9  -5   2    0.69    0.20
   9   5  -2    0.45    0.19
   9   5  -2    0.93    0.20
   9   5   2    0.64    0.25
   9  -5  -2    0.67    0.16
   9   5   2    0.75    0.22
   9  -5   3    2.12    0.28
   9   5  -3    2.33    0.24
   9   5  -3    1.61    0.26
   9  -5  -3    2.41    0.21
   9   5   3    2.06    0.27
  -9   5  -3    1.92    0.17
   9   5   3    2.09    0.32
   9  -5   4    0.29    0.23
   9   5  -4    0.10    0.20
   9   5   4    0.61    0.28
   9  -5  -4    0.11    0.12
   9   5   4    0.28    0.20
  -9   5  -4    0.22    0.11
   9  -5   5    0.86    0.28
   9   5  -5    1.03    0.24
   9   5   5    0.91    0.31
  -9   5  -5    0.87    0.14
   9  -5  -5    0.66    0.15
   9   5   5    0.98    0.23
   9  -5   6    0.38    0.27
   9   5  -6    0.07    0.22
   9  -5  -6    0.32    0.13
   9   5   6    0.19    0.21
   9   5   6    0.07    0.31
  -9   5  -6    0.29    0.12
   9   5  -7    0.72    0.26
   9  -5   7    0.58    0.29
   9   5   7    0.75    0.33
  -9   5  -7    0.42    0.14
   9   5  -8    0.49    0.26
   9  -5   8    1.28    0.34
   9   5   8    0.74    0.37
  -9   5  -8    0.57    0.15
  10   5   0   -0.13    0.20
  10  -5   0    0.22    0.18
  10   5   0    0.06    0.20
  10  -5   1    2.44    0.29
  10   5  -1    2.17    0.29
  10   5  -1    2.12    0.29
  10   5   1    2.27    0.29
  10   5   1    2.39    0.33
  10  -5  -1    2.49    0.26
  10   5  -2    1.02    0.24
  10   5  -2    1.36    0.24
  10  -5   2    1.09    0.25
  10  -5  -2    1.45    0.21
  10   5   2    1.23    0.28
  10   5   2    1.62    0.26
  10  -5   3    1.50    0.27
  10   5  -3    1.55    0.27
  10   5   3    1.78    0.31
  10   5   3    1.49    0.27
  10  -5  -3    1.78    0.22
  10  -5   4    1.65    0.31
  10   5  -4    1.07    0.26
  10  -5  -4    1.30    0.19
  10   5   4    1.30    0.27
  10   5   4    0.57    0.30
 -10   5  -4    1.43    0.17
  10   5  -5    1.72    0.30
  10  -5   5    1.89    0.22
  10  -5   5    1.44    0.31
  10   5   5    1.72    0.28
 -10   5  -5    1.99    0.20
  10   5   5    1.99    0.38
  10  -5  -5    1.76    0.20
  10  -5   6    1.04    0.30
  10   5  -6    1.12    0.28
  10   5   6    1.26    0.37
 -10   5  -6    1.23    0.17
  10   5  -7    0.42    0.24
  10  -5   7    0.72    0.33
 -10   5  -7    0.40    0.14
  10   5   7    0.44    0.35
  11   5   0    0.22    0.25
  11  -5   0    0.21    0.21
  11   5   0    0.23    0.21
  11   5  -1    0.37    0.23
  11  -5   1    0.26    0.21
  11   5  -1    0.11    0.20
  11   5   1   -0.11    0.21
  11   5   1   -0.22    0.24
  11  -5  -1    0.36    0.19
  11   5  -2    0.69    0.25
  11  -5   2    0.11    0.23
  11   5   2    0.05    0.24
  11   5   2    0.38    0.23
  11  -5  -2    0.28    0.18
  11   5  -3    0.11    0.21
  11  -5   3   -0.02    0.21
  11   5   3    0.13    0.22
  11  -5  -3   -0.01    0.15
  11   5   3    0.03    0.26
  11  -5   4    0.76    0.28
  11   5  -4    0.70    0.25
  11  -5   4    0.78    0.19
  11   5   4    1.05    0.33
  11   5   4    0.92    0.27
  11  -5  -4    0.79    0.19
  11  -5   5    0.36    0.29
  11   5  -5    0.86    0.26
  11   5   5    0.75    0.27
  11   5   5    0.74    0.35
  12  -5   0   -0.09    0.19
  12   5   0   -0.14    0.23
  12   5   0    0.27    0.26
  12  -5   1    1.03    0.27
  12   5  -1    0.38    0.26
  12   5   1    0.96    0.29
  12   5   1    0.93    0.27
  12  -5  -1    0.53    0.23
  12   5  -2    0.47    0.26
  12  -5   2    0.50    0.25
  12   5   2    0.53    0.29
  12  -5  -2    0.34    0.20
  12   5   2    0.05    0.24
  12  -5   3    0.84    0.29
  12   5  -3    0.17    0.24
  12  -5   3    0.48    0.20
  12  -5  -3    0.71    0.22
  12   5   3    0.28    0.31
  12   5   3    0.31    0.25
   0   6   0  102.85    4.14
   0  -6   0  108.27    3.81
   0  -6   0   98.75    4.13
   0   6   0  107.22    3.81
   0  -6  -1    2.67    0.12
   0   6   1    2.77    0.26
   0   6  -1    2.62    0.26
   0  -6   1    2.46    0.23
   0  -6  -1    1.92    0.23
   0  -6   1    2.71    0.12
   0   6  -1    2.59    0.11
   0  -6   2   30.30    1.11
   0   6  -2   30.67    1.10
   0   6   2   29.17    1.27
   0   6  -2   30.05    1.26
   0  -6  -2   29.63    1.27
   0  -6   2   29.99    1.24
   0  -6  -2   29.16    1.20
   0   6   3  140.77    5.73
   0  -6  -3  152.97    6.10
   0   6   3  154.14    6.10
   0  -6   3  155.49    5.66
   0  -6  -3  159.04    5.74
   0  -6   3  155.07    6.06
   0   6  -3  162.99    5.65
   0   6  -3  154.09    6.08
   0   6   3  155.97    5.42
   0   6  -4   14.50    0.55
   0  -6  -4   13.54    0.67
   0   6   4   13.32    0.65
   0   6   4   13.48    0.67
   0   6   4   13.91    0.51
   0  -6   4   13.68    0.57
   0   6  -4   13.70    0.63
   0  -6   4   13.53    0.59
   0   6   5   88.45    3.13
   0   6  -5   97.70    3.28
   0   6  -5   88.75    3.52
   0  -6  -5   86.35    3.55
   0  -6   5   91.25    3.49
   0  -6   5   86.37    3.30
   0   6   5   81.10    3.38
   0  -6  -6    0.40    0.06
   0  -6  -6    0.27    0.20
   0  -6   6    0.25    0.18
   0   6  -6    0.29    0.14
   0   6   6    0.22    0.25
   0   6  -6    0.27    0.10
   0   6  -6    0.24    0.11
   0   6   6    0.29    0.07
   0   6  -7    1.94    0.20
   0  -6   7    1.96    0.26
   0  -6  -7    1.83    0.26
   0   6   7    1.96    0.36
   0  -6  -7    2.12    0.12
   0   6  -7    2.38    0.17
   0   6  -8    0.07    0.14
   0  -6  -8   -0.11    0.06
   0   6   8    0.18    0.29
   0   6  -8    0.00    0.10
   0  -6   8   -0.13    0.20
   0  -6  -9    8.54    0.37
   0   6  -9    9.71    0.43
   0  -6   9    8.91    0.55
   0   6   9    8.66    0.64
   0   6 -10    0.16    0.12
   0   6  10    0.04    0.31
   0  -6  10    0.11    0.25
   0   6  11    0.01    0.31
   0   6 -11    0.14    0.12
   0   6 -12    0.66    0.16
   1  -6   0   17.13    0.64
  -1  -6   0   18.01    0.70
  -1   6   0   17.98    0.64
  -1   6   0   15.98    0.77
  -1  -6   0   16.83    0.75
   1   6   0   15.95    0.76
   1  -6   0   16.57    0.79
  -1  -6  -1   19.24    0.79
   1   6  -1   19.36    0.84
  -1   6   1   18.69    0.70
  -1  -6  -1   18.69    0.83
  -1   6   1   19.75    0.85
   1  -6   1   17.30    0.84
   1  -6   1   18.84    0.71
   1  -6  -1   19.71    0.70
  -1  -6   1   17.64    0.81
  -1   6  -1   18.61    0.83
  -1   6  -1   18.82    0.70
   1  -6  -1   19.34    0.87
  -1  -6   1   18.56    0.69
   1   6   1   19.52    0.78
   1   6   1   18.31    0.84
  -1   6   2   11.53    0.43
   1   6  -2   10.54    0.41
  -1  -6  -2   11.65    0.55
  -1   6   2   10.66    0.57
   1  -6   2   11.13    0.56
   1   6  -2   11.11    0.54
   1  -6   2   11.49    0.44
  -1  -6  -2   11.84    0.54
   1   6   2   10.26    0.54
  -1   6  -2   11.00    0.54
  -1   6  -2   11.64    0.43
   1  -6  -2   10.60    0.42
  -1  -6   2   11.24    0.41
  -1  -6   2   10.17    0.50
   1  -6  -2   11.73    0.58
   1   6   2   10.90    0.56
   1  -6   3   78.73    2.88
   1  -6   3   78.87    3.10
  -1   6   3   76.93    2.74
  -1  -6  -3   78.67    3.11
  -1   6   3   77.32    3.13
   1   6  -3   78.83    3.10
  -1  -6  -3   81.16    2.96
   1   6  -3   79.37    2.85
   1   6   3   73.54    2.95
  -1  -6   3   78.01    3.08
  -1  -6   3   75.88    2.86
   1   6   3   78.29    2.75
   1   6   3   78.16    3.12
   1  -6  -3   74.09    2.96
   1  -6  -3   78.29    2.86
   1  -6  -3   75.47    3.14
  -1   6  -3   77.34    3.10
  -1   6  -3   83.79    2.87
   1   6  -4   53.55    1.90
  -1  -6  -4   50.21    2.09
   1  -6   4   49.79    2.05
  -1   6   4   50.92    1.82
   1   6  -4   52.52    2.08
   1  -6   4   50.79    1.94
  -1  -6   4   52.53    2.05
   1  -6  -4   52.93    1.90
  -1   6  -4   53.98    1.92
   1   6   4   51.95    1.83
  -1  -6   4   50.95    1.92
  -1   6  -4   49.32    2.07
  -1   6  -4   48.37    1.86
   1   6   4   51.54    2.03
   1   6   4   52.47    2.10
   1  -6  -4   51.94    2.13
   1   6  -5    5.51    0.34
  -1   6   5    5.93    0.24
   1  -6   5    6.25    0.36
   1  -6   5    5.79    0.28
   1   6  -5    6.21    0.28
  -1  -6  -5    6.14    0.39
  -1   6  -5    6.83    0.34
   1   6   5    6.20    0.27
   1   6   5    6.10    0.37
   1   6   5    5.37    0.43
   1  -6  -5    5.94    0.45
  -1   6  -5    6.45    0.29
  -1  -6   5    5.78    0.34
   1  -6   6    1.43    0.23
  -1  -6  -6    1.74    0.21
   1   6  -6    1.90    0.20
  -1  -6  -6    1.88    0.13
   1   6  -6    2.12    0.18
  -1  -6   6    1.81    0.23
   1   6   6    1.89    0.30
  -1   6  -6    2.60    0.20
  -1   6  -6    1.93    0.16
   1  -6  -6    1.97    0.28
   1   6   6    1.81    0.21
   1  -6   7    4.52    0.38
  -1  -6  -7    5.37    0.24
   1   6  -7    5.30    0.35
  -1  -6  -7    5.06    0.35
   1   6  -7    5.95    0.31
   1   6  -7    4.81    0.28
   1   6   7    5.76    0.50
  -1   6  -7    5.61    0.29
  -1  -6   7    5.19    0.38
   1  -6  -7    5.25    0.22
  -1  -6  -8    2.84    0.17
   1   6  -8    2.55    0.21
   1  -6   8    2.45    0.30
   1   6  -8    3.01    0.26
   1   6   8    3.44    0.44
  -1   6  -8    3.14    0.22
   1  -6  -8    2.97    0.15
  -1  -6   8    2.56    0.30
   1  -6   9    2.43    0.34
  -1  -6  -9    2.54    0.16
   1   6  -9    2.63    0.21
   1  -6  -9    2.42    0.15
  -1  -6   9    2.50    0.32
  -1   6  -9    2.44    0.21
   1   6   9    2.60    0.42
   1  -6  10    1.36    0.29
  -1  -6 -10    1.73    0.14
   1   6 -10    1.82    0.18
   1   6  10    1.24    0.38
  -1  -6  10    1.35    0.29
  -1   6 -10    1.49    0.17
   1  -6  11    0.62    0.30
   1   6 -11    0.93    0.15
   1  -6 -11    1.21    0.14
  -1   6 -11    1.04    0.16
   1   6  11    0.87    0.36
   1  -6 -12   -0.06    0.10
   1   6  12   -0.02    0.36
  -1   6 -12    0.01    0.13
  -2   6   0  204.10    7.09
  -2  -6   0  199.04    7.12
   2  -6   0  182.88    7.09
  -2   6   0  199.08    6.82
   2   6   0  189.86    7.12
   2   6   0  189.10    7.62
   2  -6   0  189.42    7.65
  -2  -6   0  208.68    7.62
  -2   6   0  185.57    7.64
  -2   6   1   35.97    1.36
   2  -6   1   37.57    1.38
  -2   6   1   37.01    1.31
   2   6  -1   37.50    1.52
  -2  -6  -1   37.37    1.43
  -2  -6  -1   38.08    1.51
   2   6  -1   35.83    1.39
   2  -6   1   36.87    1.54
   2   6   1   36.71    1.53
  -2   6  -1   38.15    1.53
   2  -6  -1   34.81    1.37
  -2   6  -1   38.34    1.37
  -2   6  -1   37.17    1.33
   2  -6  -1   35.21    1.55
  -2  -6   1   37.96    1.38
   2   6   1   35.01    1.43
  -2  -6   1   38.17    1.50
  -2  -6  -2   18.49    0.79
   2  -6   2   18.10    0.70
   2  -6   2   17.93    0.82
  -2   6   2   18.36    0.68
   2   6  -2   19.28    0.80
  -2   6   2   18.06    0.64
  -2  -6  -2   18.59    0.79
   2  -6  -2   17.40    0.86
   2  -6  -2   18.31    0.68
  -2  -6   2   18.34    0.78
   2   6   2   17.08    0.78
  -2   6  -2   17.52    0.80
  -2   6  -2   19.00    0.70
  -2   6  -2   17.66    0.68
   2   6   2   17.11    0.81
   2   6  -3   39.35    1.59
  -2  -6  -3   38.70    1.58
   2  -6   3   37.73    1.59
  -2   6   3   39.56    1.44
   2  -6   3   39.85    1.48
   2  -6  -3   39.23    1.44
   2   6   3   38.03    1.61
  -2   6  -3   41.97    1.46
  -2   6  -3   37.30    1.59
   2   6   3   35.27    1.54
  -2   6  -3   37.97    1.41
   2  -6  -3   38.69    1.65
   2   6   3   39.45    1.39
  -2  -6   3   40.09    1.57
   2  -6   4    2.09    0.21
  -2  -6  -4    2.17    0.20
   2  -6   4    2.08    0.20
   2   6  -4    2.35    0.21
   2  -6  -4    2.36    0.13
  -2   6  -4    2.10    0.21
  -2   6  -4    1.80    0.16
   2   6   4    2.29    0.25
   2   6   4    2.45    0.30
   2   6  -5   48.52    1.66
   2  -6   5   44.01    1.73
  -2  -6  -5   46.01    1.82
   2  -6   5   44.09    1.79
   2   6  -5   46.81    1.83
  -2  -6   5   41.79    1.68
   2  -6  -5   43.10    1.66
   2   6   5   44.44    1.82
   2   6   5   44.52    1.84
  -2   6  -5   45.80    1.64
   2   6  -6    9.19    0.37
  -2  -6  -6    9.08    0.43
   2   6  -6    8.33    0.46
   2  -6   6    9.09    0.48
  -2  -6   6    8.18    0.42
  -2   6  -6    8.51    0.39
   2   6   6    7.73    0.56
   2  -6  -6    8.27    0.35
   2   6   6    8.41    0.45
  -2  -6  -7    5.33    0.28
   2   6  -7    4.52    0.32
   2   6  -7    5.28    0.26
  -2  -6  -7    4.82    0.23
   2  -6   7    4.32    0.37
  -2   6  -7    4.50    0.26
   2   6   7    4.66    0.46
   2  -6  -7    4.50    0.22
   2   6   7    4.40    0.30
  -2  -6   7    4.27    0.32
   2  -6   8    4.43    0.40
  -2  -6  -8    4.42    0.23
   2   6  -8    4.65    0.34
  -2   6  -8    4.59    0.27
   2  -6  -8    4.34    0.22
   2   6   8    5.13    0.48
  -2  -6   8    3.94    0.35
   2  -6   9   20.61    0.94
  -2  -6  -9   19.83    0.77
   2   6  -9   20.14    0.80
  -2   6  -9   19.43    0.80
   2   6   9   19.30    1.04
   2  -6  10    0.75    0.27
   2   6 -10    0.71    0.13
  -2   6 -10    0.47    0.14
   2   6  10    0.76    0.36
   2  -6 -10    0.72    0.11
   2   6 -11    1.35    0.16
   2  -6  11    1.01    0.32
   2   6  11    1.13    0.39
   2  -6 -11    1.32    0.14
  -2   6 -11    0.98    0.16
   2  -6  12    0.87    0.34
   2   6  12    0.82    0.40
   2  -6 -12    0.61    0.12
  -2   6 -12    0.66    0.16
   3  -6   0   29.59    1.28
   3   6   0   29.71    1.23
  -3  -6   0   28.85    1.20
  -3   6   0   28.86    1.05
  -3   6   0   30.20    1.09
   3  -6   0   29.71    1.06
   3   6   0   28.31    1.14
  -3  -6   0   28.62    1.13
   3  -6   0   29.15    1.10
   3  -6   1   57.42    2.36
   3  -6   1   59.06    2.06
  -3  -6  -1   58.99    2.31
  -3   6   1   55.05    2.04
   3  -6   1   55.56    2.14
  -3   6   1   59.24    2.13
  -3  -6  -1   59.70    2.18
   3   6  -1   58.99    2.33
   3   6  -1   56.08    2.15
   3  -6  -1   56.09    2.13
  -3  -6   1   60.03    2.13
  -3   6  -1   59.29    2.14
   3   6   1   54.84    2.32
   3   6   1   53.30    2.19
  -3   6  -1   57.94    2.06
  -3  -6   1   61.70    2.32
  -3   6   2   58.34    2.06
   3   6  -2   59.94    2.35
  -3  -6  -2   60.97    2.23
  -3  -6  -2   59.79    2.34
   3   6  -2   59.98    2.15
  -3   6   2   60.69    2.15
   3  -6   2   55.79    2.18
   3  -6   2   57.73    2.38
   3   6   2   56.55    2.24
  -3   6  -2   55.62    2.09
   3  -6  -2   57.57    2.15
  -3  -6   2   59.43    2.14
   3   6   2   57.49    2.36
  -3  -6  -3    0.40    0.12
   3  -6   3    0.31    0.12
   3  -6   3    0.71    0.20
   3   6  -3    0.23    0.13
   3  -6  -3    0.46    0.06
   3   6   3    0.49    0.17
  -3   6  -3    0.47    0.09
   3   6   3    0.33    0.23
   3   6  -4    5.13    0.32
   3  -6   4    4.33    0.34
   3  -6   4    4.85    0.31
  -3  -6  -4    5.23    0.30
   3   6   4    4.43    0.34
   3  -6  -4    4.88    0.21
   3   6   4    3.89    0.37
  -3   6  -4    4.53    0.24
   3   6  -5    5.71    0.36
   3  -6   5    6.17    0.38
  -3  -6  -5    6.97    0.33
   3  -6   5    6.25    0.35
   3   6   5    5.60    0.48
  -3   6  -5    5.77    0.29
   3  -6  -5    6.47    0.27
   3   6   5    5.61    0.39
   3  -6   6   15.72    0.73
   3   6  -6   16.88    0.62
   3   6  -6   15.03    0.72
   3   6  -6   15.73    0.59
  -3  -6  -6   17.60    0.69
  -3   6  -6   15.37    0.64
   3   6   6   15.02    0.80
   3  -6  -6   15.74    0.62
   3   6   6   15.97    0.74
   3   6  -7    2.81    0.17
   3  -6   7    1.89    0.27
   3   6  -7    2.17    0.24
  -3  -6  -7    2.59    0.18
   3   6  -7    2.15    0.11
   3  -6  -7    2.29    0.14
   3   6   7    2.27    0.22
  -3   6  -7    2.25    0.18
   3   6   7    2.20    0.37
   3  -6   8    1.89    0.29
   3   6  -8    1.91    0.11
   3   6  -8    2.03    0.24
   3  -6  -8    1.94    0.14
  -3   6  -8    1.98    0.18
   3   6   8    1.87    0.38
   3   6  -9    0.09    0.10
   3   6  -9    0.25    0.20
   3  -6   9   -0.04    0.23
   3   6   9    0.44    0.34
  -3   6  -9    0.17    0.12
   3  -6  -9    0.06    0.08
   3   6 -10    0.97    0.14
   3  -6  10    0.90    0.30
  -3   6 -10    0.86    0.16
   3  -6 -10    0.86    0.12
   3   6  10    0.74    0.37
   3  -6  11    1.39    0.33
   3   6  11    1.54    0.42
  -3   6 -11    0.89    0.17
   3  -6 -11    1.16    0.13
  -4   6   0   11.74    0.46
   4  -6   0   12.28    0.47
   4  -6   0   12.40    0.50
  -4  -6   0   12.97    0.53
   4   6   0   11.97    0.58
   4   6   0   11.52    0.55
  -4  -6  -1   14.36    0.58
  -4   6   1   11.85    0.47
   4  -6   1   11.39    0.52
   4   6  -1   12.39    0.54
   4   6  -1   12.50    0.60
   4  -6  -1   12.83    0.48
  -4   6  -1   12.45    0.49
   4   6   1   12.40    0.60
  -4  -6   1   13.28    0.51
   4   6   1   13.35    0.61
   4  -6  -1   12.07    0.50
  -4   6   2   22.34    0.82
   4   6  -2   22.98    0.88
   4  -6   2   21.68    0.91
   4  -6   2   23.55    1.04
   4   6  -2   22.47    0.99
   4  -6  -2   23.13    0.83
   4   6   2   22.36    0.98
   4   6   2   23.10    1.00
  -4   6  -2   23.70    0.86
   4  -6  -2   22.71    0.87
  -4  -6   2   23.78    0.85
   4   6  -3    8.75    0.35
   4  -6   3    8.83    0.42
  -4  -6  -3    9.11    0.42
   4   6  -3    8.36    0.45
   4  -6   3    8.28    0.51
   4  -6  -3    8.69    0.36
  -4   6  -3    8.62    0.37
   4   6   3    7.69    0.51
   4   6   3    8.71    0.48
  -4  -6   3    8.97    0.32
   4  -6  -3    8.25    0.32
   4  -6   4   17.33    0.78
  -4  -6  -4   18.47    0.72
   4  -6   4   16.16    0.72
   4   6  -4   16.74    0.76
   4  -6  -4   16.17    0.64
   4   6   4   14.73    0.78
  -4   6  -4   15.84    0.65
   4   6   4   16.59    0.77
   4  -6   5    1.98    0.23
  -4  -6  -5    2.54    0.20
   4   6  -5    2.34    0.23
   4  -6   5    1.97    0.25
   4   6   5    2.57    0.33
  -4   6  -5    2.21    0.17
   4   6   5    2.32    0.26
   4  -6  -5    2.25    0.14
   4  -6   6    0.75    0.22
   4  -6   6    0.92    0.15
   4   6  -6    0.88    0.18
   4   6   6    1.19    0.21
   4   6   6    1.04    0.32
  -4   6  -6    0.71    0.12
   4  -6  -6    1.04    0.09
   4  -6   7    7.02    0.47
   4   6  -7    7.05    0.41
   4   6  -7    6.99    0.27
  -4   6  -7    6.71    0.34
   4  -6  -7    6.77    0.30
   4   6   7    7.24    0.41
   4   6   7    6.56    0.56
   4   6  -8    2.02    0.25
   4  -6   8    1.90    0.30
  -4   6  -8    2.09    0.19
   4   6   8    2.06    0.37
   4  -6  -8    1.90    0.14
   4  -6   9    3.26    0.37
   4   6  -9    3.33    0.32
   4  -6  -9    3.17    0.18
  -4   6  -9    3.26    0.25
   4   6   9    3.11    0.47
   4  -6  10    0.75    0.28
   4   6  10   -0.04    0.33
  -4   6 -10    0.55    0.15
   4  -6 -10    0.40    0.10
   4  -6  11    0.29    0.29
  -4   6 -11    0.02    0.12
   4   6  11   -0.10    0.37
   5  -6   0   28.57    1.12
  -5   6   0   28.19    1.06
   5   6   0   29.09    1.16
  -5  -6   0   30.35    1.13
   5   6   0   29.23    1.24
   5  -6   1    0.74    0.13
   5   6  -1    0.72    0.17
   5   6  -1    0.69    0.17
  -5   6   1    0.74    0.08
  -5  -6   1    1.00    0.11
   5  -6  -1    0.70    0.10
  -5   6  -1    0.83    0.10
   5  -6  -1    0.84    0.09
   5   6   1    0.86    0.21
   5   6   1    0.82    0.18
   5  -6   2    0.39    0.14
   5   6  -2    0.30    0.16
   5   6  -2    0.36    0.12
   5   6   2    0.49    0.17
   5  -6  -2    0.55    0.07
   5   6   2    0.61    0.23
   5  -6  -2    0.46    0.09
  -5  -6   2    0.53    0.07
  -5   6  -2    0.48    0.09
   5   6  -3    1.53    0.21
   5   6  -3    1.44    0.13
   5  -6   3    1.19    0.19
   5   6   3    1.23    0.25
  -5   6  -3    1.30    0.13
   5  -6  -3    0.97    0.11
   5  -6  -3    1.21    0.10
   5   6   3    1.32    0.21
  -5  -6   3    1.32    0.07
   5  -6   4   14.41    0.68
   5   6  -4   13.90    0.70
   5   6  -4   15.82    0.58
   5  -6  -4   15.54    0.54
  -5  -6   4   15.24    0.56
   5  -6  -4   15.39    0.59
   5   6   4   14.44    0.76
   5   6   4   14.56    0.72
  -5   6  -4   14.89    0.60
   5  -6   5    5.45    0.37
   5   6  -5    5.65    0.38
   5  -6   5    5.74    0.42
  -5   6  -5    5.66    0.29
   5   6   5    6.10    0.49
   5  -6  -5    5.93    0.26
   5   6   5    5.55    0.39
   5  -6   6    0.13    0.16
   5   6  -6   -0.10    0.15
   5  -6   6    0.09    0.20
   5  -6  -6    0.08    0.07
   5   6   6    0.17    0.18
  -5   6  -6    0.10    0.10
   5   6   6    0.32    0.26
   5   6  -7    0.69    0.19
   5  -6   7    0.91    0.25
   5  -6  -7    0.42    0.09
   5   6   7    0.58    0.20
   5   6   7    0.46    0.33
  -5   6  -7    0.53    0.12
   5  -6   8    4.17    0.41
   5   6  -8    4.28    0.35
   5   6   8    4.79    0.50
  -5   6  -8    4.41    0.28
   5  -6  -8    4.37    0.22
   5   6  -9    2.01    0.28
   5  -6   9    1.88    0.34
  -5   6  -9    1.86    0.20
   5  -6  -9    1.99    0.15
   5   6   9    1.70    0.41
   5  -6  10    0.42    0.28
  -5   6 -10    0.71    0.15
   5   6  10    0.35    0.38
   5  -6 -10    0.60    0.10
   5  -6  11    0.04    0.28
   5   6  11    1.11    0.42
  -5   6 -11    0.69    0.17
  -6   6   0    6.55    0.28
   6   6   0    6.04    0.38
   6   6   0    6.85    0.40
   6  -6   0    6.12    0.33
   6   6  -1    8.57    0.42
   6  -6   1    8.35    0.40
  -6   6   1    8.04    0.33
   6   6  -1    7.89    0.44
  -6  -6   1    8.95    0.36
  -6   6  -1    7.82    0.34
   6   6   1    7.50    0.44
   6   6   1    6.94    0.46
   6  -6  -1    7.99    0.37
   6  -6   2   -0.05    0.13
   6   6  -2    0.32    0.16
   6   6  -2    0.15    0.13
  -6   6  -2    0.21    0.09
  -6  -6   2    0.23    0.07
   6  -6  -2    0.07    0.07
   6   6   2    0.05    0.18
   6  -6  -2    0.16    0.09
   6   6   2   -0.08    0.16
   6   6  -3    3.05    0.22
   6   6  -3    3.04    0.27
   6  -6   3    3.00    0.26
   6  -6  -3    2.95    0.20
   6  -6  -3    3.32    0.17
  -6   6  -3    3.58    0.21
   6   6   3    3.09    0.29
   6   6   3    3.12    0.34
  -6  -6   3    3.15    0.15
   6  -6   4    6.75    0.43
   6   6  -4    7.62    0.44
   6   6  -4    7.82    0.33
   6   6   4    6.81    0.51
   6   6   4    7.64    0.44
  -6   6  -4    7.86    0.35
   6  -6  -4    7.57    0.29
   6  -6  -4    7.65    0.33
  -6  -6   4    6.20    0.28
   6   6  -5   -0.06    0.15
   6   6  -5    0.33    0.09
   6  -6   5   -0.17    0.17
   6   6   5    0.17    0.27
   6  -6  -5    0.28    0.09
  -6   6  -5    0.17    0.10
   6   6   5    0.33    0.20
   6   6  -6    0.81    0.21
   6  -6   6    0.58    0.24
   6  -6  -6    0.54    0.10
   6   6   6    0.78    0.21
   6   6   6    0.37    0.27
  -6   6  -6    0.63    0.12
   6  -6   7    3.95    0.39
   6   6  -7    3.30    0.32
  -6   6  -7    3.26    0.23
   6   6   7    3.42    0.43
   6   6   7    4.16    0.34
   6  -6  -7    3.29    0.19
   6   6  -8    0.39    0.22
   6  -6   8    0.81    0.26
   6  -6  -8    0.65    0.10
  -6   6  -8    0.50    0.14
   6   6   8    0.67    0.34
   6  -6   9    0.09    0.27
   6   6  -9    0.17    0.22
   6   6   9    0.83    0.34
   6  -6  -9    0.31    0.09
  -6   6  -9    0.39    0.13
   6  -6  10    0.74    0.33
  -6   6 -10    0.50    0.15
   6   6  10    0.56    0.37
   7   6   0    4.21    0.34
   7   6   0    4.54    0.32
  -7   6   0    3.85    0.21
   7  -6   0    4.07    0.27
   7   6  -1   12.10    0.57
   7   6  -1   11.21    0.60
   7  -6   1   11.59    0.55
   7   6   1   12.01    0.61
   7  -6  -1   12.44    0.53
  -7   6  -1   12.77    0.49
   7   6   1   11.74    0.62
   7   6  -2    2.36    0.25
   7  -6   2    2.01    0.22
   7   6  -2    1.83    0.21
  -7   6  -2    2.37    0.17
   7   6   2    2.22    0.26
   7   6   2    2.30    0.30
   7  -6  -2    1.98    0.18
   7   6  -3   10.38    0.57
   7  -6   3   10.58    0.54
   7   6  -3   10.40    0.48
   7   6   3   10.37    0.56
   7  -6  -3   10.65    0.42
  -7  -6   3   10.94    0.42
   7   6   3   10.08    0.60
  -7   6  -3   10.28    0.45
   7  -6  -3    9.92    0.45
   7  -6   4    2.08    0.27
   7   6  -4    2.15    0.18
   7   6  -4    2.15    0.26
   7   6   4    1.97    0.34
  -7   6  -4    1.81    0.17
   7   6   4    2.09    0.26
   7  -6  -4    2.19    0.17
   7   6  -5    6.64    0.44
   7  -6   5    6.94    0.48
   7   6   5    7.30    0.53
   7  -6  -5    7.16    0.33
  -7   6  -5    7.59    0.36
   7   6   5    7.07    0.46
   7   6  -6    1.02    0.23
   7  -6   6    0.65    0.26
   7   6   6    1.51    0.25
  -7   6  -6    0.80    0.14
   7   6   6    1.23    0.34
   7  -6  -6    1.20    0.13
   7   6  -7    1.21    0.25
   7  -6   7    1.20    0.29
   7  -6  -7    1.02    0.13
  -7   6  -7    1.04    0.15
   7   6   7    1.37    0.36
   7   6  -8    0.46    0.22
   7  -6   8    0.41    0.29
  -7   6  -8    0.94    0.16
   7   6   8    0.35    0.34
   7  -6  -8    0.55    0.11
   7  -6   9    1.36    0.34
   7   6  -9    1.49    0.27
   7   6   9    1.87    0.44
  -7   6  -9    1.17    0.18
   7   6 -10   -0.01    0.22
   7  -6  10    0.90    0.34
   7   6  10    0.10    0.39
  -7   6 -10    0.09    0.14
   8  -6   0   -0.13    0.13
   8   6   0   -0.16    0.16
   8   6   0    0.00    0.19
   8   6  -1    4.10    0.33
   8  -6   1    4.08    0.31
   8   6  -1    4.05    0.33
   8   6   1    4.00    0.36
   8  -6  -1    4.46    0.28
   8   6   1    4.18    0.34
  -8   6  -1    4.09    0.23
   8   6  -2    3.43    0.32
   8  -6   2    3.07    0.29
   8   6  -2    3.04    0.27
   8   6   2    2.98    0.31
   8   6   2    2.93    0.34
   8  -6  -2    2.98    0.23
  -8   6  -2    3.04    0.20
   8   6  -3    4.85    0.31
   8  -6   3    4.69    0.35
   8   6  -3    3.86    0.34
   8   6   3    4.66    0.37
   8  -6  -3    4.13    0.26
  -8   6  -3    4.64    0.26
   8   6   3    4.31    0.41
   8  -6   4    9.41    0.55
   8   6  -4    9.94    0.45
   8   6  -4    8.57    0.53
   8   6   4   10.09    0.55
  -8   6  -4   10.04    0.44
   8   6   4    8.66    0.60
   8  -6  -4    8.72    0.43
   8  -6   5   13.64    0.72
   8   6  -5   13.06    0.72
   8   6   5   12.67    0.75
   8  -6  -5   14.48    0.59
  -8   6  -5   14.43    0.59
   8   6   5   13.93    0.72
   8   6  -6    3.71    0.37
   8  -6   6    3.78    0.39
   8   6   6    4.14    0.37
   8   6   6    4.42    0.49
   8  -6  -6    4.11    0.25
  -8   6  -6    4.41    0.27
   8   6  -7    1.27    0.26
   8  -6   7    1.19    0.31
   8  -6  -7    1.47    0.15
  -8   6  -7    1.37    0.17
   8   6   7    1.44    0.37
   8  -6   8    2.37    0.37
   8   6  -8    2.47    0.34
   8   6   8    2.89    0.46
  -8   6  -8    2.10    0.21
   8   6  -9    0.48    0.25
   8  -6   9    0.24    0.31
   8   6   9    0.26    0.33
  -8   6  -9    0.46    0.15
   9   6   0    0.25    0.20
   9  -6   0    0.25    0.14
   9   6   0    0.20    0.20
   9   6  -1    2.12    0.27
   9  -6   1    2.23    0.26
   9   6  -1    2.23    0.28
   9   6   1    1.87    0.28
   9   6   1    2.31    0.31
   9  -6  -1    2.06    0.22
   9  -6   2    1.09    0.23
   9   6  -2    0.69    0.22
   9   6  -2    0.94    0.22
  -9   6  -2    1.04    0.13
   9   6   2    0.60    0.22
   9   6   2    1.16    0.27
   9  -6  -2    1.00    0.17
   9   6  -3    1.99    0.28
   9   6  -3    2.30    0.25
   9  -6   3    1.91    0.28
   9   6   3    2.03    0.33
   9  -6  -3    2.20    0.21
  -9   6  -3    2.30    0.19
   9   6   3    2.63    0.30
   9   6  -4    4.76    0.39
   9  -6   4    5.29    0.40
   9   6   4    4.45    0.46
   9  -6  -4    5.15    0.30
  -9   6  -4    5.14    0.29
   9   6   4    5.28    0.43
   9  -6   5    0.02    0.24
   9   6  -5   -0.09    0.21
   9  -6  -5    0.36    0.12
   9   6   5   -0.37    0.25
   9   6   5    0.34    0.21
  -9   6  -5    0.01    0.11
   9  -6   6    0.92    0.28
   9   6  -6    0.20    0.21
   9  -6  -6    0.65    0.14
   9   6   6    0.86    0.35
  -9   6  -6    0.60    0.13
   9   6   6    0.38    0.23
   9   6  -7    2.54    0.35
   9  -6   7    2.00    0.38
  -9   6  -7    2.12    0.21
   9   6   7    2.46    0.44
   9   6  -8    0.43    0.26
   9  -6   8    0.49    0.32
   9   6   8    0.07    0.33
  -9   6  -8    0.38    0.14
  10   6   0   -0.37    0.17
  10  -6   0    0.50    0.18
  10   6   0    0.33    0.23
  10  -6   1    0.03    0.16
  10   6  -1    0.54    0.22
  10   6  -1   -0.05    0.20
  10  -6  -1    0.19    0.16
  10   6   1    0.24    0.24
  10   6   1   -0.17    0.20
  10   6  -2    1.77    0.25
  10  -6   2    1.71    0.28
  10   6  -2    1.15    0.26
  10   6   2    1.47    0.31
  10  -6  -2    1.40    0.22
  10   6   2    1.31    0.25
  10   6  -3    0.88    0.24
  10  -6   3    0.94    0.25
  10   6   3    0.96    0.24
  10   6   3    0.92    0.30
  10  -6  -3    0.96    0.18
 -10   6  -3    0.70    0.13
  10  -6   4    2.37    0.34
  10   6  -4    2.61    0.32
  10   6   4    2.53    0.33
  10  -6  -4    2.73    0.24
  10   6   4    2.95    0.40
 -10   6  -4    2.76    0.21
  10   6  -5    2.50    0.33
  10  -6   5    2.04    0.33
  10  -6  -5    2.69    0.24
  10   6   5    2.82    0.41
  10   6   5    2.18    0.32
 -10   6  -5    2.75    0.23
  10   6  -6    1.51    0.31
  10  -6   6    1.75    0.35
 -10   6  -6    1.40    0.18
  10   6   6    2.03    0.41
  10   6  -7    0.03    0.26
  10  -6   7    0.66    0.30
  10   6   7    0.24    0.34
 -10   6  -7    0.47    0.14
  11   6   0   -0.07    0.20
  11  -6   0    0.46    0.21
  11   6   0    0.59    0.25
  11   6  -1    0.65    0.25
  11   6  -1    0.40    0.23
  11  -6   1    0.53    0.22
  11   6   1    0.16    0.24
  11   6   1    0.28    0.26
  11  -6  -1    1.15    0.22
  11  -6   2    0.11    0.22
  11   6  -2   -0.13    0.22
  11  -6  -2    0.14    0.17
  11   6   2   -0.01    0.22
  11   6   2    0.10    0.26
  11  -6   3    1.17    0.29
  11   6  -3    0.74    0.25
  11   6   3    1.26    0.28
  11  -6  -3    1.57    0.23
  11   6   3    0.97    0.33
  11  -6   4    0.32    0.24
  11   6  -4   -0.34    0.21
  11  -6  -4    0.17    0.17
  11   6   4    0.41    0.31
  11   6   4    0.22    0.23
  11   6  -5   -0.05    0.22
  11  -6   5    0.24    0.28
  11   6   5    0.21    0.25
  11   6   5    0.24    0.32
  12   6   0    0.37    0.27
  12   6   0    0.12    0.25
  12  -6   0    0.58    0.23
  12  -6   1    0.54    0.24
  12   6  -1    0.16    0.25
  12   6   1    0.60    0.28
  12   6   1    0.41    0.25
  12  -6  -1    0.26    0.21
  12  -6   2   -0.04    0.24
  12   6  -2    0.14    0.24
  12   6   2   -0.03    0.25
  12  -6  -2    0.25    0.20
  12   6   2    0.18    0.28
   0   7   0   -0.34    0.21
   0  -7   0    0.02    0.04
   0  -7   0    0.05    0.18
   0   7   0    0.09    0.04
   0  -7  -1    6.90    0.27
   0  -7   1    6.42    0.43
   0   7  -1    6.78    0.26
   0   7  -1    6.01    0.41
   0   7   1    6.71    0.43
   0  -7   1    6.77    0.26
   0  -7  -1    6.13    0.45
   0   7  -2  125.13    4.90
   0   7  -2  128.11    4.52
   0  -7  -2  124.15    4.92
   0  -7   2  126.98    4.89
   0  -7   2  127.26    4.52
   0  -7  -2  120.20    4.61
   0   7   2  127.51    4.92
   0  -7  -2  111.27    4.52
   0  -7   3    0.02    0.07
   0   7  -3   -0.04    0.18
   0   7   3    0.31    0.20
   0   7  -3    0.09    0.05
   0  -7  -3   -0.09    0.19
   0   7   3   -0.07    0.24
   0  -7   3    0.30    0.13
   0  -7  -3   -0.03    0.21
   0   7  -4   21.65    0.93
   0  -7  -4   21.36    0.97
   0   7   4   20.22    0.95
   0   7  -4   22.82    0.81
   0   7   4   19.97    0.94
   0   7   4   21.08    0.77
   0  -7   4   21.03    0.83
   0  -7   4   20.68    0.88
   0  -7   5   10.83    0.48
   0   7  -5   11.27    0.43
   0  -7  -5   10.03    0.57
   0  -7   5    9.68    0.46
   0   7   5    9.83    0.53
   0   7   5   10.18    0.40
   0   7  -5   10.18    0.51
   0   7   5    9.27    0.60
   0  -7   6    2.59    0.25
   0   7  -6    2.62    0.24
   0   7   6    2.28    0.33
   0  -7  -6    2.22    0.28
   0   7   6    2.33    0.14
   0   7  -6    2.50    0.20
   0   7   7    0.73    0.31
   0   7  -7    1.14    0.14
   0   7  -7    1.70    0.20
   0  -7  -7    1.47    0.25
   0  -7   7    1.51    0.23
   0   7  -8    0.00    0.11
   0   7  -8    0.11    0.16
   0  -7   8    0.19    0.21
   0   7   8   -0.19    0.30
   0   7   9    1.11    0.33
   0  -7   9    1.32    0.27
   0   7  -9    0.92    0.15
   0  -7  10    2.56    0.33
   0   7 -10    2.17    0.21
   0   7  10    2.57    0.43
   0   7 -11    3.20    0.25
   0   7 -12    0.04    0.13
   1   7   0  201.44    8.60
  -1  -7   0  230.77    8.61
   1  -7   0  221.24    7.99
  -1   7   0  225.54    7.99
   1  -7   0  225.23    8.62
  -1   7   0  218.96    8.62
  -1  -7   0  218.21    7.99
  -1  -7   0  211.65    8.03
  -1  -7  -1    3.09    0.28
  -1   7   1    3.09    0.14
   1  -7   1    3.26    0.16
   1  -7   1    2.93    0.28
  -1   7   1    3.05    0.31
   1   7  -1    2.69    0.27
  -1  -7  -1    3.18    0.29
   1  -7  -1    3.03    0.14
  -1   7  -1    3.13    0.15
   1  -7  -1    3.38    0.31
   1   7   1    3.47    0.29
  -1   7  -1    2.78    0.29
   1   7   1    2.92    0.29
  -1  -7   1    3.71    0.29
  -1  -7   1    3.07    0.13
   1   7  -2   10.09    0.51
   1   7  -2    9.83    0.38
  -1  -7  -2    9.98    0.54
   1  -7   2    9.66    0.54
   1  -7   2   10.79    0.41
  -1  -7  -2   10.38    0.54
  -1   7   2    9.22    0.53
  -1   7   2   10.37    0.39
   1  -7  -2   10.14    0.56
  -1  -7   2   10.17    0.38
  -1   7  -2   10.66    0.40
   1  -7  -2   10.19    0.40
  -1  -7   2   10.15    0.49
  -1   7  -2   10.10    0.52
   1   7   2    9.51    0.52
   1   7   2   10.47    0.55
   1  -7   3   12.93    0.64
   1   7  -3   13.81    0.64
   1   7  -3   13.70    0.51
  -1  -7  -3   13.54    0.66
  -1   7   3   14.35    0.68
   1  -7   3   13.20    0.55
  -1  -7   3   13.48    0.60
  -1   7  -3   12.74    0.64
   1  -7  -3   14.23    0.52
   1  -7  -3   14.18    0.69
   1   7   3   14.11    0.67
   1   7   3   12.10    0.65
  -1  -7   3   13.84    0.52
   1   7   3   13.24    0.51
  -1   7  -3   14.18    0.53
   1  -7  -3   14.21    0.70
   1   7  -4   55.53    1.98
  -1   7   4   53.73    1.90
  -1  -7  -4   53.50    2.20
   1  -7   4   52.44    2.16
   1  -7   4   53.00    2.03
   1   7  -4   56.22    2.19
   1  -7  -4   53.23    1.99
   1   7   4   54.14    2.13
  -1  -7   4   52.14    2.01
   1   7   4   52.16    2.21
  -1  -7   4   54.65    2.16
  -1   7  -4   53.03    2.18
   1  -7  -4   52.28    2.23
   1   7   4   55.87    1.92
  -1   7  -4   58.12    2.01
  -1  -7  -5    6.18    0.42
   1  -7   5    6.35    0.36
   1  -7   5    6.38    0.33
   1   7  -5    6.72    0.40
  -1   7   5    6.75    0.27
   1   7  -5    7.61    0.29
  -1  -7   5    7.17    0.34
   1  -7  -5    6.84    0.47
  -1   7  -5    6.70    0.38
   1   7   5    6.69    0.42
  -1  -7   5    6.46    0.35
  -1   7  -5    6.33    0.32
   1   7   5    7.18    0.29
   1   7   5    6.15    0.50
   1  -7  -5    7.03    0.29
   1   7  -6    3.58    0.31
   1  -7   6    3.77    0.31
   1   7  -6    3.99    0.22
  -1  -7  -6    4.39    0.34
   1  -7   6    3.92    0.20
   1   7   6    3.73    0.41
  -1   7  -6    3.87    0.23
   1   7   6    3.28    0.30
  -1   7  -6    4.28    0.28
  -1  -7   6    3.93    0.29
   1   7  -7    0.90    0.13
  -1  -7  -7    0.90    0.19
   1   7  -7    0.85    0.19
  -1   7  -7    0.93    0.13
  -1   7  -7    1.14    0.15
  -1  -7   7    0.72    0.21
   1   7   7    0.73    0.31
   1   7  -8    3.60    0.32
   1   7  -8    2.89    0.23
   1  -7   8    2.90    0.32
   1   7   8    2.19    0.39
  -1  -7   8    3.19    0.31
  -1   7  -8    2.88    0.22
   1   7  -9    2.67    0.22
   1  -7   9    3.24    0.36
   1   7   9    2.35    0.40
  -1   7  -9    2.78    0.23
  -1  -7   9    2.34    0.30
   1  -7  10    0.54    0.27
   1   7 -10    0.63    0.14
   1  -7 -10    0.50    0.11
  -1   7 -10    0.37    0.13
   1   7  10    0.98    0.35
   1   7 -11    0.31    0.13
   1  -7  11    0.57    0.27
   1  -7 -11    0.25    0.11
   1   7  11    0.11    0.33
  -1   7 -11    0.17    0.13
   1  -7 -12    0.16    0.10
  -1   7 -12    0.21    0.15
   1   7  12    0.56    0.38
  -2  -7   0  115.38    4.30
   2  -7   0  114.95    4.27
  -2   7   0  122.35    4.27
  -2   7   0  117.58    4.64
   2   7   0  114.34    4.31
  -2  -7   0  115.06    4.60
   2   7   0  116.44    4.62
  -2   7   1   35.93    1.68
   2  -7   1   39.94    1.51
   2   7  -1   38.84    1.52
  -2   7   1   41.03    1.50
  -2  -7  -1   42.47    1.57
   2  -7   1   39.63    1.69
   2   7  -1   41.56    1.67
  -2  -7  -1   42.22    1.66
  -2  -7   1   42.28    1.52
  -2   7  -1   41.07    1.68
   2   7   1   39.60    1.67
  -2   7  -1   41.19    1.50
   2  -7  -1   40.95    1.50
  -2   7  -1   37.99    1.46
  -2  -7   1   42.76    1.65
   2   7   1   41.04    1.57
  -2  -7  -2   20.30    0.84
   2  -7   2   18.67    0.73
   2  -7   2   19.12    0.87
   2   7  -2   19.01    0.84
  -2  -7  -2   18.54    0.83
  -2   7   2   18.79    0.71
  -2   7  -2   18.31    0.71
  -2   7  -2   18.64    0.86
   2  -7  -2   19.32    0.91
  -2   7  -2   20.20    0.73
   2   7   2   18.33    0.83
   2  -7  -2   18.16    0.71
  -2  -7   2   18.52    0.81
   2   7   2   19.63    0.85
   2   7  -3    6.26    0.36
  -2  -7  -3    5.95    0.38
   2  -7   3    6.03    0.30
   2  -7   3    5.56    0.40
   2   7   3    5.15    0.43
   2   7   3    6.15    0.26
  -2   7  -3    6.51    0.29
   2   7   3    6.34    0.43
  -2  -7   3    6.62    0.34
  -2   7  -3    6.24    0.39
   2  -7  -3    6.06    0.44
  -2   7  -3    5.48    0.28
   2  -7  -3    6.51    0.26
   2  -7   4   34.91    1.47
  -2  -7  -4   36.19    1.46
   2   7  -4   36.09    1.47
   2  -7   4   34.93    1.36
  -2  -7   4   36.71    1.44
   2  -7  -4   36.43    1.32
   2   7   4   35.73    1.49
   2   7   4   30.87    1.44
  -2   7  -4   35.77    1.46
  -2   7  -4   34.65    1.30
  -2  -7  -5    1.23    0.18
   2  -7   5    1.11    0.15
   2   7  -5    0.68    0.17
   2   7  -5    0.92    0.07
   2  -7   5    0.74    0.17
  -2  -7   5    0.72    0.14
  -2   7  -5    0.81    0.12
   2   7   5    0.94    0.30
   2  -7  -5    0.95    0.09
   2   7   5    1.16    0.22
  -2   7  -5    0.97    0.17
   2  -7   6    5.31    0.26
  -2  -7  -6    4.95    0.34
   2   7  -6    5.58    0.24
   2   7  -6    5.54    0.36
   2  -7   6    5.08    0.35
   2   7   6    5.58    0.36
  -2  -7   6    4.88    0.31
   2   7   6    5.27    0.47
   2  -7  -6    5.53    0.24
  -2   7  -6    5.28    0.28
   2  -7   7    4.45    0.36
  -2  -7  -7    5.33    0.32
   2   7  -7    5.45    0.25
   2   7  -7    5.06    0.36
   2  -7  -7    5.25    0.24
   2   7   7    4.67    0.33
  -2  -7   7    4.70    0.32
   2   7   7    4.22    0.46
  -2   7  -7    5.24    0.28
   2   7  -8    5.16    0.37
   2  -7   8    4.77    0.40
   2   7   8    4.44    0.49
  -2  -7   8    4.14    0.33
   2  -7  -8    4.91    0.24
  -2   7  -8    4.98    0.29
   2   7  -9    5.93    0.34
   2  -7   9    7.01    0.49
  -2  -7   9    6.06    0.41
  -2   7  -9    6.78    0.35
   2   7   9    5.95    0.59
   2  -7  -9    6.81    0.31
   2  -7  10    2.94    0.37
   2   7 -10    3.12    0.24
   2  -7 -10    2.74    0.19
   2   7  10    3.36    0.49
  -2   7 -10    2.99    0.24
   2   7 -11    2.52    0.22
   2  -7  11    2.27    0.36
   2  -7 -11    2.15    0.18
   2   7  11    1.60    0.42
  -2   7 -11    2.35    0.22
   2  -7 -12    0.17    0.11
  -2   7 -12   -0.04    0.14
   2   7  12   -0.11    0.36
   3   7   0    5.36    0.34
  -3  -7   0    5.41    0.34
   3  -7   0    5.36    0.46
   3  -7   0    5.67    0.25
  -3   7   0    5.62    0.25
  -3  -7   0    5.47    0.32
   3   7   0    5.24    0.37
  -3   7   0    5.61    0.24
   3   7  -1   37.88    1.47
  -3  -7  -1   40.92    1.59
   3  -7   1   36.53    1.45
  -3   7   1   39.55    1.44
  -3  -7  -1   38.81    1.50
  -3   7   1   39.06    1.38
   3  -7   1   39.02    1.65
   3   7  -1   36.86    1.59
   3   7   1   37.25    1.51
   3  -7  -1   39.52    1.44
   3   7   1   36.78    1.60
  -3  -7   1   42.16    1.46
  -3   7  -1   39.12    1.40
   3  -7   2   16.13    0.79
   3   7  -2   15.54    0.64
  -3  -7  -2   17.75    0.74
   3  -7   2   16.44    0.66
   3   7  -2   16.78    0.76
  -3   7   2   16.64    0.59
   3   7   2   16.00    0.76
   3  -7  -2   16.55    0.63
   3   7   2   16.97    0.74
  -3  -7   2   16.51    0.62
   3  -7   3   10.44    0.53
   3  -7   3    9.44    0.43
   3   7  -3    8.96    0.47
  -3  -7  -3    9.86    0.46
   3   7   3    8.07    0.51
   3   7   3    8.79    0.50
  -3   7  -3    9.16    0.39
   3  -7  -3    9.26    0.37
   3  -7   4    3.52    0.27
   3   7  -4    3.67    0.29
   3  -7   4    3.25    0.29
  -3  -7  -4    4.01    0.27
   3  -7  -4    3.41    0.17
   3   7   4    3.39    0.37
  -3   7  -4    3.45    0.21
   3   7   4    3.39    0.30
   3   7  -5    7.58    0.42
  -3  -7  -5    7.96    0.40
   3  -7   5    7.40    0.42
   3  -7   5    7.76    0.42
   3   7   5    7.40    0.46
   3  -7  -5    7.91    0.32
   3   7   5    6.96    0.50
  -3   7  -5    7.26    0.35
   3  -7   6    1.13    0.22
  -3  -7  -6    1.59    0.17
   3   7  -6    1.21    0.20
   3  -7   6    1.58    0.15
  -3   7  -6    1.57    0.16
   3   7   6    1.78    0.35
   3  -7  -6    1.76    0.13
   3   7   6    1.52    0.23
   3   7  -7    0.47    0.18
   3   7  -7    0.16    0.04
   3  -7   7    0.22    0.19
   3  -7  -7    0.10    0.07
  -3   7  -7    0.27    0.10
   3   7   7    0.20    0.27
   3   7   7   -0.07    0.17
   3  -7   8   18.33    0.92
   3   7  -8   21.55    0.94
  -3   7  -8   20.23    0.81
   3  -7  -8   20.74    0.79
   3   7   8   20.99    1.06
   3   7  -9    3.32    0.32
   3  -7   9    3.35    0.37
  -3   7  -9    3.05    0.23
   3   7   9    2.72    0.46
   3  -7  -9    2.92    0.18
   3  -7  10    1.78    0.34
   3   7 -10    1.72    0.19
   3  -7 -10    2.02    0.16
   3   7  10    2.20    0.42
  -3   7 -10    1.72    0.19
   3  -7  11    0.18    0.27
  -3   7 -11    0.44    0.14
   3   7  11    0.66    0.38
   3  -7 -11    0.81    0.12
   4  -7   0    0.09    0.09
  -4  -7   0    0.09    0.12
   4   7   0    0.00    0.16
   4  -7   0   -0.02    0.07
  -4   7   0    0.12    0.06
   4   7   0    0.09    0.18
   4   7  -1   68.61    2.96
  -4  -7  -1   77.47    2.78
   4  -7   1   74.13    2.75
  -4   7   1   74.12    2.61
   4   7  -1   72.88    2.75
   4   7   1   73.70    2.97
   4   7   1   72.27    2.80
  -4  -7   1   78.95    2.73
   4  -7  -1   69.77    2.73
  -4   7  -1   75.47    2.63
   4  -7  -1   75.68    2.62
  -4   7   2   13.72    0.51
   4   7  -2   14.23    0.67
   4  -7   2   14.04    0.59
   4   7  -2   14.03    0.57
   4   7   2   13.72    0.67
  -4  -7   2   14.41    0.53
   4   7   2   14.07    0.68
   4  -7  -2   14.11    0.55
  -4   7  -2   14.12    0.55
   4  -7   3   28.63    1.23
   4   7  -3   27.79    1.18
   4  -7   3   27.30    1.09
   4   7   3   27.22    1.18
  -4   7  -3   26.89    1.03
   4   7   3   28.21    1.20
   4  -7  -3   28.32    1.05
   4  -7   4   16.04    0.75
   4  -7   4   16.06    0.68
   4   7  -4   15.59    0.73
   4  -7  -4   15.53    0.60
   4   7   4   14.00    0.73
   4   7   4   14.69    0.76
  -4   7  -4   16.04    0.62
  -4  -7  -5    9.08    0.43
   4  -7   5    7.72    0.46
   4   7  -5    8.83    0.47
   4  -7   5    8.37    0.49
   4   7   5    8.42    0.50
   4  -7  -5    8.29    0.35
   4   7   5    8.39    0.57
  -4   7  -5    8.39    0.38
   4  -7   6    0.90    0.16
   4   7  -6    0.63    0.18
   4  -7   6    0.69    0.21
  -4  -7  -6    0.95    0.13
  -4   7  -6    0.39    0.11
   4   7   6    0.49    0.27
   4  -7  -6    0.69    0.09
   4   7   6    0.55    0.20
   4   7  -7    3.01    0.28
   4  -7   7    2.32    0.28
   4   7   7    1.80    0.36
  -4   7  -7    2.34    0.19
   4  -7  -7    2.62    0.15
   4   7   7    2.70    0.27
   4   7  -8    8.11    0.48
   4  -7   8    7.81    0.52
   4   7   8    8.40    0.64
   4  -7  -8    7.74    0.35
  -4   7  -8    8.33    0.39
   4  -7   9    2.25    0.34
   4   7  -9    1.88    0.28
  -4   7  -9    2.12    0.20
   4   7   9    1.68    0.41
   4  -7  -9    1.88    0.15
   4  -7  10    0.48    0.27
   4   7  10    0.98    0.37
   4  -7 -10    0.87    0.11
  -4   7 -10    0.89    0.17
   4  -7  11    0.68    0.29
   4   7  11    0.32    0.39
  -4   7 -11    0.36    0.14
  -5   7   0   13.16    0.51
   5   7   0   13.53    0.62
   5   7   0   12.89    0.64
  -5  -7   0   14.58    0.58
   5  -7   0   12.88    0.55
  -5   7   1   36.79    1.38
   5   7  -1   38.77    1.48
   5  -7   1   35.97    1.46
   5   7  -1   39.01    1.61
   5   7   1   37.67    1.60
   5   7   1   38.04    1.52
   5  -7  -1   38.40    1.39
  -5  -7   1   41.22    1.45
   5  -7  -1   38.49    1.45
  -5   7  -1   39.68    1.40
  -5   7   2   24.98    0.87
   5   7  -2   22.27    1.05
   5  -7   2   22.73    0.97
   5   7  -2   24.25    0.95
  -5  -7   2   25.23    0.91
   5   7   2   24.78    1.07
  -5   7  -2   24.02    0.91
   5  -7  -2   23.91    0.93
   5  -7  -2   25.46    0.88
   5   7   2   24.01    1.04
   5  -7   3    2.81    0.25
   5   7  -3    2.87    0.20
   5   7  -3    3.12    0.28
   5  -7  -3    3.19    0.18
   5   7   3    3.19    0.29
  -5  -7   3    3.15    0.13
   5  -7  -3    3.18    0.15
   5   7   3    3.17    0.34
  -5   7  -3    3.25    0.19
   5  -7   4    1.73    0.22
   5   7  -4    1.91    0.24
   5   7   4    2.03    0.25
   5  -7  -4    1.87    0.14
   5   7   4    1.52    0.31
  -5   7  -4    2.06    0.16
   5   7  -5   16.34    0.77
   5  -7   5   15.48    0.74
   5  -7   5   16.36    0.79
   5   7   5   16.15    0.84
   5  -7  -5   15.80    0.63
  -5   7  -5   16.27    0.65
   5   7   5   16.37    0.78
   5   7  -6    6.56    0.42
   5  -7   6    5.57    0.42
   5  -7  -6    6.32    0.29
   5   7   6    6.35    0.44
  -5   7  -6    6.91    0.33
   5   7   6    5.66    0.52
   5   7  -7    0.74    0.20
   5  -7   7    0.83    0.24
   5   7   7    0.41    0.32
   5   7   7    1.14    0.22
  -5   7  -7    1.03    0.15
   5  -7  -7    0.95    0.10
   5  -7   8    5.68    0.45
   5   7  -8    5.37    0.41
   5   7   8    4.44    0.53
   5  -7  -8    4.95    0.25
  -5   7  -8    4.92    0.29
   5   7  -9    0.56    0.23
   5  -7   9    0.87    0.28
  -5   7  -9    0.66    0.14
   5   7   9    0.96    0.36
   5  -7  -9    0.80    0.11
   5   7  10    0.21    0.37
  -5   7 -10    0.16    0.13
   5  -7 -10    0.15    0.09
   5  -7  11    0.65    0.31
  -5   7 -11    0.06    0.13
   5   7  11    0.55    0.39
  -6   7   0    9.20    0.37
   6  -7   0    8.87    0.42
   6   7   0    9.43    0.51
   6   7   0    8.52    0.47
   6  -7   1   18.55    0.76
   6   7  -1   18.19    0.78
  -6   7   1   17.39    0.68
   6   7  -1   17.42    0.83
  -6   7  -1   18.42    0.70
   6   7   1   18.91    0.85
   6   7   1   18.86    0.82
  -6  -7   1   19.62    0.72
   6  -7  -1   17.49    0.73
   6  -7   2    5.11    0.32
   6   7  -2    6.03    0.33
   6   7  -2    5.69    0.39
  -6   7  -2    6.21    0.28
   6   7   2    6.10    0.40
   6   7   2    5.27    0.40
   6  -7  -2    5.80    0.28
   6  -7  -2    5.59    0.26
  -6  -7   2    6.11    0.26
   6  -7   3    4.37    0.31
   6   7  -3    5.39    0.37
   6   7  -3    5.08    0.28
   6  -7  -3    5.14    0.23
   6   7   3    5.32    0.38
  -6   7  -3    4.93    0.26
   6  -7  -3    4.90    0.25
  -6  -7   3    5.31    0.21
   6   7   3    5.21    0.41
   6   7  -4    0.61    0.20
   6  -7   4    0.40    0.19
   6   7  -4    0.62    0.12
   6   7   4    1.21    0.28
  -6   7  -4    0.64    0.12
   6   7   4    0.64    0.21
   6  -7  -4    0.61    0.07
   6  -7  -4    0.66    0.10
   6   7  -5    0.77    0.20
   6  -7   5    1.01    0.22
   6   7   5    1.01    0.32
   6  -7  -5    0.86    0.11
  -6   7  -5    1.06    0.14
   6   7   5    1.13    0.24
   6   7  -6    0.56    0.20
   6  -7   6    0.46    0.22
   6   7   6    0.49    0.22
   6  -7  -6    0.59    0.10
   6   7   6    0.87    0.32
  -6   7  -6    0.50    0.12
   6  -7   7    0.96    0.27
   6   7  -7    1.14    0.23
   6  -7  -7    1.21    0.12
   6   7   7    1.21    0.23
  -6   7  -7    1.33    0.17
   6   7   7    1.08    0.35
   6   7  -8    9.09    0.54
   6  -7   8    7.54    0.54
   6  -7  -8    8.52    0.38
   6   7   8    9.08    0.66
  -6   7  -8    8.92    0.42
   6  -7   9    4.14    0.45
   6   7  -9    4.33    0.40
   6  -7  -9    4.19    0.23
  -6   7  -9    4.19    0.29
   6   7   9    4.67    0.56
   6  -7  10    0.16    0.29
  -6   7 -10    0.03    0.14
   6   7  10    0.47    0.38
   7   7   0   22.93    0.98
   7  -7   0   23.91    0.93
   7   7   0   21.40    1.02
  -7   7   0   23.10    0.86
   7  -7   1   24.85    1.02
   7   7  -1   24.05    1.11
   7   7  -1   24.68    1.03
   7   7   1   25.45    1.07
  -7   7  -1   25.31    0.94
   7   7   1   24.77    1.12
   7  -7  -1   25.74    1.00
   7  -7   2    1.27    0.20
   7   7  -2    1.23    0.22
   7   7  -2    1.22    0.20
   7  -7  -2    1.47    0.16
   7   7   2    0.99    0.26
  -7   7  -2    1.36    0.13
   7   7   2    1.65    0.24
   7  -7   3    0.48    0.19
   7   7  -3    1.05    0.17
   7   7  -3    0.59    0.19
   7  -7  -3    0.69    0.09
   7  -7  -3    0.58    0.12
  -7   7  -3    0.71    0.12
  -7  -7   3    0.70    0.08
   7   7   3    0.74    0.27
   7   7   3    0.63    0.22
   7  -7   4   10.64    0.56
   7   7  -4   10.47    0.59
   7   7  -4   11.35    0.48
   7   7   4   10.60    0.59
  -7   7  -4   11.11    0.47
   7   7   4    9.87    0.64
   7  -7  -4   11.33    0.47
   7  -7   5   14.23    0.72
   7   7  -5   14.06    0.73
   7   7   5   13.31    0.79
   7  -7  -5   14.99    0.60
  -7   7  -5   14.52    0.61
   7   7   5   15.11    0.75
   7  -7   6   16.30    0.82
   7   7  -6   17.93    0.86
   7   7   6   16.85    0.92
   7  -7  -6   16.61    0.69
   7   7   6   16.71    0.84
  -7   7  -6   18.39    0.72
   7   7  -7    0.79    0.24
   7  -7   7    0.94    0.28
  -7   7  -7    0.91    0.15
   7  -7  -7    1.12    0.13
   7   7   7    1.35    0.35
   7  -7   8    0.66    0.28
   7   7  -8    0.07    0.23
  -7   7  -8    0.27    0.12
   7  -7  -8    0.26    0.11
   7   7   8   -0.05    0.32
   7  -7   9    0.49    0.30
   7   7  -9   -0.02    0.22
   7   7   9   -0.27    0.32
  -7   7  -9   -0.14    0.12
   7  -7  10    0.93    0.36
   7   7 -10    1.10    0.29
  -7   7 -10    0.76    0.18
   7   7  10    1.07    0.43
  -8   7   0    0.70    0.10
   8   7   0    0.53    0.22
   8  -7   0    0.49    0.16
   8   7   0    0.42    0.21
   8   7  -1    2.14    0.25
   8   7  -1    1.52    0.25
   8  -7   1    1.76    0.22
   8  -7  -1    1.40    0.18
  -8   7  -1    1.53    0.14
   8   7   1    1.48    0.25
   8   7   1    1.33    0.27
   8   7  -2    2.72    0.30
   8   7  -2    3.20    0.28
   8  -7   2    2.86    0.27
  -8   7  -2    2.87    0.20
   8   7   2    3.49    0.35
   8  -7  -2    3.13    0.23
   8   7   2    2.92    0.31
   8  -7   3    8.64    0.49
   8   7  -3    8.56    0.44
   8   7  -3    7.30    0.49
   8  -7  -3    8.79    0.40
  -8   7  -3    7.88    0.38
   8   7   3    8.46    0.51
   8   7   3    7.83    0.55
   8   7  -4    1.65    0.27
   8  -7   4    2.31    0.28
   8   7   4    2.50    0.37
  -8   7  -4    2.10    0.19
   8   7   4    3.10    0.32
   8  -7  -4    2.69    0.20
   8  -7   5    1.24    0.25
   8   7  -5    1.25    0.25
   8  -7  -5    1.55    0.15
  -8   7  -5    1.18    0.16
   8   7   5    1.11    0.34
   8   7   5    1.22    0.27
   8  -7   6   -0.02    0.21
   8   7  -6   -0.01    0.19
   8   7   6    0.34    0.30
  -8   7  -6    0.27    0.11
   8  -7  -6    0.15    0.10
   8   7   6    0.48    0.23
   8   7  -7    0.59    0.25
   8  -7   7    0.85    0.27
   8   7   7    0.30    0.34
  -8   7  -7    0.34    0.13
   8  -7  -7    0.63    0.12
   8  -7   8    0.95    0.33
   8   7  -8    0.94    0.26
   8   7   8    1.28    0.39
  -8   7  -8    0.95    0.17
   8  -7   9    0.35    0.32
   8   7  -9    0.75    0.26
  -8   7  -9    0.52    0.15
   8   7   9    0.29    0.36
   9  -7   0    0.78    0.19
   9   7   0    0.95    0.26
   9   7   0    1.22    0.25
   9   7  -1    0.63    0.22
   9  -7   1    0.68    0.19
   9   7  -1    0.83    0.23
   9   7   1    1.16    0.25
   9   7   1    0.83    0.26
  -9   7  -1    0.78    0.12
   9  -7  -1    0.60    0.17
   9   7  -2    2.04    0.29
   9  -7   2    1.82    0.26
   9   7  -2    1.74    0.24
   9   7   2    1.30    0.26
  -9   7  -2    1.59    0.15
   9   7   2    1.30    0.30
   9  -7  -2    1.83    0.20
   9  -7   3    1.08    0.25
   9   7  -3    0.82    0.24
   9   7   3    1.07    0.30
   9   7   3    1.10    0.25
  -9   7  -3    1.07    0.14
   9  -7  -3    1.09    0.17
   9  -7   4    0.65    0.22
   9   7  -4    0.44    0.23
   9  -7  -4    0.80    0.15
   9   7   4    0.25    0.23
  -9   7  -4    0.82    0.14
   9   7   4    0.42    0.29
   9  -7   5    1.20    0.28
   9   7  -5    1.63    0.29
   9   7   5    1.67    0.34
   9   7   5    1.77    0.28
  -9   7  -5    1.48    0.18
   9  -7  -5    1.60    0.18
   9  -7   6    2.94    0.37
   9   7  -6    2.37    0.34
   9   7   6    2.10    0.31
  -9   7  -6    2.78    0.22
   9   7   6    2.43    0.39
   9  -7  -6    2.30    0.21
   9   7  -7   -0.07    0.24
   9  -7   7   -0.10    0.25
   9   7   7    0.19    0.30
  -9   7  -7    0.11    0.12
   9   7  -8    0.80    0.28
   9  -7   8    1.05    0.34
  -9   7  -8    0.30    0.13
   9   7   8    0.18    0.32
  10  -7   0    0.46    0.19
  10   7   0    0.48    0.24
  10   7   0    0.30    0.23
  10   7  -1    0.30    0.24
  10   7  -1    0.01    0.19
  10  -7   1    0.49    0.20
  10   7   1    0.11    0.25
  10  -7  -1    0.51    0.18
  10   7   1    0.12    0.20
  10   7  -2    0.41    0.23
  10  -7   2    0.62    0.22
  10   7  -2    0.75    0.24
  10   7   2    0.37    0.26
  10  -7  -2    0.68    0.18
  10   7   2    1.16    0.27
  10   7  -3    0.50    0.22
  10  -7   3    0.77    0.24
 -10   7  -3    0.43    0.12
  10   7   3    0.30    0.28
  10  -7  -3    0.65    0.17
  10   7   3    0.62    0.23
  10   7  -4    0.51    0.23
  10  -7   4    0.02    0.24
  10  -7  -4    0.75    0.17
  10   7   4    0.48    0.31
  10   7   4    0.09    0.22
 -10   7  -4    0.52    0.13
  10   7  -5   -0.12    0.21
  10  -7   5    0.24    0.23
  10   7   5    0.07    0.24
  10   7   5   -0.09    0.28
  10  -7  -5    0.26    0.15
 -10   7  -5    0.32    0.13
  10  -7   6    0.37    0.28
  10   7  -6    0.23    0.26
 -10   7  -6    0.17    0.12
  10   7   6    0.03    0.33
  10  -7  -6    0.24    0.14
  10   7  -7    0.68    0.30
  10  -7   7    0.43    0.31
  10   7   7    0.85    0.38
 -10   7  -7    0.88    0.18
  11   7   0    3.16    0.37
  11  -7   0    3.58    0.34
  11   7   0    3.13    0.37
  11   7  -1    0.26    0.23
  11  -7   1    0.31    0.21
  11   7  -1    0.71    0.26
  11   7   1    0.50    0.27
  11   7   1    0.54    0.26
  11  -7  -1    0.63    0.20
  11   7  -2    1.09    0.29
  11  -7   2    1.30    0.28
  11   7   2    1.34    0.33
  11   7   2    1.41    0.29
  11  -7  -2    1.26    0.23
  11  -7   3    0.34    0.24
  11   7  -3    0.21    0.24
  11   7   3   -0.03    0.22
  11  -7  -3    0.43    0.18
  11   7   3    0.14    0.28
  11  -7   4    0.63    0.28
  11   7  -4    0.60    0.26
  11  -7  -4    0.89    0.19
  11   7   4    0.87    0.33
  11   7   4    0.51    0.26
  11  -7   5    0.10    0.28
  11   7  -5    0.12    0.27
  11   7   5    0.72    0.34
  11   7   5    0.06    0.25
 -11   7  -5    0.22    0.14
  12   7   0    2.04    0.34
  12  -7   0    1.89    0.29
  12   7  -1    0.79    0.27
  12  -7   1    0.86    0.25
  12  -7  -1    0.23    0.21
  12   7   1    0.27    0.29
  12   7   1    0.25    0.26
  12   7  -2    1.66    0.34
  12  -7   2    1.47    0.31
  12   7   2    1.68    0.37
  12  -7  -2    1.79    0.27
  12   7   2    1.65    0.33
   0   8   0   38.21    1.68
   0   8   0   41.74    1.48
   0  -8   0   40.49    1.48
   0  -8   0   39.66    1.67
   0   8  -1   69.45    2.46
   0   8   1   64.82    2.73
   0  -8   1   64.33    2.72
   0  -8   1   69.09    2.46
   0  -8  -1   68.87    2.73
   0   8  -1   66.27    2.72
   0  -8  -1   67.49    2.47
   0  -8   2    6.19    0.26
   0   8  -2    5.78    0.42
   0  -8  -2    6.27    0.26
   0  -8  -2    6.05    0.42
   0   8  -2    6.41    0.25
   0  -8   2    6.90    0.41
   0  -8  -2    7.00    0.45
   0   8   2    5.95    0.45
   0  -8  -3   30.12    1.34
   0  -8   3   31.62    1.16
   0   8   3   30.31    1.33
   0   8  -3   31.95    1.14
   0   8  -3   30.80    1.32
   0  -8   3   30.01    1.29
   0   8  -4   84.84    3.01
   0   8   4   76.26    3.13
   0   8  -4   80.51    3.28
   0   8   4   85.86    2.89
   0  -8   4   80.80    3.03
   0  -8  -4   79.33    3.31
   0   8   4   84.87    3.31
   0  -8   4   81.51    3.25
   0   8   5   18.21    0.67
   0  -8  -5   18.66    0.88
   0  -8   5   17.77    0.74
   0   8  -5   18.89    0.83
   0   8  -5   19.63    0.71
   0  -8   5   17.64    0.77
   0   8   5   17.50    0.86
   0   8   5   16.73    0.84
   0   8  -6   17.52    0.80
   0   8   6   15.05    0.86
   0  -8   6   18.07    0.73
   0   8  -6   18.70    0.70
   0   8   6   17.09    0.65
   0  -8  -6   17.48    0.86
   0  -8   6   17.02    0.74
   0   8   7    0.06    0.06
   0  -8   7    0.24    0.19
   0   8  -7    0.31    0.18
   0   8   7    0.11    0.29
   0   8  -7   -0.02    0.10
   0   8   8   20.54    1.08
   0  -8   8   22.26    0.97
   0   8  -8   23.31    0.98
   0   8  -8   22.17    0.88
   0  -8   9    9.41    0.55
   0   8  -9    9.05    0.43
   0   8   9    8.16    0.65
   0   8 -10    0.24    0.13
   0  -8  10    0.09    0.22
   0   8 -11    0.13    0.13
   0   8 -12    0.87    0.18
  -1  -8   0  411.49   15.19
   1   8   0  398.51   16.32
  -1  -8   0  416.02   16.31
  -1   8   0  428.14   15.20
  -1   8   0  424.97   16.34
   1  -8   0  421.32   15.20
  -1  -8   0  419.60   15.25
  -1   8   1   40.55    1.48
   1   8  -1   35.67    1.47
  -1   8   1   41.13    1.69
   1   8  -1   41.74    1.68
   1  -8   1   40.04    1.49
  -1  -8  -1   42.05    1.68
  -1  -8  -1   41.46    1.57
  -1  -8   1   40.59    1.47
   1   8   1   39.27    1.57
  -1   8  -1   38.62    1.68
   1   8   1   40.89    1.69
   1  -8  -1   40.77    1.48
   1  -8  -1   40.71    1.70
  -1  -8   1   38.49    1.65
  -1   8  -1   42.12    1.48
   1  -8   2   28.00    1.23
   1   8  -2   28.07    1.22
  -1  -8  -2   27.00    1.18
   1  -8   2   28.87    1.07
  -1   8   2   28.57    1.24
   1   8  -2   28.77    1.05
  -1  -8  -2   28.57    1.23
  -1   8   2   28.87    1.06
  -1   8  -2   28.60    1.23
   1   8   2   29.21    1.24
   1   8   2   27.97    1.18
   1  -8  -2   27.43    1.25
  -1   8  -2   29.61    1.07
  -1  -8   2   29.15    1.05
   1  -8  -2   28.65    1.06
  -1  -8   2   29.15    1.20
  -1   8   3    0.58    0.23
   1  -8   3    0.70    0.10
   1   8  -3    0.46    0.20
  -1  -8  -3    0.82    0.21
   1  -8   3    0.77    0.19
   1   8  -3    0.82    0.06
  -1   8  -3    0.83    0.08
   1  -8  -3    0.56    0.25
  -1  -8   3    0.73    0.08
   1   8   3    1.26    0.28
  -1   8  -3    0.81    0.21
   1  -8  -3    0.70    0.07
   1   8   3    1.08    0.24
  -1  -8   3    0.56    0.15
   1   8  -4   14.81    0.70
   1  -8   4   14.36    0.67
  -1   8   4   14.09    0.52
   1  -8   4   15.08    0.60
  -1  -8  -4   14.03    0.71
   1   8  -4   14.79    0.55
  -1   8   4   14.23    0.73
   1   8   4   14.34    0.72
   1   8   4   14.08    0.54
   1  -8  -4   14.76    0.56
  -1  -8   4   14.34    0.58
  -1   8  -4   14.65    0.69
  -1  -8   4   14.13    0.64
   1  -8  -4   13.57    0.75
   1   8   4   12.59    0.71
  -1   8  -4   16.37    0.58
   1   8  -5    3.41    0.32
  -1   8   5    3.04    0.15
   1  -8   5    3.18    0.26
   1  -8   5    3.70    0.25
  -1  -8  -5    2.99    0.29
   1   8  -5    3.39    0.17
  -1  -8   5    3.36    0.24
   1   8   5    3.42    0.17
  -1  -8   5    3.37    0.23
  -1   8  -5    3.60    0.30
   1  -8  -5    3.18    0.17
   1   8   5    3.71    0.33
   1   8   5    3.24    0.39
  -1   8  -5    3.61    0.22
   1   8  -6    1.61    0.22
   1  -8   6    1.48    0.12
   1  -8   6    0.90    0.19
   1   8  -6    1.41    0.12
  -1   8   6    1.64    0.11
  -1  -8  -6    1.36    0.22
   1   8   6    1.57    0.23
   1  -8  -6    1.68    0.12
  -1   8  -6    1.41    0.16
   1   8   6    1.41    0.32
  -1  -8   6    1.42    0.19
  -1   8  -6    1.29    0.19
  -1  -8  -7    0.57    0.19
   1  -8   7    0.33    0.19
   1   8  -7    0.16    0.18
   1   8  -7    0.49    0.10
  -1   8  -7    0.78    0.16
   1  -8  -7    0.39    0.08
  -1   8  -7    0.48    0.12
   1   8   7    0.23    0.30
  -1  -8   7    0.65    0.20
   1   8  -8    0.48    0.20
   1  -8   8    0.45    0.22
   1   8  -8    0.54    0.14
  -1  -8   8    0.46    0.21
  -1   8  -8    0.36    0.13
   1  -8  -8    0.31    0.09
   1   8   8    0.89    0.34
   1  -8   9    5.92    0.44
   1   8  -9    5.87    0.32
  -1  -8   9    6.17    0.42
  -1   8  -9    5.42    0.32
   1   8   9    4.63    0.54
   1  -8  -9    5.47    0.27
   1  -8  10    2.06    0.32
   1   8 -10    1.52    0.18
  -1   8 -10    1.62    0.19
   1  -8 -10    1.52    0.15
   1   8  10    1.00    0.38
   1  -8  11    0.25    0.27
   1   8 -11    0.48    0.14
   1  -8 -11    0.48    0.11
   1   8  11    0.86    0.38
  -1   8 -11    0.53    0.14
  -1   8 -12    0.15    0.14
   1  -8 -12    0.28    0.11
   1   8  12    0.20    0.36
  -2  -8   0    0.28    0.18
   2   8   0    0.55    0.19
   2  -8   0    1.11    0.27
  -2  -8   0    0.60    0.17
   2   8   0    0.32    0.20
  -2   8   0    0.41    0.22
  -2   8   0    0.77    0.07
   2  -8   0    0.65    0.08
  -2  -8  -1   36.57    1.41
   2  -8   1   35.56    1.52
  -2   8   1   33.57    1.53
  -2  -8  -1   38.43    1.49
   2   8  -1   36.31    1.50
  -2   8   1   36.00    1.33
   2  -8   1   37.09    1.34
   2  -8  -1   35.87    1.55
   2   8   1   36.17    1.41
   2  -8  -1   37.52    1.33
  -2  -8   1   34.51    1.36
  -2   8  -1   35.89    1.33
  -2   8  -1   35.41    1.51
  -2  -8   1   35.39    1.47
  -2  -8   1   32.02    1.31
   2   8   1   36.45    1.51
   2  -8   2    9.36    0.40
   2  -8   2    9.71    0.54
  -2  -8  -2    9.80    0.53
   2   8  -2    9.28    0.52
  -2  -8  -2    9.58    0.50
  -2   8   2    9.76    0.38
  -2   8   2    9.79    0.54
   2  -8  -2    9.88    0.38
   2   8   2    9.23    0.52
   2  -8  -2   10.02    0.58
  -2  -8   2    9.03    0.39
   2   8   2    9.88    0.54
  -2  -8   2    8.75    0.35
  -2   8  -2    8.89    0.52
  -2  -8   2    9.41    0.46
  -2   8  -2    9.96    0.38
   2   8  -3   38.63    1.58
  -2  -8  -3   37.77    1.57
   2  -8   3   37.59    1.59
   2  -8   3   37.55    1.43
  -2  -8   3   37.64    1.55
  -2   8  -3   40.09    1.42
  -2   8  -3   38.35    1.58
   2   8   3   37.97    1.61
   2  -8  -3   37.27    1.41
  -2   8  -3   37.63    1.39
   2   8   3   35.24    1.53
   2   8  -4   91.11    3.56
  -2  -8  -4   91.15    3.55
   2  -8   4   87.68    3.55
   2  -8   4   87.04    3.30
  -2   8  -4   88.58    3.55
   2  -8  -4   92.57    3.26
  -2   8  -4   90.08    3.17
   2   8   4   82.08    3.39
   2   8   4   88.29    3.58
   2   8  -5    4.54    0.34
  -2  -8  -5    3.79    0.31
   2  -8   5    4.23    0.30
   2  -8   5    3.91    0.28
   2   8  -5    3.75    0.17
  -2  -8   5    3.96    0.22
   2   8   5    5.06    0.38
  -2   8  -5    4.15    0.31
   2  -8  -5    4.12    0.20
  -2   8  -5    4.40    0.24
   2   8   5    4.17    0.40
   2  -8   6   10.33    0.54
   2   8  -6   11.47    0.43
  -2  -8  -6   10.92    0.56
   2  -8   6   10.87    0.49
   2   8  -6   11.47    0.58
   2   8   6   11.61    0.69
  -2  -8   6   10.91    0.49
   2   8   6   11.72    0.58
  -2   8  -6   11.34    0.53
   2  -8  -6   11.10    0.45
  -2   8  -6   10.39    0.47
   2   8  -7    1.21    0.10
   2  -8   7    1.13    0.23
  -2  -8  -7    0.90    0.18
   2   8  -7    0.87    0.21
   2   8   7    1.23    0.21
   2   8   7    0.95    0.31
  -2  -8   7    1.21    0.19
   2  -8  -7    0.88    0.10
  -2   8  -7    0.88    0.14
   2  -8   8    4.74    0.39
   2   8  -8    4.57    0.38
  -2  -8   8    4.43    0.32
  -2   8  -8    4.88    0.27
   2  -8  -8    4.15    0.23
   2   8   8    5.18    0.52
   2  -8   9    3.71    0.37
   2   8  -9    3.53    0.25
   2  -8  -9    3.43    0.20
   2   8   9    3.79    0.50
  -2   8  -9    3.74    0.26
   2   8 -10    0.19    0.13
   2  -8  10    0.01    0.24
   2  -8 -10   -0.06    0.08
  -2   8 -10    0.04    0.12
   2   8  10   -0.28    0.34
   2  -8  11    0.74    0.29
   2   8 -11    0.32    0.13
   2   8  11    0.75    0.39
   2  -8 -11    0.33    0.11
  -2   8 -11    0.36    0.14
  -3  -8   0   -0.07    0.13
  -3   8   0    0.03    0.06
   3  -8   0    0.03    0.07
   3   8   0   -0.05    0.16
   3   8   0    0.11    0.17
   3   8  -1   33.84    1.34
   3   8  -1   30.67    1.21
   3  -8   1   30.72    1.38
   3  -8   1   30.57    1.19
  -3  -8  -1   33.17    1.25
  -3   8   1   32.12    1.13
  -3  -8   1   33.55    1.20
   3  -8  -1   29.55    1.18
   3   8   1   29.55    1.25
  -3   8  -1   31.50    1.14
   3   8   1   30.50    1.33
   3  -8   2   22.72    0.89
   3  -8   2   22.24    1.04
  -3   8   2   22.66    0.82
  -3  -8  -2   23.23    0.98
   3   8  -2   22.27    1.00
  -3   8  -2   22.18    0.85
   3   8   2   22.50    0.98
   3  -8  -2   24.03    0.87
   3   8   2   22.42    1.02
  -3  -8   2   23.64    0.85
  -3  -8  -3   22.99    0.92
   3   8  -3   23.34    0.95
   3  -8   3   20.98    0.96
   3  -8   3   19.82    0.83
  -3   8  -3   19.78    0.80
   3   8   3   21.03    0.96
   3  -8  -3   20.80    0.80
   3   8   3   19.80    0.94
   3   8  -4    4.73    0.35
   3  -8   4    4.25    0.36
   3  -8   4    4.81    0.29
  -3  -8  -4    5.16    0.32
  -3   8  -4    4.38    0.24
   3  -8  -4    4.39    0.21
   3   8   4    4.23    0.41
   3   8   4    4.56    0.39
  -3  -8  -5    2.63    0.22
   3  -8   5    1.91    0.22
   3  -8   5    2.30    0.24
   3   8  -5    2.44    0.25
   3   8   5    2.29    0.28
   3  -8  -5    2.42    0.14
   3   8   5    2.27    0.36
  -3   8  -5    2.40    0.20
  -3  -8  -6    6.50    0.36
   3   8  -6    6.87    0.42
   3  -8   6    6.47    0.34
   3  -8   6    5.10    0.38
   3   8   6    5.94    0.52
  -3   8  -6    5.63    0.31
   3  -8  -6    6.06    0.27
   3   8   6    6.30    0.43
   3   8  -7    0.06    0.18
   3   8  -7    0.08    0.03
   3  -8   7    0.21    0.18
   3  -8  -7    0.11    0.07
   3   8   7   -0.12    0.17
  -3   8  -7    0.15    0.10
   3   8   7    0.87    0.33
   3  -8   8    0.31    0.23
   3   8  -8    0.30    0.21
   3   8   8    0.31    0.33
   3  -8  -8    0.50    0.09
   3   8   8    0.73    0.18
  -3   8  -8    0.50    0.14
   3  -8   9    1.83    0.30
   3   8  -9    2.18    0.29
   3  -8  -9    1.66    0.14
   3   8   9    1.75    0.41
  -3   8  -9    1.58    0.19
   3   8 -10    0.05    0.11
   3  -8  10    0.50    0.27
   3   8  10    0.39    0.34
  -3   8 -10    0.24    0.13
   3  -8 -10    0.28    0.10
   3  -8  11    1.12    0.30
   3   8  11    0.72    0.41
  -3   8 -11    0.95    0.16
   3  -8 -11    0.87    0.13
  -4   8   0    1.23    0.10
   4   8   0    0.98    0.20
   4   8   0    1.14    0.21
  -4  -8   0    0.84    0.16
   4  -8   0    1.34    0.12
   4   8  -1   16.25    0.76
   4   8  -1   15.77    0.68
  -4   8   1   16.50    0.60
   4  -8   1   14.85    0.65
   4   8   1   16.39    0.77
   4  -8  -1   15.98    0.64
   4   8   1   16.11    0.73
  -4  -8   1   16.85    0.65
  -4   8  -1   17.09    0.62
  -4   8   2    3.48    0.15
   4   8  -2    3.33    0.29
   4   8  -2    3.43    0.23
   4  -8   2    3.60    0.24
   4  -8  -2    3.52    0.18
   4   8   2    3.50    0.32
  -4  -8   2    3.58    0.17
   4   8   2    3.38    0.31
  -4   8  -2    3.58    0.20
   4  -8   3    2.91    0.33
   4  -8   3    3.14    0.24
   4   8  -3    3.50    0.32
   4  -8  -3    3.75    0.18
   4   8   3    4.03    0.36
   4   8   3    3.41    0.31
  -4   8  -3    3.34    0.20
   4  -8   4    5.05    0.33
   4  -8   4    4.84    0.39
   4   8  -4    5.07    0.37
   4   8   4    5.17    0.41
   4  -8  -4    5.30    0.24
   4   8   4    5.41    0.43
  -4   8  -4    5.46    0.28
   4   8  -5    0.32    0.18
   4  -8   5    0.31    0.21
   4  -8   5    0.00    0.16
   4   8   5   -0.04    0.25
   4   8   5   -0.15    0.19
  -4   8  -5    0.20    0.10
   4  -8  -5    0.05    0.07
   4   8  -6    5.07    0.36
   4  -8   6    4.96    0.33
   4  -8   6    3.84    0.35
   4   8   6    5.09    0.40
   4  -8  -6    4.75    0.23
  -4   8  -6    4.73    0.27
   4   8   6    4.24    0.44
   4   8  -7    2.90    0.30
   4  -8   7    3.13    0.32
   4  -8  -7    2.59    0.16
  -4   8  -7    2.64    0.21
   4   8   7    2.82    0.29
   4   8   7    2.85    0.40
   4  -8   8    0.70    0.24
   4   8  -8    0.67    0.22
   4   8   8    1.12    0.37
   4  -8  -8    0.69    0.10
  -4   8  -8    0.42    0.13
   4  -8   9    2.34    0.33
   4   8  -9    2.27    0.30
   4   8   9    2.09    0.43
  -4   8  -9    1.91    0.20
   4  -8  -9    1.99    0.15
   4  -8  10   -0.14    0.24
   4   8  10    0.55    0.37
  -4   8 -10   -0.07    0.11
   4  -8 -10    0.17    0.09
   4  -8  11    0.25    0.28
   4  -8 -11    0.11    0.10
   4   8  11    0.55    0.41
  -4   8 -11    0.38    0.14
   5   8   0   12.82    0.67
  -5  -8   0   15.27    0.60
   5  -8   0   13.47    0.56
   5   8   0   14.09    0.64
  -5   8   0   13.28    0.53
   5   8  -1    1.56    0.20
   5   8  -1    1.67    0.24
   5  -8   1    1.60    0.16
  -5   8   1    1.88    0.12
   5  -8  -1    1.75    0.14
  -5  -8   1    1.98    0.15
   5  -8  -1    1.87    0.14
   5   8   1    1.45    0.22
   5   8   1    1.69    0.25
  -5   8  -1    1.72    0.14
   5   8  -2   10.59    0.55
   5  -8   2    9.86    0.49
   5   8  -2   11.03    0.48
  -5   8   2   10.65    0.41
   5  -8  -2   11.09    0.45
   5   8   2   11.03    0.58
   5   8   2   10.53    0.58
  -5  -8   2   11.16    0.43
  -5   8  -2   10.98    0.45
   5  -8  -2   10.73    0.42
   5   8  -3   12.34    0.50
   5   8  -3   11.66    0.62
   5  -8   3   12.40    0.56
   5   8   3   12.16    0.63
   5   8   3   11.87    0.65
   5  -8  -3   11.97    0.49
  -5   8  -3   12.73    0.50
  -5  -8   3   12.12    0.46
   5  -8   4   10.73    0.54
   5   8  -4   11.65    0.59
   5  -8  -4   11.94    0.47
  -5   8  -4   10.97    0.48
   5   8   4   11.56    0.66
   5   8   4   11.54    0.62
   5   8  -5    1.73    0.25
   5  -8   5    1.13    0.22
  -5   8  -5    1.56    0.16
   5   8   5    1.19    0.33
   5   8   5    1.73    0.26
   5  -8  -5    1.61    0.13
   5   8  -6    0.62    0.21
   5  -8   6    0.67    0.21
   5   8   6    0.38    0.21
  -5   8  -6    0.57    0.12
   5  -8  -6    0.69    0.09
   5   8   6   -0.01    0.26
   5  -8   7    1.80    0.29
   5   8  -7    1.89    0.26
   5  -8  -7    1.65    0.14
   5   8   7    1.21    0.36
   5   8   7    2.37    0.28
  -5   8  -7    1.72    0.18
   5   8  -8    0.41    0.22
   5  -8   8    0.51    0.23
   5  -8  -8    0.37    0.09
   5   8   8    0.57    0.34
  -5   8  -8    0.36    0.12
   5   8  -9    4.54    0.42
   5  -8   9    4.47    0.44
  -5   8  -9    4.61    0.29
   5  -8  -9    5.11    0.25
   5   8   9    4.73    0.56
   5  -8  10    0.20    0.27
   5   8  10    0.52    0.39
   5  -8 -10    0.20    0.09
  -5   8 -10    0.06    0.13
   5  -8  11    0.40    0.29
  -5   8 -11    0.32    0.15
   5   8  11    0.09    0.39
   6  -8   0    6.50    0.33
   6   8   0    6.10    0.41
   6   8   0    6.44    0.42
  -6   8   0    7.24    0.29
   6  -8   1    7.70    0.37
   6   8  -1    6.89    0.41
   6   8  -1    6.51    0.43
  -6   8   1    6.99    0.30
  -6   8  -1    7.20    0.32
   6  -8  -1    6.93    0.34
  -6  -8   1    8.18    0.34
   6   8   1    7.42    0.46
   6   8   1    7.12    0.45
   6  -8   2    1.04    0.17
   6   8  -2    1.16    0.21
   6   8  -2    1.26    0.18
   6   8   2    1.58    0.24
   6  -8  -2    1.42    0.11
  -6  -8   2    1.66    0.13
   6   8   2    1.29    0.27
  -6   8  -2    1.44    0.13
   6  -8  -2    1.36    0.14
   6   8  -3    6.63    0.45
   6  -8   3    7.12    0.39
   6   8  -3    7.18    0.36
   6   8   3    6.63    0.48
   6  -8  -3    7.62    0.34
   6   8   3    7.44    0.51
   6  -8  -3    7.63    0.30
  -6  -8   3    7.45    0.29
  -6   8  -3    7.11    0.34
   6   8  -4   13.14    0.51
   6  -8   4   11.90    0.60
   6   8  -4   12.04    0.65
   6  -8  -4   12.89    0.52
   6   8   4   11.25    0.69
  -6   8  -4   12.87    0.53
   6   8   4   12.41    0.67
   6   8  -5    0.71    0.22
   6  -8   5    0.92    0.23
  -6   8  -5    0.78    0.13
   6   8   5    0.99    0.24
   6   8   5    0.70    0.27
   6  -8  -5    0.80    0.11
   6  -8   6    2.78    0.32
   6   8  -6    2.64    0.31
   6   8   6    3.08    0.40
   6   8   6    2.68    0.31
   6  -8  -6    2.70    0.18
  -6   8  -6    2.51    0.21
   6   8  -7    4.76    0.39
   6  -8   7    5.07    0.40
   6  -8  -7    4.70    0.24
   6   8   7    4.79    0.40
   6   8   7    4.35    0.50
  -6   8  -7    4.73    0.28
   6   8  -8    5.14    0.41
   6  -8   8    4.45    0.44
   6   8   8    4.99    0.55
   6  -8  -8    4.77    0.25
  -6   8  -8    4.53    0.29
   6  -8   9    0.80    0.30
   6   8  -9    0.62    0.25
   6   8   9    0.97    0.39
   6  -8  -9    1.01    0.13
  -6   8  -9    1.22    0.17
   6  -8  10    0.38    0.30
   6   8  10    0.27    0.36
  -6   8 -10   -0.09    0.12
  -7   8   0    0.13    0.07
   7   8   0   -0.06    0.18
   7  -8   0    0.12    0.13
   7   8   0    0.01    0.18
   7  -8   1    4.79    0.31
  -7   8   1    4.18    0.21
   7   8  -1    4.49    0.38
   7   8  -1    4.58    0.35
   7   8   1    3.83    0.37
   7  -8  -1    4.64    0.27
   7   8   1    4.06    0.36
  -7   8  -1    4.93    0.24
   7   8  -2    1.05    0.20
   7   8  -2    1.11    0.23
   7  -8   2    1.12    0.20
   7  -8  -2    0.90    0.14
   7   8   2    1.05    0.26
   7   8   2    1.17    0.24
   7  -8   3    1.98    0.23
   7   8  -3    2.00    0.27
   7   8  -3    1.95    0.20
   7   8   3    1.40    0.26
  -7   8  -3    1.80    0.16
   7   8   3    1.99    0.33
   7  -8  -3    1.75    0.16
  -7  -8   3    1.58    0.11
   7  -8   4    7.69    0.47
   7   8  -4    8.82    0.40
   7   8  -4    8.67    0.52
   7  -8  -4    8.04    0.37
  -7   8  -4    8.32    0.39
   7   8   4    7.37    0.56
   7   8   4    7.96    0.53
   7   8  -5    2.31    0.29
   7  -8   5    2.07    0.28
   7  -8  -5    1.88    0.16
   7   8   5    1.60    0.27
   7   8   5    2.58    0.39
  -7   8  -5    2.15    0.19
   7  -8   6    6.00    0.43
   7   8  -6    5.82    0.44
   7   8   6    5.87    0.54
   7  -8  -6    5.61    0.29
   7   8   6    5.65    0.44
  -7   8  -6    6.00    0.32
   7   8  -7    1.55    0.29
   7  -8   7    2.00    0.32
  -7   8  -7    1.94    0.20
   7   8   7    1.49    0.36
   7  -8  -7    2.24    0.18
   7  -8   8    4.62    0.44
   7   8  -8    3.51    0.37
  -7   8  -8    3.84    0.26
   7   8   8    2.98    0.46
   7  -8  -8    3.53    0.22
   7   8  -9    0.79    0.26
   7  -8   9    1.22    0.33
  -7   8  -9    0.90    0.16
   7   8   9    0.97    0.37
  -8   8   0    1.97    0.15
   8   8   0    1.78    0.27
   8   8   0    2.14    0.29
   8  -8   0    1.75    0.21
   8  -8   1    1.99    0.24
   8   8  -1    2.17    0.28
   8   8  -1    2.71    0.31
   8   8   1    1.84    0.28
   8  -8  -1    2.16    0.21
   8   8   1    2.32    0.30
  -8   8  -1    2.75    0.18
   8   8  -2    2.90    0.28
   8  -8   2    2.46    0.27
   8   8  -2    2.54    0.29
   8  -8  -2    2.57    0.22
   8   8   2    2.13    0.30
  -8   8  -2    2.91    0.19
   8   8   2    2.62    0.34
   8   8  -3    0.14    0.19
   8  -8   3   -0.13    0.18
   8   8  -3    0.23    0.18
  -8   8  -3    0.02    0.09
   8   8   3   -0.35    0.23
   8   8   3    0.21    0.20
   8  -8  -3    0.16    0.12
   8   8  -4    3.26    0.34
   8  -8   4    3.03    0.32
   8  -8  -4    3.23    0.23
   8   8   4    3.85    0.43
   8   8   4    4.31    0.38
  -8   8  -4    4.09    0.24
   8  -8   5    0.57    0.22
   8   8  -5    0.94    0.24
   8   8   5    1.13    0.27
  -8   8  -5    0.93    0.15
   8   8   5    0.85    0.32
   8  -8  -5    1.07    0.15
   8  -8   6    0.98    0.28
   8   8  -6    0.94    0.26
   8   8   6    0.83    0.34
   8   8   6    0.72    0.24
  -8   8  -6    0.83    0.14
   8  -8  -6    0.78    0.13
   8  -8   7    1.97    0.34
   8   8  -7    2.26    0.31
   8  -8  -7    2.09    0.18
   8   8   7    2.23    0.44
  -8   8  -7    2.48    0.22
   8   8  -8    0.20    0.25
   8  -8   8    0.85    0.29
   8   8   8    0.48    0.37
   8  -8  -8    0.41    0.12
  -8   8  -8    0.23    0.13
   8  -8   9    0.34    0.30
   8   8  -9    0.48    0.26
  -8   8  -9    0.54    0.16
   8   8   9    0.44    0.40
   9  -8   0    0.64    0.18
   9   8   0    0.43    0.22
   9   8   0    0.58    0.24
   9   8  -1    0.88    0.25
   9  -8   1    0.99    0.20
   9   8  -1    0.94    0.23
   9  -8  -1    1.20    0.19
  -9   8  -1    0.99    0.13
   9   8   1    1.06    0.28
   9   8   1    0.80    0.23
   9   8  -2    1.44    0.24
   9  -8   2    1.46    0.23
   9   8  -2    1.25    0.25
  -9   8  -2    1.32    0.15
   9   8   2    1.22    0.29
   9   8   2    0.72    0.23
   9  -8  -2    1.20    0.18
   9   8  -3    0.40    0.21
   9  -8   3    0.24    0.21
  -9   8  -3    0.13    0.10
   9   8   3   -0.19    0.25
   9   8   3    0.02    0.21
   9  -8  -3    0.21    0.13
   9  -8   4    1.30    0.25
   9   8  -4    1.22    0.26
  -9   8  -4    1.38    0.17
   9   8   4    0.70    0.26
   9   8   4    1.04    0.31
   9  -8  -4    1.33    0.17
   9   8  -5    0.61    0.23
   9  -8   5    0.12    0.23
   9  -8  -5    0.40    0.13
   9   8   5    0.01    0.29
  -9   8  -5    0.38    0.13
   9   8   5    0.36    0.24
   9  -8   6    0.88    0.27
   9   8  -6    0.60    0.27
   9   8   6    1.68    0.37
   9  -8  -6    0.72    0.15
   9   8   6    0.77    0.26
  -9   8  -6    0.80    0.16
   9  -8   7    0.34    0.28
   9   8  -7    0.09    0.24
   9  -8  -7    0.40    0.14
   9   8   7    0.44    0.35
  -9   8  -7    0.47    0.14
   9  -8   8    1.32    0.35
   9   8  -8    1.57    0.33
  -9   8  -8    1.15    0.19
   9   8   8    2.50    0.48
  10   8   0    3.11    0.36
  10  -8   0    3.47    0.31
  10   8   0    2.83    0.34
  10   8  -1    1.76    0.28
  10   8  -1    1.32    0.28
  10  -8   1    1.20    0.22
  10   8   1    1.26    0.29
  10  -8  -1    1.37    0.22
  10   8   1    1.24    0.28
  10  -8   2    0.39    0.21
  10   8  -2    0.15    0.22
  10  -8  -2    0.26    0.16
  10   8   2    0.49    0.27
 -10   8  -2    0.49    0.12
  10   8   2    0.07    0.20
  10   8  -3    1.23    0.27
  10  -8   3    0.89    0.23
  10  -8  -3    1.31    0.19
 -10   8  -3    1.41    0.16
  10   8   3    1.34    0.28
  10   8   3    0.98    0.32
  10  -8   4    4.06    0.40
  10   8  -4    3.87    0.40
  10  -8  -4    4.63    0.30
 -10   8  -4    4.37    0.27
  10   8   4    4.47    0.43
  10   8   4    4.19    0.47
  10  -8   5    3.40    0.40
  10   8  -5    2.94    0.37
  10   8   5    3.36    0.39
  10  -8  -5    3.57    0.27
 -10   8  -5    2.93    0.24
  10   8   5    3.09    0.44
  10   8  -6    0.34    0.28
  10  -8   6    0.65    0.29
  10  -8  -6    0.64    0.15
 -10   8  -6    0.50    0.15
  10   8   6    0.78    0.38
  11   8   0    2.03    0.34
  11  -8   0    2.05    0.28
  11   8   0    2.14    0.34
  11   8  -1    1.14    0.28
  11  -8   1    1.02    0.23
  11  -8  -1    1.33    0.23
  11   8   1    0.99    0.29
  11   8   1    1.11    0.31
  11   8  -2    1.68    0.32
  11  -8   2    1.30    0.27
  11   8   2    1.89    0.32
  11  -8  -2    1.23    0.22
  11   8   2    1.47    0.35
  11   8  -3    0.25    0.25
  11  -8   3    0.27    0.24
  11  -8  -3    0.34    0.17
  11   8   3    0.32    0.29
  11   8   3    0.10    0.23
  11  -8   4    1.42    0.31
  11   8  -4    1.88    0.34
  11   8   4    1.47    0.31
 -11   8  -4    1.89    0.20
  11   8   4    1.40    0.37
  11  -8  -4    1.97    0.23
  11  -8   5    1.36    0.33
  11   8  -5    2.34    0.37
  11   8   5    1.72    0.40
  11  -8  -5    2.11    0.24
  11   8   5    2.09    0.35
 -11   8  -5    1.58    0.19
  12   8   0    0.13    0.25
  12  -8   0    0.68    0.23
  12   8  -1    0.53    0.27
  12  -8   1    0.56    0.24
  12   8   1    0.71    0.32
  12  -8  -1    0.60    0.23
  12   8   1    0.23    0.27
  12   8  -2    0.49    0.29
  12  -8   2    0.50    0.25
  12   8   2    0.17    0.29
  12   8   2    0.13    0.27
  12  -8  -2    0.60    0.21
   0  -9   0    0.22    0.22
   0   9   0    0.04    0.04
   0   9   0    0.06    0.24
   0  -9   0    0.14    0.04
   0  -9  -1   25.09    1.14
   0   9  -1   26.25    0.94
   0   9   1   25.61    1.14
   0  -9  -1   25.41    0.95
   0  -9   1   25.16    0.94
   0  -9   1   24.51    1.12
   0   9  -1   25.58    1.13
   0  -9  -2    1.70    0.11
   0  -9   2    2.05    0.25
   0   9   2    2.04    0.28
   0   9  -2    1.90    0.10
   0   9  -2    2.14    0.27
   0  -9  -2    1.88    0.28
   0  -9  -2    1.64    0.29
   0  -9   2    1.83    0.11
   0   9  -3    8.54    0.33
   0   9   3    7.41    0.52
   0  -9   3    7.59    0.45
   0  -9   3    8.45    0.34
   0   9  -3    8.33    0.51
   0  -9  -3    8.23    0.53
   0   9   4   26.47    1.19
   0  -9   4   27.21    1.02
   0   9  -4   27.03    1.00
   0   9   4   26.44    0.96
   0   9  -4   26.28    1.17
   0  -9  -4   26.53    1.19
   0  -9   4   25.89    1.12
   0   9   5    6.95    0.52
   0  -9   5    7.46    0.38
   0  -9   5    7.86    0.40
   0   9   5    8.20    0.50
   0   9   5    8.20    0.32
   0   9  -5    8.26    0.47
   0   9  -5    8.37    0.34
   0   9   6    4.12    0.20
   0   9  -6    4.89    0.36
   0  -9   6    4.24    0.26
   0   9  -6    4.38    0.23
   0  -9   6    4.17    0.30
   0   9   6    4.40    0.36
   0   9   6    4.19    0.44
   0   9  -7    0.54    0.20
   0   9   7    0.04    0.07
   0   9   7    0.21    0.30
   0  -9   7    0.40    0.19
   0   9  -7    0.14    0.12
   0   9  -8    0.93    0.21
   0  -9   8    0.89    0.23
   0   9  -8    0.78    0.15
   0   9   8    1.04    0.36
   0  -9   9    0.11    0.22
   0   9  -9   -0.02    0.12
   0  -9  10    1.09    0.27
   0   9 -10    1.03    0.17
   0  -9 -11   -0.14    0.09
   0   9 -11   -0.02    0.13
   0   9 -12    0.31    0.15
   0  -9 -12    0.48    0.13
   1  -9   0  134.30    5.83
   1   9   0  146.14    5.84
  -1  -9   0  147.73    5.37
  -1   9   0  154.47    5.85
  -1  -9   0  144.21    5.82
   1  -9   0  150.76    5.37
  -1   9   0  154.85    5.37
  -1  -9   0  143.58    5.43
  -1  -9  -1   48.99    1.90
  -1   9   1   46.00    2.04
   1   9  -1   46.03    1.80
   1  -9   1   49.38    1.81
   1   9  -1   52.47    2.04
  -1  -9  -1   48.65    2.02
  -1   9   1   50.76    1.81
  -1   9  -1   50.88    1.81
   1   9   1   50.04    2.04
  -1  -9   1   49.90    1.80
   1  -9  -1   49.14    2.06
   1  -9  -1   48.67    1.81
  -1   9  -1   47.15    2.03
  -1  -9   1   50.31    2.01
   1   9  -2   15.72    0.80
  -1  -9  -2   16.76    0.78
  -1   9   2   16.94    0.81
   1  -9   2   16.99    0.81
  -1   9   2   15.24    0.63
   1  -9   2   16.93    0.65
  -1  -9  -2   17.42    0.81
   1   9  -2   16.34    0.62
   1   9   2   16.19    0.76
  -1  -9   2   18.41    0.78
  -1   9  -2   17.67    0.64
   1  -9  -2   17.84    0.64
  -1  -9   2   16.96    0.63
  -1   9  -2   16.56    0.80
   1  -9  -2   16.41    0.84
   1   9   2   16.32    0.80
   1   9  -3   16.00    0.60
   1  -9   3   16.52    0.76
   1  -9   3   16.14    0.64
  -1  -9  -3   16.95    0.79
  -1   9   3   16.53    0.79
   1   9  -3   16.60    0.78
  -1  -9   3   15.64    0.73
  -1   9  -3   16.21    0.62
  -1   9  -3   15.87    0.78
   1   9   3   15.38    0.78
   1   9   3   16.56    0.80
  -1  -9   3   16.25    0.62
   1  -9  -3   16.94    0.62
   1   9  -4    1.64    0.24
   1   9  -4    1.49    0.09
  -1  -9  -4    1.27    0.25
  -1   9   4    1.28    0.08
   1  -9   4    1.38    0.15
   1  -9   4    1.29    0.21
  -1   9   4    1.22    0.25
  -1   9  -4    1.45    0.12
  -1  -9   4    1.35    0.12
  -1   9  -4    1.48    0.24
   1   9   4    1.64    0.26
   1   9   4    1.60    0.33
   1   9   4    1.59    0.12
   1  -9  -4    1.31    0.11
  -1  -9   4    1.36    0.17
   1  -9   5    4.93    0.32
   1   9  -5    5.19    0.36
   1  -9   5    5.06    0.30
   1   9  -5    5.53    0.23
  -1  -9  -5    5.38    0.41
  -1   9   5    5.25    0.21
   1  -9  -5    5.19    0.24
   1   9   5    5.05    0.45
  -1  -9   5    5.44    0.28
  -1   9  -5    5.35    0.37
   1   9   5    5.49    0.41
   1   9   5    5.21    0.23
  -1  -9   5    5.27    0.30
   1  -9   6    2.10    0.18
   1  -9   6    1.78    0.22
   1   9  -6    2.22    0.15
  -1   9   6    2.15    0.12
  -1  -9  -6    2.39    0.28
   1   9  -6    2.30    0.26
   1   9   6    2.67    0.38
  -1   9  -6    2.19    0.25
  -1   9  -6    1.64    0.17
  -1  -9   6    2.40    0.20
  -1  -9   6    2.31    0.22
   1   9   6    2.21    0.27
   1  -9  -6    2.22    0.15
   1  -9   7    1.04    0.23
   1  -9   7    1.31    0.11
  -1  -9  -7    1.09    0.23
   1   9  -7    1.34    0.24
   1   9  -7    1.39    0.12
  -1   9  -7    1.39    0.20
  -1  -9   7    1.45    0.21
   1   9   7    1.30    0.22
   1   9   7    0.81    0.34
  -1   9  -7    1.18    0.16
   1  -9  -7    1.46    0.12
   1   9  -8    3.19    0.31
   1  -9   8    2.91    0.31
   1   9  -8    3.49    0.24
   1  -9  -8    2.75    0.18
  -1  -9   8    3.34    0.30
   1   9   8    3.60    0.47
  -1   9  -8    3.02    0.22
   1  -9   9    1.31    0.27
   1   9  -9    0.80    0.16
  -1  -9   9    1.08    0.24
   1   9   9    0.98    0.38
  -1   9  -9    1.00    0.16
   1  -9  -9    1.13    0.12
   1  -9  10    0.28    0.25
   1   9 -10    0.63    0.15
   1   9  10    0.40    0.37
  -1   9 -10    0.75    0.16
   1  -9 -10    0.71    0.12
   1   9 -11    0.05    0.13
   1   9  11    0.42    0.37
  -1   9 -11    0.27    0.14
   1  -9 -11    0.08    0.11
   1   9 -12    0.93    0.17
  -1   9 -12    0.71    0.16
   1  -9 -12    0.55    0.13
  -2   9   0   27.95    1.24
   2   9   0   28.36    1.24
   2   9   0   27.43    1.13
  -2   9   0   28.87    1.05
  -2  -9   0   28.02    1.12
   2  -9   0   27.70    1.05
  -2  -9   0   28.30    1.20
  -2   9   1    7.65    0.31
  -2  -9  -1    7.76    0.45
   2  -9   1    8.23    0.53
  -2   9   1    8.04    0.52
   2   9  -1    7.14    0.45
   2  -9   1    7.80    0.33
  -2  -9  -1    7.73    0.47
   2  -9  -1    7.53    0.31
  -2   9  -1    7.94    0.32
   2   9   1    7.53    0.50
   2   9   1    7.23    0.45
  -2  -9   1    7.58    0.38
  -2  -9   1    7.73    0.43
  -2  -9   1    7.85    0.30
  -2   9  -1    8.42    0.50
   2   9  -2    1.12    0.22
  -2   9   2    1.00    0.25
   2  -9   2    0.94    0.10
  -2  -9  -2    0.81    0.20
   2  -9   2    0.99    0.24
  -2  -9   2    1.31    0.13
  -2  -9   2    1.09    0.06
   2   9   2    0.61    0.26
  -2   9  -2    0.90    0.23
   2  -9  -2    1.13    0.10
  -2   9  -2    1.16    0.10
   2   9   2    0.87    0.23
  -2  -9  -3    1.20    0.21
   2   9  -3    1.56    0.24
   2  -9   3    1.31    0.25
  -2   9   3    1.62    0.28
   2  -9   3    1.41    0.14
   2   9   3    1.55    0.30
   2  -9  -3    1.36    0.10
   2   9   3    1.75    0.27
  -2   9  -3    1.23    0.13
  -2   9  -3    1.33    0.24
   2   9  -4    7.11    0.44
  -2  -9  -4    7.55    0.45
   2  -9   4    7.69    0.44
   2  -9   4    6.26    0.34
   2   9   4    6.76    0.48
   2   9   4    6.35    0.50
  -2   9  -4    6.83    0.43
   2  -9  -4    7.47    0.30
  -2   9  -4    6.63    0.33
   2  -9   5   34.58    1.44
  -2  -9  -5   35.88    1.46
   2  -9   5   33.79    1.35
   2   9  -5   34.56    1.47
   2   9   5   32.29    1.46
  -2   9  -5   34.77    1.29
   2   9   5   35.08    1.49
   2  -9  -5   34.78    1.30
  -2   9  -5   34.72    1.45
   2  -9   6   20.51    0.87
   2   9  -6   20.54    0.76
   2  -9   6   20.46    0.87
  -2  -9  -6   20.68    0.92
   2   9  -6   22.32    0.95
   2   9   6   18.80    0.99
   2   9   6   20.39    0.95
   2  -9  -6   20.24    0.79
  -2   9  -6   20.02    0.90
  -2  -9   6   20.73    0.81
  -2   9  -6   20.36    0.81
  -2  -9  -7    1.51    0.22
   2   9  -7    1.10    0.22
   2  -9   7    1.22    0.21
   2   9   7    1.12    0.22
  -2   9  -7    0.98    0.14
   2   9   7    0.57    0.30
   2  -9  -7    1.10    0.11
  -2  -9   7    0.82    0.17
   2   9  -8    4.58    0.39
   2  -9   8    3.68    0.35
  -2  -9   8    4.15    0.31
  -2   9  -8    4.54    0.28
   2   9   8    2.98    0.44
   2  -9  -8    3.98    0.22
   2   9  -9    6.16    0.35
   2  -9   9    6.02    0.45
   2  -9  -9    6.06    0.29
  -2   9  -9    6.24    0.35
   2   9   9    6.46    0.61
   2   9 -10    0.79    0.15
   2  -9  10    0.69    0.26
   2  -9 -10    0.49    0.11
  -2   9 -10    0.72    0.16
   2   9  10    1.40    0.41
   2  -9  11    0.42    0.26
   2   9 -11    0.22    0.14
   2   9  11    0.99    0.42
  -2   9 -11    0.11    0.13
   2  -9 -11    0.49    0.11
   3   9   0   64.77    2.63
  -3   9   0   65.71    2.30
   3  -9   0   64.20    2.39
   3   9   0   62.31    2.44
  -3  -9   0   66.01    2.43
   3  -9   1   57.89    2.10
   3   9  -1   53.19    2.13
   3   9  -1   54.72    2.31
  -3   9   1   56.14    2.01
  -3  -9  -1   59.41    2.17
  -3   9  -1   58.40    2.35
   3   9   1   53.18    2.17
   3   9   1   58.09    2.33
  -3  -9   1   59.00    2.12
  -3   9  -1   56.34    2.03
   3  -9  -1   56.31    2.09
   3   9  -2   22.25    1.04
   3  -9   2   23.68    1.08
  -3   9   2   24.49    0.85
   3  -9   2   22.99    0.92
   3   9   2   21.21    1.01
   3   9   2   22.81    1.07
  -3  -9   2   25.06    0.89
  -3   9  -2   24.12    0.89
   3  -9  -2   24.49    0.90
  -3  -9   2   23.11    0.87
  -3   9  -2   25.18    1.07
   3  -9   3    0.52    0.23
   3  -9   3    0.61    0.13
   3   9  -3    0.67    0.19
  -3   9   3    0.68    0.05
   3   9   3    0.56    0.27
  -3   9  -3    0.49    0.22
   3   9   3    1.14    0.24
  -3   9  -3    0.51    0.10
   3  -9  -3    0.62    0.08
   3  -9   4   12.45    0.64
   3  -9   4   12.37    0.55
   3   9  -4   13.46    0.64
   3   9   4   13.29    0.67
  -3   9  -4   12.02    0.52
   3  -9  -4   12.08    0.49
   3   9   4   11.76    0.68
   3   9  -5   11.38    0.61
   3  -9   5   11.89    0.54
   3  -9   5   11.27    0.59
   3  -9  -5   11.16    0.45
   3   9   5   10.84    0.62
  -3   9  -5   11.42    0.49
   3   9   5   11.55    0.68
   3  -9   6    3.81    0.28
  -3  -9  -6    3.86    0.31
   3   9  -6    4.11    0.36
   3  -9   6    3.53    0.31
   3   9   6    4.26    0.44
   3  -9  -6    4.05    0.20
   3   9   6    3.35    0.34
  -3   9  -6    3.28    0.23
   3  -9   7    7.21    0.44
   3   9  -7    6.57    0.46
  -3   9  -7    7.33    0.37
   3   9   7    7.52    0.46
   3  -9  -7    7.16    0.32
   3   9   7    7.32    0.59
   3   9  -8    7.36    0.48
   3  -9   8    6.73    0.45
  -3   9  -8    7.19    0.36
   3   9   8    6.19    0.41
   3   9   8    6.94    0.58
   3  -9  -8    7.38    0.32
   3  -9   9   -0.30    0.20
   3   9  -9    0.32    0.22
   3  -9  -9    0.15    0.09
  -3   9  -9    0.11    0.13
   3   9   9    0.24    0.34
   3   9 -10    2.12    0.21
   3  -9  10    2.14    0.33
   3  -9 -10    2.20    0.17
  -3   9 -10    2.46    0.24
   3   9  10    2.00    0.44
   3  -9  11    0.62    0.28
   3   9  11    0.73    0.42
  -3   9 -11    0.16    0.13
   3  -9 -11    0.44    0.11
   4   9   0   14.84    0.75
   4   9   0   13.77    0.67
  -4  -9   0   16.52    0.66
   4  -9   0   14.51    0.60
  -4   9   0   15.96    0.58
  -4   9   1   38.32    1.34
   4   9  -1   36.17    1.44
   4  -9   1   36.02    1.41
   4   9  -1   37.86    1.57
   4  -9  -1   33.11    1.39
  -4   9  -1   38.82    1.35
  -4  -9   1   39.84    1.41
   4   9   1   37.04    1.58
   4   9   1   37.83    1.49
  -4   9   2   11.92    0.43
   4  -9   2   10.75    0.49
   4   9  -2   11.44    0.50
   4   9  -2   12.00    0.61
  -4   9  -2   11.79    0.48
   4   9   2   11.99    0.62
   4   9   2   11.05    0.59
  -4  -9   2   11.96    0.45
   4  -9  -2   11.59    0.47
   4   9  -3   17.98    0.82
  -4   9   3   17.09    0.61
   4  -9   3   17.49    0.71
   4   9   3   16.62    0.82
   4  -9  -3   17.35    0.66
  -4   9  -3   16.13    0.66
   4   9   3   16.57    0.82
   4  -9   4    2.34    0.22
   4   9  -4    1.99    0.26
   4  -9   4    2.69    0.29
   4   9   4    1.64    0.27
  -4   9  -4    2.02    0.17
   4   9   4    2.15    0.33
   4  -9  -4    2.14    0.14
   4  -9   5   16.01    0.74
   4   9  -5   16.95    0.79
   4  -9   5   17.49    0.81
  -4   9  -5   17.93    0.68
   4   9   5   14.97    0.83
   4   9   5   16.72    0.82
   4  -9  -5   16.59    0.65
   4  -9   6   16.14    0.76
   4   9  -6   17.28    0.80
   4  -9   6   15.61    0.75
   4   9   6   16.22    0.81
   4   9   6   16.59    0.88
   4  -9  -6   15.69    0.64
  -4   9  -6   17.36    0.68
   4   9  -7    4.95    0.40
   4  -9   7    5.30    0.39
   4   9   7    6.19    0.42
   4  -9  -7    5.34    0.26
   4   9   7    4.79    0.52
  -4   9  -7    5.13    0.30
   4   9  -8    0.28    0.22
   4  -9   8    0.09    0.20
  -4   9  -8    0.22    0.13
   4  -9  -8    0.11    0.08
   4   9   8    0.24    0.33
   4  -9   9    0.63    0.24
   4   9  -9    0.33    0.24
  -4   9  -9    0.45    0.14
   4   9   9   -0.07    0.33
   4  -9  -9    0.41    0.10
   4  -9  10    1.67    0.31
   4   9  10    1.82    0.45
   4  -9 -10    1.41    0.14
  -4   9 -10    1.48    0.19
   4  -9  11    0.04    0.25
   4  -9 -11   -0.04    0.10
   4   9  11    0.24    0.37
  -4   9 -11   -0.10    0.12
  -5  -9   0    0.28    0.13
   5  -9   0    0.26    0.10
  -5   9   0    0.24    0.07
   5   9   0   -0.06    0.17
   5   9   0    0.25    0.20
  -5   9   1    6.74    0.28
   5   9  -1    6.92    0.38
   5  -9   1    6.42    0.32
   5   9  -1    6.74    0.45
   5  -9  -1    6.56    0.31
   5   9   1    5.98    0.42
   5   9   1    6.92    0.44
  -5   9  -1    6.85    0.30
  -5  -9   1    7.48    0.33
   5   9  -2   15.96    0.67
  -5   9   2   15.57    0.59
   5   9  -2   15.94    0.78
   5  -9   2   16.24    0.68
   5  -9  -2   16.04    0.64
  -5  -9   2   17.11    0.62
   5   9   2   15.39    0.77
   5   9   2   15.77    0.78
  -5   9  -2   16.56    0.63
   5   9  -3    2.43    0.26
   5  -9   3    2.78    0.24
   5   9  -3    2.06    0.18
   5   9   3    2.32    0.33
   5  -9  -3    2.33    0.15
  -5  -9   3    2.61    0.11
  -5   9  -3    2.56    0.18
   5   9   3    1.91    0.28
   5   9  -4   -0.04    0.19
   5  -9   4   -0.04    0.14
   5   9   4    0.01    0.24
   5  -9  -4    0.12    0.08
   5   9   4   -0.13    0.22
  -5   9  -4   -0.03    0.09
   5   9  -5   13.21    0.67
   5  -9   5   12.33    0.60
   5  -9  -5   12.42    0.51
   5   9   5   11.38    0.72
  -5   9  -5   13.15    0.54
   5   9   5   12.99    0.68
   5   9  -6    5.53    0.40
   5  -9   6    5.57    0.39
  -5   9  -6    5.23    0.28
   5  -9  -6    4.57    0.24
   5   9   6    4.67    0.39
   5   9   6    4.21    0.47
   5  -9   7    0.59    0.22
   5   9  -7    0.48    0.21
  -5   9  -7    0.53    0.13
   5   9   7    0.44    0.32
   5  -9  -7    0.54    0.10
   5   9   7    0.59    0.23
   5  -9   8    3.27    0.35
   5   9  -8    2.03    0.30
   5   9   8    3.54    0.48
   5  -9  -8    2.37    0.17
  -5   9  -8    2.57    0.23
   5   9  -9    1.58    0.28
   5  -9   9    1.24    0.29
  -5   9  -9    1.18    0.17
   5  -9  -9    1.41    0.13
   5   9   9    1.84    0.43
   5  -9  10    0.59    0.28
   5  -9 -10    0.69    0.12
  -5   9 -10    0.91    0.17
   5   9  10    1.37    0.43
   6   9   0    0.28    0.19
   6   9   0   -0.21    0.18
  -6   9   0    0.00    0.07
   6  -9   0    0.30    0.12
   6  -9   1    2.24    0.20
   6   9  -1    2.34    0.25
  -6   9   1    2.27    0.14
   6   9  -1    1.90    0.25
  -6   9  -1    2.50    0.17
   6   9   1    2.43    0.29
  -6  -9   1    2.43    0.19
   6  -9  -1    2.48    0.19
   6   9   1    2.14    0.29
  -6   9   2    2.20    0.13
   6   9  -2    2.14    0.22
   6  -9   2    2.42    0.22
   6   9  -2    2.20    0.26
  -6   9  -2    1.96    0.17
   6   9   2    1.69    0.31
   6   9   2    2.53    0.29
   6  -9  -2    2.33    0.16
  -6  -9   2    2.25    0.15
   6  -9  -2    2.22    0.17
   6  -9   3    9.71    0.49
   6   9  -3   10.06    0.45
   6   9  -3    9.61    0.56
  -6   9  -3    9.16    0.42
   6  -9  -3    9.81    0.42
  -6  -9   3   10.27    0.38
   6   9   3    8.94    0.59
   6   9   3    9.35    0.57
   6  -9   4    0.62    0.20
   6   9  -4    1.20    0.25
  -6   9  -4    1.04    0.13
   6   9   4    0.80    0.28
   6   9   4    1.06    0.25
   6  -9  -4    1.03    0.12
   6  -9   5   -0.22    0.16
   6   9  -5    0.05    0.20
   6   9   5    0.15    0.27
   6   9   5    0.12    0.21
  -6   9  -5    0.13    0.10
   6  -9  -5    0.15    0.09
   6   9  -6    1.81    0.27
   6  -9   6    1.35    0.26
   6  -9  -6    1.54    0.14
   6   9   6    1.59    0.37
   6   9   6    1.37    0.25
  -6   9  -6    1.62    0.18
   6   9  -7    2.36    0.31
   6  -9   7    2.98    0.34
   6   9   7    3.70    0.34
   6   9   7    2.48    0.43
  -6   9  -7    3.10    0.23
   6  -9  -7    2.87    0.18
   6  -9   8    2.86    0.36
   6   9  -8    2.97    0.34
  -6   9  -8    2.54    0.23
   6   9   8    2.46    0.46
   6  -9  -8    2.72    0.18
   6   9  -9    0.44    0.25
   6  -9   9    0.36    0.28
   6   9   9    0.69    0.36
  -6   9  -9    0.29    0.13
   6  -9  -9    0.73    0.12
   6  -9  10    0.64    0.28
  -6   9 -10    0.18    0.14
   6   9  10   -0.02    0.36
   7  -9   0    1.69    0.18
   7   9   0    0.89    0.24
  -7   9   0    1.22    0.12
   7   9   0    1.24    0.25
   7  -9   1    0.86    0.17
  -7   9   1    1.04    0.10
   7   9  -1    1.16    0.25
   7   9  -1    1.25    0.23
   7   9   1    0.78    0.24
  -7   9  -1    1.09    0.12
   7   9   1    1.04    0.25
   7  -9  -1    0.93    0.14
   7  -9   2    1.59    0.20
   7   9  -2    1.48    0.24
   7   9  -2    1.50    0.22
   7   9   2    1.45    0.28
   7   9   2    1.54    0.27
  -7  -9   2    1.62    0.13
  -7   9  -2    1.49    0.15
   7  -9  -2    1.55    0.16
   7   9  -3    2.14    0.21
   7   9  -3    1.26    0.25
   7  -9   3    1.68    0.22
   7  -9  -3    1.72    0.16
  -7   9  -3    1.77    0.18
   7   9   3    1.53    0.31
   7   9   3    1.93    0.28
   7   9  -4   10.94    0.64
   7  -9   4   11.50    0.61
   7   9   4   11.26    0.70
   7  -9  -4   12.69    0.52
  -7   9  -4   12.64    0.52
   7   9   4   12.91    0.68
   7  -9   5    2.28    0.28
   7   9  -5    1.70    0.28
  -7   9  -5    1.45    0.17
   7   9   5    1.19    0.32
   7  -9  -5    1.86    0.16
   7   9   5    2.05    0.30
   7  -9   6    0.05    0.21
   7   9  -6   -0.11    0.21
   7   9   6    0.05    0.22
   7  -9  -6    0.16    0.10
   7   9   6    0.25    0.31
  -7   9  -6    0.10    0.11
   7   9  -7    0.04    0.22
   7  -9   7   -0.20    0.22
   7  -9  -7    0.02    0.09
  -7   9  -7    0.09    0.11
   7   9   7   -0.18    0.30
   7  -9   8    1.62    0.33
   7   9  -8    1.62    0.31
   7   9   8    1.72    0.43
   7  -9  -8    1.78    0.16
  -7   9  -8    1.53    0.20
   7   9  -9    1.04    0.28
   7  -9   9    1.22    0.33
   7   9   9    0.50    0.42
  -7   9  -9    0.65    0.16
   7  -9  -9    0.97    0.14
  -8   9   0    9.63    0.39
   8  -9   0    8.49    0.45
   8   9   0    9.81    0.54
   8   9   0    8.56    0.54
   8   9  -1    2.05    0.28
   8   9  -1    2.25    0.28
   8  -9   1    2.33    0.24
   8   9   1    1.82    0.28
   8   9   1    2.51    0.32
  -8   9  -1    2.18    0.17
   8  -9  -1    2.22    0.21
   8  -9   2   -0.01    0.16
   8   9  -2   -0.07    0.19
   8   9  -2   -0.01    0.18
   8   9   2    0.17    0.22
  -8   9  -2    0.08    0.09
   8  -9  -2    0.07    0.12
   8   9   2   -0.35    0.22
   8   9  -3    3.24    0.34
   8  -9   3    3.30    0.32
   8   9  -3    3.36    0.28
   8  -9  -3    3.74    0.24
  -8   9  -3    3.36    0.23
   8   9   3    3.63    0.41
   8   9   3    3.23    0.35
   8   9  -4    0.33    0.22
   8  -9   4    0.13    0.19
   8   9   4    0.20    0.25
   8  -9  -4    0.10    0.11
   8   9   4   -0.01    0.22
  -8   9  -4    0.18    0.11
   8   9  -5    2.38    0.34
   8  -9   5    2.52    0.31
   8   9   5    2.62    0.42
   8  -9  -5    2.35    0.20
   8   9   5    2.52    0.34
  -8   9  -5    2.90    0.23
   8   9  -6    1.70    0.31
   8  -9   6    1.60    0.30
   8   9   6    1.83    0.31
   8  -9  -6    1.58    0.17
  -8   9  -6    1.92    0.19
   8   9   6    1.34    0.38
   8   9  -7    0.38    0.26
   8  -9   7    0.06    0.26
   8   9   7    0.75    0.34
   8  -9  -7    0.12    0.11
  -8   9  -7    0.20    0.13
   8  -9   8    0.66    0.31
   8   9  -8    1.05    0.29
   8   9   8    0.96    0.40
   8  -9  -8    0.85    0.14
  -8   9  -8    0.49    0.16
   8   9  -9    0.66    0.28
   8  -9   9    0.78    0.32
   8   9   9    0.62    0.41
  -8   9  -9    0.10    0.13
   9   9   0    0.21    0.23
   9   9   0    0.22    0.21
   9  -9   0    0.16    0.16
   9   9  -1    5.03    0.43
   9   9  -1    5.52    0.40
   9  -9   1    4.40    0.35
   9   9   1    4.96    0.41
  -9   9  -1    5.38    0.27
   9  -9  -1    5.33    0.33
   9   9   1    4.93    0.44
   9   9  -2    0.81    0.24
   9   9  -2    1.09    0.27
   9  -9   2    1.18    0.23
   9   9   2    1.47    0.30
   9  -9  -2    1.10    0.18
   9   9   2    0.90    0.26
  -9   9  -2    1.18    0.14
   9   9  -3    1.53    0.29
   9  -9   3    1.19    0.24
  -9   9  -3    1.54    0.17
   9   9   3    1.23    0.32
   9  -9  -3    1.41    0.18
   9   9   3    1.67    0.29
   9   9  -4   -0.24    0.21
   9  -9   4    0.05    0.21
   9   9   4   -0.03    0.22
   9  -9  -4    0.03    0.13
  -9   9  -4   -0.05    0.11
   9   9   4    0.24    0.29
   9   9  -5    0.19    0.24
   9  -9   5    0.16    0.22
  -9   9  -5   -0.21    0.10
   9   9   5    0.68    0.32
   9  -9  -5    0.05    0.13
   9   9   5   -0.12    0.24
   9   9  -6    0.42    0.27
   9  -9   6    0.47    0.28
  -9   9  -6    0.90    0.16
   9   9   6    0.36    0.33
   9  -9  -6    0.56    0.14
   9   9   6    0.99    0.28
   9  -9   7    0.03    0.26
   9   9  -7    0.14    0.24
   9  -9  -7    0.28    0.12
   9   9   7    0.14    0.34
  -9   9  -7    0.14    0.14
   9  -9   8    0.74    0.32
   9   9  -8    0.34    0.26
   9   9   8    0.66    0.39
  -9   9  -8    0.30    0.14
  10  -9   0    0.16    0.18
  10   9   0    0.27    0.26
  10   9   0   -0.06    0.23
  10   9  -1    1.07    0.28
  10  -9   1    0.82    0.22
  10   9  -1    0.87    0.25
  10   9   1    0.92    0.29
  10  -9  -1    1.05    0.20
  10   9   1    0.84    0.27
  10  -9   2    0.73    0.22
  10   9  -2    0.00    0.21
  10   9   2    0.37    0.25
  10   9   2    0.21    0.28
  10  -9  -2    0.41    0.17
 -10   9  -2    0.36    0.11
  10  -9   3    0.79    0.24
  10   9  -3    0.53    0.26
 -10   9  -3    0.89    0.14
  10   9   3    0.73    0.30
  10   9   3    0.63    0.26
  10  -9  -3    0.95    0.18
  10  -9   4    0.30    0.22
  10   9  -4    0.06    0.22
  10   9   4    0.55    0.27
 -10   9  -4    0.06    0.12
  10  -9  -4    0.04    0.14
  10   9   4   -0.01    0.29
  10   9  -5    0.61    0.27
  10  -9   5    0.71    0.26
  10   9   5    0.82    0.33
 -10   9  -5    0.60    0.14
  10   9   5    1.30    0.30
  10  -9  -5    1.03    0.17
  10  -9   6    0.17    0.26
  10   9  -6    0.61    0.30
 -10   9  -6    0.28    0.13
  10  -9  -6    0.18    0.15
  10   9   6    0.71    0.35
  11   9   0   -0.18    0.24
  11  -9   0    0.30    0.19
  11   9   0    0.19    0.26
  11  -9   1   -0.10    0.20
  11   9  -1    0.03    0.23
  11  -9  -1    0.24    0.19
  11   9   1    0.04    0.25
  11   9   1    0.54    0.29
  11   9  -2    1.09    0.30
  11  -9   2    0.65    0.24
  11  -9  -2    0.88    0.21
  11   9   2    0.75    0.29
  11   9   2    0.88    0.31
  11   9  -3    0.36    0.27
  11  -9   3    0.27    0.22
  11   9   3    0.38    0.30
  11   9   3    0.48    0.26
  11  -9  -3    0.25    0.18
 -11   9  -3    0.30    0.13
  11   9  -4    1.90    0.36
  11  -9   4    1.56    0.32
  11   9   4    1.69    0.34
 -11   9  -4    1.34    0.18
  11  -9  -4    2.00    0.24
  11   9   4    1.42    0.38
  11  -9   5    0.87    0.30
  11   9  -5    0.81    0.30
  11   9   5    1.10    0.31
  11  -9  -5    1.06    0.20
  12  -9   0    0.09    0.21
  12   9   0    0.06    0.27
  12  -9   1    0.84    0.26
  12   9  -1    0.81    0.31
  12   9   1    1.05    0.34
  12  -9  -1    0.68    0.24
  12   9   1    0.47    0.28
   0 -10   0  232.56    8.19
   0 -10   0  216.12    8.85
   0  10   0  232.02    8.19
   0  10   0  216.48    8.86
   0  10  -1   66.15    2.41
   0 -10  -1   66.10    2.41
   0  10   1   66.29    2.71
   0  10  -1   62.76    2.69
   0 -10   1   65.44    2.41
   0 -10   1   67.69    2.69
   0 -10   2   21.21    0.95
   0 -10   2   20.55    0.77
   0 -10  -2   20.09    0.96
   0  10  -2   20.98    0.76
   0 -10  -2   20.48    0.77
   0  10   2   20.28    0.98
   0  10  -2   19.49    0.95
   0  10   3    0.19    0.25
   0 -10   3    0.36    0.08
   0 -10  -3    0.32    0.06
   0  10  -3    0.45    0.06
   0  10  -3    0.44    0.22
   0 -10   3    0.57    0.19
   0 -10   4  108.28    4.29
   0  10   4  109.43    4.35
   0  10   4  110.31    3.81
   0  10  -4  106.54    4.33
   0 -10   4  104.98    3.98
   0  10  -4  109.09    3.96
   0  10   5    1.50    0.10
   0  10  -5    1.46    0.12
   0 -10   5    1.32    0.16
   0 -10   5    1.33    0.16
   0  10  -5    1.53    0.25
   0  10   5    1.23    0.26
   0  10  -6    1.92    0.15
   0  10   6    1.63    0.27
   0  10   6    1.84    0.13
   0 -10   6    2.08    0.17
   0  10  -6    1.73    0.26
   0 -10   6    1.83    0.21
   0  10  -7    2.65    0.28
   0  10   7    2.30    0.16
   0 -10   7    2.12    0.24
   0 -10   7    2.57    0.20
   0  10  -8   10.91    0.58
   0 -10   8    9.94    0.54
   0  10  -8   10.44    0.49
   0 -10   9    0.26    0.22
   0  10  -9    0.16    0.13
   0  10 -10    0.18    0.14
   0  10 -11    2.06    0.22
  -1  10   0    0.04    0.25
  -1 -10   0   -0.08    0.18
  -1 -10   0   -0.02    0.21
  -1 -10   0    0.07    0.04
   1 -10   0    0.04    0.24
  -1  10   0    0.11    0.05
   1  10   0   -0.14    0.24
   1 -10   0    0.03    0.05
  -1 -10  -1    6.06    0.42
   1 -10   1    6.25    0.25
   1 -10   1    6.23    0.48
   1  10  -1    6.86    0.48
  -1 -10  -1    6.30    0.25
  -1  10   1    5.75    0.48
  -1  10   1    5.89    0.25
  -1 -10  -1    5.54    0.45
   1  10  -1    5.74    0.24
   1 -10  -1    5.69    0.25
  -1 -10   1    6.21    0.24
  -1  10  -1    6.00    0.43
  -1 -10   1    5.91    0.40
  -1  10  -1    6.24    0.25
   1 -10  -1    5.13    0.44
   1  10   1    6.13    0.49
   1 -10   2   39.11    1.39
  -1  10   2   36.05    1.60
  -1 -10  -2   35.87    1.58
   1  10  -2   38.25    1.59
   1  10  -2   37.44    1.37
   1 -10   2   36.59    1.59
   1  10   2   36.89    1.61
  -1 -10   2   38.19    1.37
  -1  10  -2   37.36    1.59
  -1 -10   2   37.86    1.55
  -1  10  -2   39.15    1.38
   1 -10  -2   34.01    1.38
   1  10   2   36.21    1.50
   1  10  -3   69.60    2.83
   1  10  -3   70.47    2.54
  -1  10   3   68.19    2.85
   1 -10   3   71.06    2.57
   1 -10   3   70.88    2.83
   1  10   3   64.80    2.68
  -1  10  -3   67.71    2.82
   1  10   3   71.63    2.86
  -1 -10   3   66.85    2.79
  -1  10  -3   71.40    2.56
   1 -10  -3   67.96    2.56
  -1 -10   3   72.08    2.55
   1 -10   4   49.00    1.83
  -1  10   4   49.65    1.72
  -1  10   4   49.18    2.05
   1  10  -4   48.13    1.79
   1  10  -4   48.74    2.03
   1 -10   4   49.88    2.01
   1  10   4   49.85    1.74
  -1  10  -4   50.36    1.81
   1  10   4   48.26    2.05
  -1 -10   4   49.46    1.81
   1 -10  -4   46.35    1.81
   1  10   4   44.83    1.95
  -1  10  -4   49.10    2.02
   1  10  -5   15.74    0.58
   1  10  -5   15.30    0.76
   1 -10   5   15.63    0.70
   1 -10   5   14.77    0.64
  -1  10   5   14.69    0.77
  -1  10   5   16.15    0.56
  -1 -10   5   14.69    0.62
   1  10   5   14.38    0.76
   1  10   5   14.38    0.80
   1 -10  -5   15.96    0.60
  -1  10  -5   15.65    0.75
  -1  10   6   12.30    0.46
   1 -10   6   11.88    0.56
   1  10  -6   13.46    0.66
   1  10  -6   13.30    0.49
   1 -10   6   11.35    0.56
  -1  10  -6   13.69    0.63
   1 -10  -6   12.98    0.50
   1  10   6   11.08    0.72
   1  10   6   11.24    0.65
  -1 -10   6   11.65    0.54
   1 -10   7    6.98    0.34
   1 -10   7    6.87    0.42
   1  10  -7    7.99    0.48
   1  10  -7    7.55    0.32
  -1  10   7    7.10    0.29
   1 -10  -7    7.29    0.32
  -1  10  -7    7.67    0.44
   1  10   7    6.55    0.58
  -1  10  -7    7.49    0.37
  -1 -10   7    7.09    0.40
   1  10   7    6.26    0.45
   1 -10   8    3.66    0.33
   1  10  -8    3.23    0.34
   1  10   8    2.95    0.45
  -1  10  -8    2.89    0.23
  -1 -10   8    3.67    0.31
   1 -10  -8    3.28    0.20
   1 -10   9    4.35    0.38
   1  10  -9    4.27    0.28
   1 -10  -9    4.53    0.24
   1  10   9    4.60    0.54
  -1  10  -9    4.96    0.30
   1 -10  10    1.34    0.27
   1  10 -10    1.63    0.20
  -1  10 -10    2.03    0.21
   1  10  10    2.43    0.46
   1 -10 -10    1.36    0.15
   1  10 -11    0.46    0.16
   1  10  11    1.10    0.42
  -1  10 -11    0.16    0.14
   1 -10 -11    0.48    0.12
   2 -10   0   63.01    2.22
  -2 -10   0   59.64    2.28
   2  10   0   57.38    2.47
  -2  10   0   60.18    2.48
   2  10  -1    1.65    0.27
  -2 -10  -1    1.21    0.24
   2 -10   1    1.28    0.29
  -2  10   1    1.32    0.27
   2 -10   1    1.49    0.11
  -2 -10   1    1.35    0.08
   2  10   1    1.70    0.26
   2  10   1    1.15    0.25
  -2 -10   1    1.33    0.19
  -2  10  -1    1.54    0.28
   2 -10  -1    1.25    0.11
   2 -10   2    2.49    0.30
   2 -10   2    1.91    0.15
   2  10  -2    2.03    0.27
  -2  10   2    1.48    0.30
   2  10   2    2.01    0.30
  -2 -10   2    1.89    0.09
  -2  10  -2    2.30    0.29
   2  10   2    2.20    0.31
  -2 -10   2    2.09    0.17
   2 -10  -2    2.09    0.12
   2  10  -3   11.26    0.60
  -2  10   3   11.56    0.65
   2 -10   3   11.38    0.48
   2 -10   3   10.45    0.61
   2  10   3   10.89    0.64
  -2  10  -3   11.36    0.61
  -2 -10   3   11.81    0.43
   2  10   3    9.95    0.62
   2 -10  -3   11.81    0.45
   2 -10   4   23.71    0.94
   2 -10   4   23.50    1.06
  -2  10   4   24.11    0.84
   2  10  -4   25.00    1.08
   2 -10  -4   23.71    0.90
  -2  10  -4   24.05    0.92
   2  10   4   22.89    1.07
  -2  10  -4   23.37    1.06
   2  10   4   23.67    1.10
   2 -10   5    2.24    0.21
   2 -10   5    2.07    0.24
   2  10  -5    2.06    0.27
   2  10   5    2.00    0.34
   2 -10  -5    2.02    0.14
  -2 -10   5    1.98    0.15
  -2  10  -5    1.66    0.17
  -2  10  -5    1.98    0.25
   2  10   5    1.97    0.30
   2  10  -6    1.71    0.09
   2 -10   6    1.60    0.18
   2 -10   6    1.37    0.21
   2  10  -6    1.47    0.26
   2  10   6    2.36    0.30
  -2  10  -6    1.55    0.23
  -2 -10   6    1.73    0.17
   2  10   6    1.84    0.35
   2 -10  -6    1.76    0.13
  -2  10  -6    1.59    0.17
   2  10  -7    4.64    0.39
   2 -10   7    4.12    0.34
   2  10   7    3.28    0.44
  -2  10  -7    4.50    0.32
  -2 -10   7    4.24    0.28
   2 -10  -7    4.21    0.22
   2  10   7    4.35    0.37
   2  10  -8    6.92    0.48
   2 -10   8    6.83    0.44
   2  10   8    6.41    0.43
   2 -10  -8    6.67    0.31
   2  10   8    6.39    0.60
  -2 -10   8    6.26    0.37
  -2  10  -8    6.45    0.35
   2 -10   9    0.38    0.22
  -2  10  -9    0.18    0.13
   2  10   9    0.18    0.35
   2 -10  -9    0.45    0.10
   2  10 -10    0.46    0.15
   2 -10  10    0.45    0.24
   2  10  10    0.31    0.34
  -2  10 -10    0.16    0.14
   2 -10 -10    0.36    0.10
   2 -10  11    1.35    0.30
   2  10 -11    0.49    0.15
   2 -10 -11    0.44    0.11
  -2  10 -11    0.05    0.13
   2  10  11    0.55    0.41
  -3  10   0   38.17    1.65
  -3 -10   0   40.21    1.49
   3 -10   0   38.27    1.44
   3  10   0   36.45    1.50
  -3  10   0   38.52    1.39
   3  10   0   38.53    1.64
   3  10  -1   18.67    0.86
   3  10  -1   17.64    0.75
   3 -10   1   17.60    0.70
  -3 -10  -1   18.84    0.80
  -3  10   1   17.74    0.66
   3  10   1   17.08    0.80
   3  10   1   16.60    0.86
   3 -10  -1   16.71    0.69
  -3  10  -1   18.12    0.68
  -3  10  -1   19.50    0.87
  -3 -10   1   19.24    0.74
   3 -10   2    3.22    0.21
  -3  10   2    3.09    0.15
   3  10  -2    2.84    0.30
  -3 -10   2    3.36    0.13
   3 -10  -2    3.25    0.18
  -3  10  -2    3.71    0.34
   3  10   2    2.97    0.32
   3  10   2    3.07    0.34
  -3 -10   2    3.69    0.20
  -3  10  -2    3.47    0.20
   3 -10   3   36.60    1.46
   3 -10   3   38.09    1.65
   3  10  -3   40.54    1.64
  -3  10   3   38.89    1.35
   3  10   3   38.09    1.65
   3  10   3   37.38    1.57
  -3  10  -3   40.05    1.63
  -3  10  -3   38.66    1.41
   3 -10  -3   37.18    1.43
   3 -10   4   13.79    0.59
   3 -10   4   13.00    0.69
   3  10  -4   13.21    0.69
   3  10   4   13.67    0.71
   3  10   4   13.24    0.73
   3 -10  -4   13.78    0.54
  -3  10  -4   13.50    0.56
  -3  10  -4   14.39    0.69
   3 -10   5   11.98    0.61
   3 -10   5   10.85    0.53
   3  10  -5   12.60    0.62
  -3  10  -5   11.58    0.49
   3  10   5   10.64    0.68
   3  10   5   10.94    0.64
   3 -10  -5   11.33    0.46
   3  10  -6    5.43    0.41
   3 -10   6    5.51    0.36
   3 -10   6    6.41    0.38
   3  10   6    5.25    0.51
   3 -10  -6    5.94    0.26
  -3  10  -6    4.80    0.29
   3  10   6    5.99    0.43
   3  10  -7   10.52    0.58
   3 -10   7    9.09    0.51
   3  10   7    9.90    0.68
  -3  10  -7    9.27    0.44
   3 -10  -7    9.64    0.41
   3  10   7    9.62    0.56
   3 -10   8    4.05    0.37
   3  10  -8    4.44    0.40
   3 -10  -8    4.74    0.24
   3  10   8    4.50    0.53
   3  10   8    4.69    0.37
  -3  10  -8    4.73    0.29
   3 -10   9    0.71    0.24
   3  10  -9    0.20    0.23
  -3  10  -9    0.55    0.15
   3 -10  -9    0.17    0.09
   3  10   9    0.36    0.36
   3 -10  10    0.34    0.22
   3  10 -10    0.21    0.14
   3  10  10    0.33    0.35
  -3  10 -10    0.39    0.15
   3 -10 -10    0.33    0.10
   3  10 -11    0.40    0.14
   3 -10  11    0.81    0.27
   3 -10 -11    0.74    0.12
  -3  10 -11    0.76    0.17
   3  10  11    0.38    0.40
   4  10   0    2.49    0.27
   4  10   0    2.80    0.31
   4 -10   0    3.00    0.18
  -4  10   0    2.77    0.17
  -4 -10   0    2.88    0.24
  -4  10   1   10.43    0.40
   4 -10   1   10.52    0.45
   4  10  -1   10.27    0.57
   4  10  -1    9.77    0.49
  -4  10  -1   10.31    0.43
   4 -10  -1   10.66    0.43
   4  10   1   10.20    0.60
  -4 -10   1   10.72    0.46
   4  10   1    9.63    0.55
   4 -10   2    5.17    0.28
   4  10  -2    4.68    0.29
  -4  10   2    5.32    0.22
   4  10  -2    5.72    0.42
   4 -10  -2    5.28    0.25
  -4 -10   2    5.51    0.24
   4  10   2    5.35    0.43
   4  10   2    5.87    0.42
  -4  10  -2    5.19    0.27
  -4  10   3    5.83    0.23
   4  10  -3    6.16    0.44
   4 -10   3    6.31    0.33
  -4  10  -3    6.14    0.30
   4  10   3    5.56    0.44
   4  10   3    6.05    0.47
   4 -10  -3    6.12    0.27
   4 -10   4    5.72    0.33
   4  10  -4    5.91    0.43
   4  10   4    6.20    0.45
  -4  10  -4    5.98    0.30
   4 -10  -4    6.16    0.27
   4  10   4    5.34    0.48
   4 -10   5    4.23    0.39
   4  10  -5    5.07    0.40
   4 -10   5    4.76    0.33
   4  10   5    4.51    0.44
   4 -10  -5    5.23    0.23
   4  10   5    4.58    0.42
  -4  10  -5    3.96    0.26
   4 -10   6    3.38    0.30
   4 -10   6    4.10    0.36
   4  10  -6    3.26    0.33
  -4  10  -6    3.19    0.22
   4  10   6    3.30    0.41
   4 -10  -6    3.28    0.19
   4  10   6    3.10    0.35
   4  10  -7    1.83    0.27
   4 -10   7    1.47    0.26
  -4  10  -7    1.77    0.19
   4  10   7    1.52    0.26
   4  10   7    1.67    0.39
   4 -10  -7    1.52    0.13
   4 -10   8    3.88    0.37
   4  10  -8    4.20    0.39
   4 -10  -8    4.31    0.23
  -4  10  -8    4.91    0.30
   4  10   8    4.77    0.52
   4 -10   9   -0.28    0.20
   4  10  -9    0.10    0.23
  -4  10  -9    0.17    0.12
   4  10   9    0.08    0.30
   4 -10  -9    0.00    0.09
   4 -10  10    0.44    0.25
   4  10  10    0.45    0.40
   4 -10 -10    0.42    0.11
  -4  10 -10    0.42    0.15
   4 -10  11    0.17    0.28
   4 -10 -11    0.10    0.10
   4  10  11   -0.01    0.39
  -4  10 -11    0.03    0.14
   5  10   0    1.82    0.25
   5  10   0    1.96    0.27
  -5  10   0    1.89    0.14
   5 -10   0    1.94    0.16
   5 -10   1    0.21    0.11
   5  10  -1    0.09    0.18
  -5  10   1    0.24    0.06
   5  10  -1    0.10    0.17
   5  10   1    0.02    0.21
   5  10   1    0.24    0.21
   5 -10  -1    0.16    0.09
  -5 -10   1    0.28    0.11
  -5  10  -1    0.18    0.08
  -5  10   2    1.61    0.10
   5 -10   2    1.64    0.17
   5  10  -2    1.64    0.25
   5  10  -2    1.44    0.19
  -5 -10   2    1.77    0.13
   5 -10  -2    1.54    0.14
   5  10   2    1.19    0.25
  -5  10  -2    2.04    0.17
   5  10   2    1.76    0.29
   5  10  -3    0.84    0.21
   5 -10   3    0.45    0.15
   5  10   3    0.52    0.28
   5  10   3    0.41    0.23
   5 -10  -3    0.65    0.10
  -5  10  -3    0.58    0.11
   5  10  -4    4.28    0.38
   5 -10   4    4.06    0.31
   5 -10  -4    3.92    0.22
  -5  10  -4    4.41    0.24
   5  10   4    4.06    0.42
   5  10   4    3.96    0.37
   5 -10   5    1.04    0.22
   5  10  -5    1.02    0.25
  -5  10  -5    0.87    0.13
   5  10   5    0.83    0.25
   5 -10  -5    1.03    0.11
   5  10   5    1.16    0.33
   5  10  -6    1.34    0.26
   5 -10   6    1.37    0.23
  -5  10  -6    1.28    0.16
   5 -10  -6    1.48    0.13
   5  10   6    1.84    0.35
   5  10   6    1.04    0.27
   5 -10   7    0.20    0.20
   5  10  -7    0.20    0.22
   5 -10  -7    0.37    0.09
   5  10   7    0.56    0.23
   5  10   7   -0.15    0.27
  -5  10  -7    0.29    0.13
   5 -10   8    1.51    0.28
   5  10  -8    1.80    0.30
  -5  10  -8    1.44    0.19
   5  10   8    1.27    0.37
   5 -10  -8    1.50    0.14
   5 -10   9   -0.07    0.24
   5  10  -9    0.26    0.25
   5 -10  -9    0.09    0.09
  -5  10  -9   -0.07    0.11
   5  10   9   -0.03    0.31
   5 -10  10    0.06    0.23
   5  10  10    0.56    0.39
  -5  10 -10    0.20    0.13
   5 -10 -10    0.30    0.10
   6  10   0    2.21    0.28
   6  10   0    2.39    0.28
   6 -10   0    2.23    0.19
  -6  10   0    2.46    0.15
   6  10  -1    7.06    0.41
   6 -10   1    6.55    0.36
  -6  10   1    6.18    0.29
   6  10  -1    7.56    0.46
   6  10   1    7.05    0.46
   6 -10  -1    6.09    0.33
  -6 -10   1    7.87    0.34
   6  10   1    7.11    0.49
  -6  10  -1    7.26    0.32
   6 -10   2    1.68    0.19
   6  10  -2    1.88    0.28
   6  10  -2    1.82    0.22
  -6  10   2    2.17    0.12
   6  10   2    2.11    0.30
   6  10   2    1.75    0.29
  -6  10  -2    2.23    0.17
   6 -10  -2    1.91    0.17
  -6 -10   2    2.08    0.15
   6 -10   3    2.77    0.24
   6  10  -3    2.59    0.22
   6  10  -3    2.60    0.22
   6  10  -3    2.86    0.30
   6  10   3    2.42    0.32
   6 -10  -3    2.28    0.18
  -6  10  -3    2.59    0.19
   6  10   3    2.47    0.35
   6 -10   4    1.87    0.23
   6  10  -4    1.37    0.25
   6  10   4    1.81    0.35
  -6  10  -4    1.50    0.16
   6 -10  -4    1.57    0.14
   6  10   4    1.66    0.29
   6 -10   5   10.47    0.55
   6  10  -5   10.36    0.60
   6 -10  -5   10.31    0.44
  -6  10  -5   10.39    0.46
   6  10   5   10.73    0.62
   6  10   5    8.64    0.64
   6 -10   6    2.12    0.29
   6  10  -6    2.53    0.32
   6  10   6    2.24    0.40
  -6  10  -6    2.35    0.20
   6  10   6    2.70    0.32
   6 -10  -6    2.26    0.17
   6  10  -7    0.26    0.23
   6 -10   7    0.29    0.21
   6  10   7    0.34    0.33
  -6  10  -7    0.43    0.13
   6  10   7    0.62    0.24
   6 -10  -7    0.45    0.10
   6  10  -8    1.38    0.29
   6 -10   8    1.65    0.31
   6  10   8    0.93    0.36
   6 -10  -8    1.61    0.15
  -6  10  -8    1.95    0.21
   6 -10   9    0.54    0.27
   6  10  -9    0.47    0.27
  -6  10  -9    0.36    0.14
   6 -10  -9    0.27    0.11
   6  10   9    0.61    0.39
   6 -10  10    2.25    0.38
   6  10  10    3.82    0.54
  -6  10 -10    2.81    0.26
   6 -10 -10    2.42    0.19
   7 -10   0    1.64    0.18
  -7  10   0    1.74    0.14
   7  10   0    1.16    0.25
   7  10   0    1.59    0.26
   7  10  -1    4.95    0.38
   7  10  -1    5.03    0.42
   7 -10   1    5.13    0.32
  -7  10   1    5.20    0.24
   7  10   1    4.64    0.40
   7  10   1    4.62    0.40
  -7  10  -1    5.15    0.26
   7 -10  -1    4.93    0.29
   7  10  -2    7.67    0.51
   7  10  -2    7.43    0.44
   7 -10   2    6.47    0.41
   7 -10  -2    8.04    0.38
   7  10   2    8.22    0.54
  -7 -10   2    8.24    0.35
   7  10   2    8.78    0.53
  -7  10  -2    8.58    0.37
   7 -10   3    3.58    0.32
   7  10  -3    4.18    0.37
   7  10  -3    4.36    0.30
   7  10   3    4.17    0.40
   7 -10  -3    4.14    0.25
  -7  10  -3    4.84    0.25
   7  10   3    4.08    0.42
   7  10  -4    0.49    0.22
   7 -10   4    0.13    0.20
   7  10   4    0.56    0.25
   7 -10  -4    0.33    0.11
  -7  10  -4    0.43    0.12
   7  10   4    0.40    0.27
   7 -10   5    3.03    0.33
   7  10  -5    3.11    0.36
   7  10   5    4.53    0.40
  -7  10  -5    3.65    0.24
   7  10   5    3.52    0.44
   7 -10  -5    3.43    0.22
   7 -10   6    1.41    0.26
   7  10  -6    1.84    0.31
  -7  10  -6    1.42    0.17
   7  10   6    1.91    0.30
   7 -10  -6    1.62    0.15
   7  10   6    1.23    0.37
   7  10  -7    0.31    0.25
   7 -10   7    0.79    0.26
   7  10   7    0.27    0.33
   7 -10  -7    0.23    0.11
  -7  10  -7    0.32    0.13
   7  10  -8    0.16    0.24
   7 -10   8    0.21    0.24
   7  10   8    0.43    0.34
   7 -10  -8    0.13    0.10
  -7  10  -8    0.27    0.13
   7  10  -9   -0.22    0.24
   7 -10   9    0.03    0.27
   7 -10  -9    0.13    0.11
   7  10   9   -0.02    0.38
  -7  10  -9    0.09    0.12
   8  10   0    0.26    0.22
  -8  10   0    0.33    0.09
   8  10   0    0.52    0.23
   8 -10   0    0.28    0.14
   8  10  -1    0.33    0.21
   8  10  -1    0.36    0.21
  -8  10   1    0.26    0.08
   8 -10   1    0.34    0.16
   8  10   1    0.45    0.25
   8 -10  -1    0.29    0.14
   8  10   1    0.32    0.23
  -8  10  -1    0.20    0.09
   8  10  -2    2.72    0.29
   8 -10   2    2.89    0.28
   8  10  -2    3.17    0.34
  -8  10  -2    2.95    0.20
   8  10   2    3.48    0.37
   8 -10  -2    3.49    0.24
   8  10   2    2.58    0.36
   8  10  -3    1.03    0.26
   8 -10   3    1.50    0.24
  -8  10  -3    1.23    0.15
   8  10   3    1.15    0.31
   8  10   3    1.09    0.27
   8 -10  -3    1.29    0.16
   8  10  -4    1.35    0.28
   8 -10   4    1.16    0.23
  -8  10  -4    1.19    0.15
   8  10   4    0.65    0.30
   8 -10  -4    1.05    0.16
   8  10   4    1.10    0.28
   8  10  -5    6.07    0.49
   8 -10   5    6.64    0.46
   8  10   5    5.92    0.55
  -8  10  -5    6.67    0.35
   8 -10  -5    6.08    0.32
   8  10   5    5.52    0.47
   8  10  -6    0.03    0.24
   8 -10   6    0.09    0.23
   8  10   6    0.27    0.33
   8 -10  -6    0.16    0.12
  -8  10  -6   -0.04    0.11
   8  10   6    0.72    0.26
   8 -10   7    0.64    0.26
   8  10  -7    1.32    0.29
  -8  10  -7    0.63    0.15
   8 -10  -7    0.91    0.14
   8  10   7    0.25    0.34
   8  10  -8    0.40    0.28
   8 -10   8    0.72    0.27
   8 -10  -8    0.74    0.13
  -8  10  -8    0.74    0.16
   8  10   8    0.78    0.36
   9  10   0    2.91    0.35
  -9  10   0    3.50    0.20
   9  10   0    2.89    0.35
   9 -10   0    2.90    0.27
   9  10  -1    2.40    0.32
   9 -10   1    2.66    0.26
   9  10  -1    2.36    0.31
   9  10   1    2.44    0.34
  -9  10  -1    2.78    0.19
   9 -10  -1    2.61    0.24
   9  10   1    1.88    0.31
   9  10  -2    0.29    0.23
   9 -10   2    0.66    0.21
   9  10  -2    0.60    0.23
   9 -10  -2    0.67    0.16
   9  10   2    0.25    0.27
   9  10   2    0.73    0.26
  -9  10  -2    0.63    0.12
   9  10  -3   -0.11    0.21
   9 -10   3    0.43    0.19
   9  10   3    0.26    0.27
   9  10   3    0.40    0.25
   9 -10  -3    0.41    0.15
  -9  10  -3    0.49    0.12
   9  10  -4    1.67    0.30
   9 -10   4    1.32    0.27
  -9  10  -4    1.72    0.19
   9  10   4    1.39    0.34
   9 -10  -4    1.94    0.20
   9  10   4    1.63    0.31
   9  10  -5    2.19    0.35
   9 -10   5    2.30    0.33
  -9  10  -5    2.33    0.21
   9 -10  -5    2.07    0.20
   9  10   5    2.93    0.36
   9  10   5    2.32    0.41
   9  10  -6    2.96    0.38
   9 -10   6    2.47    0.34
   9  10   6    2.75    0.37
   9 -10  -6    2.92    0.23
  -9  10  -6    2.95    0.24
   9  10   6    2.36    0.45
   9  10  -7   -0.08    0.26
   9 -10   7    0.10    0.26
  -9  10  -7    0.24    0.13
   9  10   7    0.21    0.34
   9 -10  -7    0.20    0.13
  10  10   0    1.12    0.29
  10 -10   0    0.61    0.20
  10  10   0    0.78    0.28
  10 -10   1    1.12    0.23
  10  10  -1    1.10    0.28
  10  10  -1    1.52    0.30
  10  10   1    0.95    0.30
  10  10   1    1.07    0.30
  10 -10  -1    1.11    0.20
 -10  10  -1    1.26    0.14
  10  10  -2    0.69    0.27
  10 -10   2    0.58    0.20
  10  10   2    1.11    0.29
  10  10   2    0.67    0.29
 -10  10  -2    0.37    0.11
  10 -10  -2    0.67    0.18
  10 -10   3    2.38    0.31
  10  10  -3    2.12    0.35
  10 -10  -3    2.35    0.24
  10  10   3    2.41    0.41
  10  10   3    2.48    0.37
 -10  10  -3    2.29    0.20
  10 -10   4    0.66    0.25
  10  10  -4    0.35    0.27
  10  10   4    0.41    0.32
 -10  10  -4    0.59    0.14
  10 -10  -4    0.40    0.15
  10  10   4    0.96    0.29
  10 -10   5    1.33    0.30
  10  10  -5    0.72    0.28
  10  10   5    1.00    0.36
 -10  10  -5    1.25    0.18
  10  10   5    1.43    0.32
  10 -10  -5    1.19    0.19
  10  10  -6    0.13    0.28
  10 -10   6    0.27    0.27
  10 -10  -6    0.27    0.14
 -10  10  -6    0.31    0.15
  10  10   6    0.43    0.36
  11 -10   0    0.23    0.20
  11  10   0    0.43    0.29
  11  10   0    0.25    0.28
  11 -10   1   -0.09    0.19
  11  10  -1   -0.02    0.24
  11  10   1    0.32    0.27
  11  10   1    0.34    0.28
  11 -10  -1   -0.11    0.17
  11  10  -2    0.10    0.26
  11 -10   2    0.06    0.21
  11  10   2    0.18    0.28
  11 -10  -2    0.31    0.19
  11  10   2    0.33    0.27
  11 -10   3    0.76    0.26
  11  10  -3    0.42    0.28
  11 -10  -3    0.27    0.18
  11  10   3    0.68    0.29
  11  10   3    0.01    0.30
 -11  10  -3    0.28    0.12
  11 -10   4    0.34    0.26
  11  10  -4    0.35    0.28
  11 -10  -4    0.47    0.17
  11  10   4    0.30    0.28
 -11  10  -4    0.33    0.13
  11  10   4    0.06    0.33
   0  11   0    0.00    0.23
   0  11   0    0.04    0.04
   0 -11   0    0.10    0.05
   0 -11  -1   14.96    0.56
   0  11   1   14.45    0.76
   0 -11   1   14.54    0.56
   0  11  -1   15.08    0.76
   0  11  -1   14.75    0.56
   0 -11  -2    5.32    0.24
   0 -11   2    6.19    0.41
   0  11   2    5.77    0.45
   0 -11   2    5.25    0.23
   0  11  -2    5.42    0.22
   0  11  -2    5.42    0.45
   0 -11   3    2.00    0.26
   0  11  -3    2.15    0.11
   0 -11   3    2.19    0.14
   0  11   3    1.92    0.32
   0 -11  -3    1.90    0.12
   0  11  -3    1.95    0.30
   0 -11  -4   48.92    1.79
   0 -11   4   47.18    1.80
   0 -11   4   46.96    1.97
   0  11  -4   48.50    2.02
   0  11   4   48.21    2.04
   0  11  -4   49.15    1.78
   0 -11   5    0.52    0.14
   0 -11   5    0.66    0.13
   0  11  -5    0.50    0.07
   0  11   5    0.74    0.07
   0 -11  -5    0.26    0.07
   0  11   5    0.45    0.25
   0  11  -5    0.60    0.24
   0  11  -6    2.08    0.15
   0 -11   6    2.05    0.18
   0  11  -6    1.72    0.27
   0  11   6    1.62    0.13
   0  11   6    1.60    0.29
   0 -11   6    1.84    0.19
   0 -11   7    0.07    0.17
   0 -11   7    0.02    0.11
   0  11  -7    0.34    0.22
   0 -11   8   -0.10    0.17
   0  11  -8    0.14    0.12
   0  11  -8   -0.22    0.21
   0  11  -9    0.25    0.14
   0 -11   9    0.48    0.22
   0 -11 -10   -0.02    0.09
   0  11 -10    0.05    0.13
   0  11 -11    0.33    0.16
   0 -11 -11    0.60    0.13
  -1  11   0   17.23    0.83
  -1  11   0   15.67    0.61
   1  11   0   15.14    0.82
  -1 -11   0   14.95    0.71
   1 -11   0   16.48    0.61
  -1 -11   0   16.52    0.61
  -1  11   1   10.84    0.66
   1 -11   1   12.35    0.47
  -1 -11  -1   11.78    0.62
   1  11  -1   11.44    0.65
  -1 -11  -1   12.35    0.47
  -1  11  -1   12.27    0.47
  -1  11  -1   12.91    0.66
  -1 -11   1   11.61    0.46
   1 -11  -1   12.17    0.47
   1  11   1   13.42    0.70
   1  11  -2    3.03    0.13
  -1  11   2    2.88    0.36
   1  11  -2    2.47    0.32
   1 -11   2    2.42    0.31
   1 -11   2    2.77    0.16
  -1  11  -2    2.80    0.33
  -1 -11   2    2.91    0.13
  -1  11  -2    2.95    0.15
   1 -11  -2    2.73    0.15
   1  11   2    3.73    0.36
   1 -11   3   34.80    1.28
   1 -11   3   32.78    1.46
   1  11  -3   34.57    1.25
  -1  11   3   32.63    1.48
   1  11  -3   34.71    1.47
   1  11   3   34.75    1.50
  -1 -11   3   35.54    1.26
   1 -11  -3   31.96    1.27
  -1  11  -3   34.83    1.26
  -1  11  -3   33.32    1.47
   1  11   3   32.22    1.40
   1 -11   4    2.51    0.27
  -1  11   4    2.43    0.32
   1 -11   4    2.34    0.19
   1  11  -4    2.16    0.11
   1  11  -4    2.12    0.30
   1  11   4    2.24    0.33
  -1  11  -4    2.33    0.15
   1 -11  -4    1.96    0.14
  -1  11  -4    2.51    0.30
  -1 -11   4    2.43    0.16
   1  11   4    2.17    0.33
   1 -11   5    6.55    0.35
   1 -11   5    7.61    0.41
  -1  11   5    7.15    0.27
  -1  11   5    7.32    0.50
   1  11  -5    6.82    0.27
   1  11  -5    6.35    0.47
  -1 -11   5    6.74    0.33
   1  11   5    6.60    0.50
   1 -11  -5    6.90    0.30
   1  11   5    5.45    0.49
  -1  11  -5    7.09    0.48
   1 -11   6    1.61    0.18
   1  11  -6    1.68    0.27
   1 -11   6    1.94    0.21
   1  11  -6    1.41    0.11
  -1  11   6    1.65    0.10
   1  11   6    1.30    0.27
  -1  11  -6    1.35    0.17
   1 -11  -6    1.69    0.13
  -1 -11   6    1.33    0.18
  -1  11  -6    2.35    0.27
   1  11   6    1.09    0.35
  -1  11   7    2.01    0.13
   1 -11   7    2.23    0.24
   1 -11   7    2.25    0.19
   1  11  -7    2.41    0.30
  -1  11  -7    2.27    0.27
  -1 -11   7    1.99    0.22
  -1  11  -7    2.22    0.21
   1  11   7    2.40    0.28
   1  11   7    1.80    0.38
   1 -11  -7    2.07    0.15
   1  11  -8    3.12    0.34
   1 -11   8    2.84    0.30
  -1 -11   8    3.07    0.28
  -1  11  -8    2.74    0.23
   1  11   8    3.34    0.44
   1 -11  -8    2.44    0.18
   1  11  -9    0.27    0.14
   1 -11   9    0.87    0.25
  -1  11  -9    0.68    0.15
   1 -11  -9    0.52    0.11
   1  11   9    0.47    0.37
   1  11 -10    0.52    0.15
   1 -11  10    1.06    0.26
  -1  11 -10    0.27    0.14
   1  11  10    0.83    0.38
   1 -11 -10    0.57    0.12
   1  11 -11    0.14    0.15
   1 -11 -11    0.33    0.11
  -1  11 -11    0.23    0.15
  -2 -11   0   -0.26    0.17
   2  11   0   -0.07    0.21
  -2  11   0    0.14    0.23
   2 -11   0    0.08    0.06
  -2 -11   0    0.11    0.05
   2  11  -1   23.30    1.08
   2 -11   1   23.25    0.88
  -2  11   1   22.06    1.07
  -2 -11  -1   22.25    0.98
  -2 -11   1   22.69    0.93
   2  11   1   21.73    0.99
   2 -11  -1   23.96    0.88
  -2 -11   1   23.59    0.86
  -2  11  -1   24.71    1.09
   2  11   1   23.16    1.07
  -2  11   2   25.79    1.18
   2 -11   2   25.35    0.99
   2  11  -2   27.86    1.18
   2 -11  -2   24.76    0.97
  -2 -11   2   26.25    0.95
   2  11   2   24.91    1.11
  -2 -11   2   25.45    1.01
  -2  11  -2   26.93    1.17
   2  11   2   25.92    1.19
   2 -11   3    4.49    0.39
   2 -11   3    3.85    0.22
  -2  11   3    4.35    0.40
   2  11  -3    4.11    0.36
   2  11   3    4.52    0.40
  -2 -11   3    3.94    0.16
   2  11   3    3.47    0.38
   2 -11  -3    3.82    0.19
  -2 -11   3    3.53    0.21
  -2  11  -3    3.67    0.36
  -2  11   4    4.95    0.43
   2 -11   4    3.82    0.25
   2  11  -4    5.07    0.41
   2 -11   4    4.59    0.39
   2  11   4    5.22    0.46
  -2  11  -4    3.99    0.26
   2  11   4    4.99    0.42
  -2  11  -4    4.59    0.39
   2 -11  -4    4.55    0.21
   2 -11   5    8.45    0.47
   2 -11   5    7.55    0.40
   2  11  -5    8.71    0.53
  -2  11  -5    7.57    0.48
   2 -11  -5    7.83    0.34
  -2  11  -5    7.78    0.38
   2  11   5    7.56    0.53
   2  11   5    7.31    0.55
   2 -11   6    7.73    0.44
   2  11  -6    7.95    0.51
   2 -11   6    7.49    0.41
  -2 -11   6    7.56    0.35
   2  11   6    6.97    0.59
  -2  11  -6    7.45    0.37
  -2  11  -6    7.55    0.46
   2 -11  -6    7.64    0.33
   2  11   6    7.54    0.51
   2 -11   7    4.08    0.34
   2  11  -7    5.47    0.42
   2  11   7    3.87    0.46
  -2 -11   7    4.72    0.28
   2 -11  -7    4.46    0.23
  -2  11  -7    4.48    0.36
   2  11   7    5.18    0.40
   2 -11   8    5.93    0.42
   2  11  -8    7.48    0.49
   2  11   8    6.82    0.61
   2  11   8    5.86    0.42
  -2  11  -8    6.94    0.37
   2 -11  -8    6.48    0.31
   2 -11   9    0.07    0.21
  -2  11  -9    0.35    0.14
   2 -11  -9    0.24    0.10
   2  11   9   -0.39    0.32
   2 -11  10    1.60    0.29
   2  11 -10    1.38    0.20
   2  11  10    0.97    0.42
  -2  11 -10    1.46    0.19
   2 -11 -10    1.57    0.15
   2  11 -11    1.88    0.22
   2 -11 -11    1.61    0.16
  -2  11 -11    1.59    0.21
   2  11  11    1.91    0.49
   3 -11   0   66.92    2.35
  -3  11   0   59.68    2.62
  -3 -11   0   64.39    2.40
  -3  11   0   68.48    2.27
   3  11   0   60.90    2.41
   3  11   0   58.80    2.60
   3 -11   1    0.31    0.09
  -3  11   1    0.51    0.25
  -3  11   1    0.39    0.08
   3  11  -1    0.22    0.21
  -3 -11   1    0.39    0.16
  -3  11  -1    0.31    0.09
  -3  11  -1    0.62    0.24
   3 -11  -1    0.69    0.09
   3  11   1    0.49    0.23
   3  11   1    0.17    0.25
  -3  11   2    9.47    0.37
   3 -11   2    9.70    0.42
   3  11  -2   10.03    0.58
  -3 -11   2    9.37    0.36
  -3  11  -2    9.79    0.57
   3 -11  -2    9.79    0.39
   3  11   2   10.03    0.56
  -3 -11   2    9.92    0.42
  -3  11  -2    9.63    0.41
   3  11   2    8.69    0.56
   3  11  -3    2.25    0.28
  -3  11   3    2.42    0.12
   3 -11   3    2.38    0.20
  -3  11  -3    2.54    0.18
   3  11   3    2.11    0.31
   3 -11  -3    2.48    0.14
  -3  11  -3    2.57    0.30
   3  11   3    2.65    0.34
   3 -11   4    6.65    0.35
   3  11  -4    6.74    0.47
   3  11   4    6.69    0.51
   3  11   4    5.74    0.50
  -3  11  -4    7.04    0.46
  -3  11  -4    6.40    0.33
   3 -11  -4    7.21    0.30
   3 -11   5   15.69    0.68
   3  11  -5   15.64    0.78
   3 -11   5   15.35    0.76
   3  11   5   15.68    0.83
   3  11   5   15.84    0.81
  -3  11  -5   14.96    0.75
  -3  11  -5   15.90    0.64
   3 -11  -5   15.02    0.61
   3  11  -6    2.33    0.31
   3 -11   6    2.25    0.25
   3 -11   6    2.05    0.24
  -3  11  -6    2.27    0.20
   3 -11  -6    2.12    0.15
   3  11   6    1.93    0.35
   3  11   6    2.19    0.32
   3 -11   7    0.81    0.21
   3  11  -7    1.05    0.27
   3 -11  -7    0.55    0.10
   3  11   7    0.26    0.24
  -3  11  -7    0.55    0.13
   3  11   7    0.72    0.35
   3  11  -8    3.76    0.37
   3 -11   8    2.79    0.31
   3  11   8    3.25    0.32
   3  11   8    4.40    0.52
   3 -11  -8    3.20    0.19
  -3  11  -8    3.07    0.24
   3 -11   9    2.20    0.31
   3  11  -9    3.16    0.37
   3  11   9    2.54    0.47
   3 -11  -9    2.37    0.18
  -3  11  -9    2.91    0.25
   3 -11  10    0.42    0.24
   3  11  10    1.04    0.37
  -3  11 -10    0.28    0.14
   3 -11 -10    0.24    0.10
   3 -11  11    0.11    0.25
   3  11 -11   -0.24    0.12
  -3  11 -11    0.19    0.15
   3 -11 -11    0.25    0.11
   3  11  11    0.16    0.36
  -4  11   0  125.79    4.38
   4  11   0  118.64    4.95
  -4 -11   0  132.74    4.60
   4 -11   0  122.21    4.55
   4  11   0  119.16    4.61
  -4  11   1   56.15    2.01
   4  11  -1   55.23    2.14
   4 -11   1   56.02    2.10
   4  11  -1   54.71    2.34
   4  11   1   57.42    2.35
   4  11   1   54.23    2.18
  -4  11  -1   56.61    2.02
  -4 -11   1   61.65    2.12
   4 -11  -1   54.16    2.09
  -4  11   2    1.77    0.11
   4  11  -2    1.66    0.26
   4 -11   2    2.04    0.17
   4  11   2    1.76    0.29
  -4  11  -2    1.73    0.15
   4  11   2    1.97    0.28
  -4 -11   2    1.89    0.15
   4 -11  -2    1.62    0.14
   4  11  -3    5.17    0.39
  -4  11   3    4.93    0.19
   4 -11   3    4.70    0.29
   4  11   3    5.25    0.44
   4 -11  -3    4.74    0.24
   4  11   3    4.94    0.43
  -4  11  -3    5.16    0.27
   4 -11   4   15.69    0.67
   4  11  -4   15.89    0.77
  -4  11  -4   14.86    0.63
   4  11   4   15.97    0.81
   4 -11  -4   15.45    0.61
   4  11   4   14.61    0.79
   4 -11   5    6.78    0.40
   4  11  -5    7.26    0.49
  -4  11  -5    6.95    0.35
   4 -11  -5    6.98    0.31
   4  11   5    7.16    0.51
   4  11   5    6.38    0.51
   4 -11   6    0.48    0.19
   4  11  -6    0.49    0.23
   4  11   6    0.33    0.24
  -4  11  -6    0.38    0.12
   4  11   6    0.84    0.34
   4 -11  -6    0.58    0.10
   4 -11   7    5.62    0.42
   4  11  -7    7.21    0.51
   4  11   7    6.26    0.48
  -4  11  -7    6.95    0.36
   4  11   7    6.57    0.60
   4 -11  -7    6.77    0.31
   4  11  -8   10.58    0.63
   4 -11   8    8.80    0.55
  -4  11  -8    9.93    0.47
   4  11   8    9.00    0.72
   4 -11  -8   10.57    0.43
   4  11  -9    0.80    0.27
   4 -11   9    0.46    0.24
   4 -11  -9    0.42    0.10
   4  11   9    0.13    0.36
  -4  11  -9    0.36    0.14
   4 -11  10    0.41    0.27
   4  11  10    0.17    0.39
  -4  11 -10   -0.05    0.12
   4 -11 -10    0.18    0.10
   4 -11  11    1.37    0.33
   4  11  11    0.88    0.44
   4 -11 -11    0.87    0.14
  -4  11 -11    0.89    0.18
   5  11   0    6.43    0.47
   5  11   0    6.17    0.40
   5 -11   0    5.38    0.29
  -5  11   0    5.90    0.27
   5 -11   1    1.85    0.17
   5  11  -1    1.71    0.23
   5  11  -1    1.49    0.26
  -5  11   1    2.01    0.13
   5  11   1    1.75    0.28
   5  11   1    1.71    0.29
   5 -11  -1    1.54    0.14
  -5  11  -1    1.78    0.14
  -5 -11   1    2.15    0.18
   5  11  -2   12.15    0.55
   5  11  -2   11.96    0.65
  -5  11   2   12.67    0.47
   5 -11   2   13.07    0.55
  -5  11  -2   12.38    0.50
   5 -11  -2   11.45    0.51
   5  11   2   10.92    0.64
  -5 -11   2   13.03    0.49
   5  11   2   12.61    0.69
   5  11  -3    1.30    0.25
  -5  11   3    1.17    0.08
   5 -11   3    1.25    0.17
   5  11   3    1.26    0.27
   5  11   3    1.31    0.31
  -5  11  -3    1.28    0.14
   5 -11  -3    1.24    0.13
   5  11  -4   12.68    0.70
   5 -11   4   12.20    0.59
   5  11   4   12.81    0.71
   5  11   4   13.66    0.74
   5 -11  -4   13.03    0.53
  -5  11  -4   12.79    0.54
   5 -11   5    5.34    0.36
   5  11  -5    6.26    0.46
   5  11   5    5.02    0.44
   5  11   5    5.01    0.50
  -5  11  -5    5.48    0.30
   5 -11  -5    6.12    0.28
   5 -11   6    8.77    0.51
   5  11  -6    8.89    0.57
  -5  11  -6    8.82    0.43
   5  11   6    9.67    0.58
   5 -11  -6    9.66    0.40
   5  11   6    8.51    0.65
   5 -11   7    2.71    0.30
   5  11  -7    2.67    0.33
  -5  11  -7    2.14    0.21
   5  11   7    2.30    0.31
   5  11   7    2.82    0.42
   5 -11  -7    2.41    0.17
   5 -11   8    2.25    0.30
   5  11  -8    1.52    0.31
   5 -11  -8    2.03    0.16
  -5  11  -8    1.63    0.19
   5  11   8    1.91    0.42
   5  11  -9    2.56    0.36
   5 -11   9    2.72    0.34
   5 -11  -9    2.23    0.17
   5  11   9    3.44    0.51
  -5  11  -9    2.68    0.24
   5 -11  10    2.49    0.36
   5  11  10    1.88    0.48
   5 -11 -10    2.41    0.18
  -5  11 -10    2.49    0.25
   6 -11   0    7.46    0.37
  -6  11   0    8.69    0.35
   6  11   0    7.38    0.50
   6  11   0    8.00    0.48
   6  11  -1   13.99    0.73
  -6  11   1   13.93    0.54
   6 -11   1   13.98    0.61
   6  11  -1   14.47    0.66
  -6  11  -1   13.86    0.56
   6 -11  -1   14.68    0.60
   6  11   1   14.26    0.71
   6  11   1   14.26    0.74
  -6  11   2    0.48    0.07
   6 -11   2    0.45    0.14
   6  11  -2    0.53    0.18
   6  11  -2    0.76    0.24
  -6 -11   2    0.71    0.09
   6  11   2    0.42    0.25
   6  11   2    0.53    0.26
   6 -11  -2    0.62    0.12
  -6  11  -2    0.33    0.10
   6 -11   3    1.62    0.20
   6  11  -3    1.81    0.28
   6  11  -3    1.54    0.18
   6 -11  -3    1.54    0.14
   6  11   3    2.06    0.34
   6  11   3    1.95    0.29
  -6  11  -3    1.79    0.16
   6  11  -4    6.77    0.49
   6 -11   4    6.19    0.38
   6 -11  -4    6.60    0.32
  -6  11  -4    7.05    0.34
   6  11   4    5.73    0.52
   6  11   4    6.38    0.51
   6  11  -5    2.85    0.33
   6 -11   5    2.08    0.28
   6  11   5    2.50    0.40
  -6  11  -5    3.21    0.22
   6  11   5    3.16    0.36
   6 -11  -5    2.93    0.20
   6 -11   6    6.84    0.46
   6  11  -6    7.73    0.52
   6  11   6    6.94    0.57
   6  11   6    8.03    0.53
  -6  11  -6    7.35    0.37
   6 -11  -6    6.90    0.34
   6 -11   7    2.47    0.32
   6  11  -7    2.43    0.34
   6 -11  -7    2.59    0.19
   6  11   7    2.08    0.42
   6  11   7    2.46    0.34
  -6  11  -7    3.17    0.23
   6 -11   8    2.35    0.34
   6  11  -8    3.10    0.38
   6 -11  -8    2.89    0.19
   6  11   8    3.04    0.49
  -6  11  -8    2.79    0.23
   6 -11   9    0.35    0.26
   6  11  -9    0.76    0.29
   6 -11  -9    0.26    0.11
  -6  11  -9    0.31    0.15
   6  11   9    0.37    0.38
   6 -11  10    0.34    0.27
  -6  11 -10    0.40    0.15
   6 -11 -10    0.21    0.11
   6  11  10    0.02    0.36
   7  11   0    0.87    0.26
   7 -11   0    0.45    0.13
  -7  11   0    0.43    0.09
   7  11   0    0.36    0.24
  -7  11   1    2.13    0.15
   7  11  -1    2.45    0.32
   7  11  -1    2.26    0.29
   7 -11   1    2.59    0.23
   7 -11  -1    2.31    0.20
   7  11   1    2.43    0.32
  -7  11  -1    2.52    0.17
   7  11   1    2.28    0.33
  -7  11   2    0.93    0.09
   7  11  -2    1.09    0.26
   7 -11   2    1.11    0.18
   7  11  -2    0.66    0.21
   7  11   2    0.41    0.27
   7  11   2    0.92    0.26
   7 -11  -2    1.08    0.15
  -7  11  -2    0.74    0.12
   7  11  -3    0.62    0.18
   7  11  -3    0.33    0.24
   7 -11   3    0.24    0.18
   7  11  -3    0.58    0.18
  -7  11  -3    0.57    0.12
   7  11   3    0.69    0.27
   7 -11  -3    0.73    0.13
   7  11   3    0.30    0.27
   7 -11   4    5.67    0.39
   7  11  -4    5.97    0.44
  -7  11  -4    5.40    0.30
   7 -11  -4    5.38    0.29
   7  11   4    4.52    0.47
   7  11   4    5.53    0.47
   7  11  -5    0.99    0.28
   7 -11   5    0.53    0.20
   7  11   5    1.18    0.29
   7 -11  -5    0.94    0.13
  -7  11  -5    1.03    0.15
   7  11   5    0.30    0.32
   7 -11   6    6.20    0.44
   7  11  -6    5.22    0.47
   7 -11  -6    5.31    0.29
   7  11   6    5.97    0.48
  -7  11  -6    5.44    0.31
   7  11   6    5.31    0.54
   7 -11   7    0.42    0.25
   7 -11  -7    0.23    0.11
   7  11   7    0.69    0.36
  -7  11  -7    0.11    0.13
   7  11  -8    2.55    0.36
   7 -11   8    1.36    0.32
  -7  11  -8    1.98    0.21
   7  11   8    1.88    0.45
   7 -11  -8    2.01    0.17
   7  11  -9   -0.09    0.26
   7 -11   9    0.68    0.29
  -7  11  -9   -0.01    0.14
   7  11   9    0.30    0.38
   7 -11  -9   -0.01    0.11
   8  11   0    0.28    0.23
  -8  11   0    0.14    0.08
   8  11   0   -0.07    0.24
   8 -11   0   -0.20    0.13
   8  11  -1    5.71    0.47
   8 -11   1    5.46    0.36
  -8  11   1    5.69    0.26
   8  11  -1    5.60    0.40
   8  11   1    5.61    0.45
   8  11   1    5.53    0.47
  -8  11  -1    6.09    0.29
   8 -11  -1    5.96    0.34
   8  11  -2    1.25    0.24
   8 -11   2    1.01    0.19
   8  11  -2    0.46    0.25
  -8  11  -2    1.00    0.13
   8 -11  -2    0.64    0.14
   8  11   2    0.70    0.28
   8  11   2    1.36    0.29
   8  11  -3    0.84    0.26
   8 -11   3    0.47    0.19
   8  11   3    0.69    0.29
   8 -11  -3    0.86    0.15
   8  11   3    0.57    0.26
  -8  11  -3    0.67    0.13
   8 -11   4    0.68    0.22
   8  11  -4    0.52    0.24
  -8  11  -4    0.66    0.14
   8 -11  -4    0.47    0.14
   8  11   4    1.03    0.32
   8  11   4    0.65    0.27
   8  11  -5    0.38    0.26
   8 -11   5    0.87    0.25
  -8  11  -5    1.00    0.16
   8  11   5    1.03    0.32
   8  11   5    1.32    0.30
   8 -11  -5    0.78    0.14
   8 -11   6    3.09    0.36
   8  11  -6    3.30    0.40
   8 -11  -6    3.33    0.23
  -8  11  -6    3.53    0.26
   8  11   6    3.05    0.46
   8  11   6    3.50    0.38
   8 -11   7    0.37    0.26
   8  11  -7    0.02    0.28
  -8  11  -7    0.45    0.14
   8  11   7    0.59    0.37
   8 -11  -7    0.44    0.13
   8  11  -8    0.24    0.29
   8 -11   8    1.19    0.30
   8 -11  -8    0.68    0.14
  -8  11  -8    0.70    0.17
   8  11   8    0.58    0.40
   9 -11   0    2.07    0.24
   9  11   0    1.96    0.31
  -9  11   0    1.78    0.15
   9  11   0    2.03    0.33
   9  11  -1    1.30    0.30
   9 -11   1    1.35    0.22
   9  11  -1    1.15    0.26
   9  11   1    0.89    0.28
   9 -11  -1    1.27    0.19
   9  11   1    1.00    0.27
  -9  11  -1    0.79    0.12
   9 -11   2    3.83    0.31
   9  11  -2    3.98    0.41
  -9  11  -2    3.46    0.22
   9  11   2    3.12    0.37
   9 -11  -2    3.08    0.26
   9  11   2    3.63    0.40
   9 -11   3    0.13    0.20
   9  11  -3    0.00    0.24
   9  11   3    0.27    0.27
   9 -11  -3    0.07    0.13
   9  11   3    0.14    0.25
  -9  11  -3    0.29    0.10
   9 -11   4    0.62    0.21
   9  11  -4   -0.02    0.25
   9 -11  -4    0.39    0.14
  -9  11  -4    0.45    0.14
   9  11   4    0.13    0.30
   9  11   4    0.44    0.27
   9  11  -5    1.09    0.29
   9 -11   5    1.46    0.28
   9  11   5    0.78    0.32
  -9  11  -5    0.83    0.15
   9 -11  -5    1.30    0.17
   9  11   5    0.78    0.29
   9 -11   6    0.85    0.28
   9  11  -6    1.11    0.32
   9 -11  -6    0.66    0.15
   9  11   6    0.21    0.34
   9  11   6    1.06    0.29
  -9  11  -6    0.86    0.17
   9  11  -7    0.32    0.30
   9 -11   7    0.07    0.27
   9 -11  -7    0.00    0.12
  -9  11  -7    0.10    0.13
   9  11   7    0.41    0.37
  10  11   0    2.69    0.37
  10 -11   0    2.91    0.29
  10  11   0    3.08    0.38
  10  11  -1    3.23    0.39
  10 -11   1    3.02    0.29
  10  11   1    2.64    0.39
 -10  11  -1    2.85    0.20
  10  11   1    3.41    0.40
  10 -11  -1    2.63    0.27
  10 -11   2    2.37    0.30
  10  11  -2    2.08    0.36
 -10  11  -2    2.33    0.19
  10  11   2    1.87    0.34
  10 -11  -2    2.07    0.23
  10  11   2    2.18    0.36
  10 -11   3    0.34    0.22
  10  11  -3    0.54    0.28
  10  11   3    0.51    0.28
  10  11   3    0.50    0.30
  10 -11  -3    0.25    0.16
 -10  11  -3    0.41    0.12
  10 -11   4    1.23    0.28
  10  11  -4    0.61    0.29
  10 -11  -4    0.91    0.18
  10  11   4    0.33    0.32
 -10  11  -4    0.68    0.14
  10  11   4    0.64    0.30
  10 -11   5    0.48    0.26
  10  11  -5    0.51    0.27
  10 -11  -5    0.47    0.16
  10  11   5    0.75    0.35
 -10  11  -5    0.30    0.13
  10  11   5    0.53    0.29
  10  11  -6    0.71    0.31
  10 -11   6    0.74    0.30
 -10  11  -6    1.02    0.18
  10 -11  -6    1.24    0.18
  10  11   6    0.74    0.39
  11 -11   0    0.20    0.19
  11  11   0   -0.01    0.28
  11  11  -1   -0.02    0.26
  11 -11   1   -0.10    0.19
  11  11   1    0.45    0.30
  11 -11  -1   -0.03    0.18
  11  11   1   -0.04    0.27
  11 -11   2    0.75    0.25
  11  11  -2    0.36    0.27
  11  11   2    0.38    0.30
  11  11   2    0.59    0.31
 -11  11  -2    0.43    0.12
  11 -11  -2    0.65    0.19
  11 -11   3    1.25    0.28
  11  11  -3    1.10    0.31
  11 -11  -3    1.34    0.22
  11  11   3    0.97    0.33
 -11  11  -3    1.06    0.15
  11  11   3    1.63    0.37
  11 -11   4    0.17    0.25
  11  11  -4    0.27    0.27
  11  11   4    0.43    0.29
  11 -11  -4    0.32    0.17
 -11  11  -4    0.07    0.12
  11  11   4    0.24    0.33
   0  12   0   48.91    1.80
   0  12   0   48.72    2.07
   0 -12   0   48.67    1.80
   0  12  -1  124.25    4.53
   0 -12  -1  122.76    4.53
   0  12   1  126.23    4.99
   0  12  -1  120.45    4.97
   0 -12   1  125.43    4.53
   0  12  -2    5.02    0.21
   0  12  -2    5.29    0.46
   0  12   2    5.51    0.45
   0 -12   2    4.82    0.22
   0 -12  -2    5.11    0.23
   0 -12  -3    2.92    0.15
   0  12  -3    2.89    0.14
   0  12  -3    2.91    0.34
   0  12   3    2.92    0.36
   0 -12   3    2.67    0.16
   0  12  -4   36.24    1.32
   0  12   4   35.64    1.57
   0  12  -4   33.95    1.54
   0 -12  -4   35.78    1.33
   0 -12   4   35.61    1.34
   0 -12  -5   13.43    0.54
   0  12  -5   13.79    0.52
   0 -12   5   13.07    0.56
   0  12  -5   13.73    0.73
   0  12   5   13.94    0.51
   0  12   5   12.29    0.72
   0 -12  -6    0.04    0.07
   0  12   6    0.24    0.07
   0 -12   6    0.05    0.13
   0  12  -6    0.54    0.23
   0  12   6    0.01    0.22
   0  12  -7    3.56    0.35
   0  12   7    4.15    0.37
   0 -12   7    2.70    0.25
   0  12  -8    4.55    0.41
   0 -12   8    4.41    0.35
   0  12  -8    5.06    0.32
   0 -12   9    1.98    0.27
   0  12  -9    1.95    0.21
   0  12 -10    0.12    0.14
   0 -12 -10    0.08    0.10
   0 -12 -11    2.05    0.19
   0  12 -11    1.93    0.23
   1  12   0  116.81    5.05
  -1  12   0  132.44    5.08
   1 -12   0  128.97    4.62
  -1 -12   0  128.38    4.61
  -1 -12   0  123.78    4.70
   1 -12   1   34.65    1.30
  -1  12   1   37.17    1.56
   1  12  -1   34.14    1.53
  -1 -12  -1   35.96    1.30
  -1  12  -1   34.44    1.30
   1  12   1   35.64    1.54
   1 -12  -1   35.85    1.30
  -1  12  -1   32.31    1.52
  -1 -12   1   34.77    1.29
  -1 -12  -2   92.15    3.36
   1  12  -2   93.06    3.35
  -1  12   2   93.25    3.74
   1 -12   2   92.42    3.37
   1  12  -2   95.52    3.72
  -1  12  -2   91.17    3.36
  -1 -12   2   91.06    3.35
  -1  12  -2   88.34    3.71
   1  12   2   88.11    3.73
   1 -12  -2   90.38    3.36
   1 -12   3    8.23    0.36
   1  12  -3    8.54    0.33
   1  12  -3    7.90    0.55
  -1  12   3    8.37    0.57
  -1  12  -3    8.31    0.54
   1  12   3    8.56    0.58
  -1  12  -3    8.38    0.34
  -1 -12   3    8.51    0.34
   1 -12  -3    8.97    0.35
   1  12  -4   10.39    0.59
   1  12  -4    9.29    0.36
  -1  12   4    9.40    0.60
   1 -12   4    9.43    0.41
  -1 -12   4    9.58    0.39
   1  12   4    9.48    0.62
   1 -12  -4    9.07    0.39
   1  12   4    9.85    0.60
  -1  12  -4    9.30    0.56
   1  12  -5    9.55    0.58
  -1  12   5    9.31    0.34
   1 -12   5    8.95    0.42
   1  12  -5    8.87    0.34
  -1  12   5    7.90    0.56
   1  12   5    9.64    0.58
   1 -12  -5    8.64    0.37
   1  12   5    7.72    0.57
  -1  12  -5    9.31    0.56
  -1 -12   5    8.36    0.39
   1 -12   6    9.95    0.52
   1 -12   6    9.80    0.49
   1  12  -6   10.95    0.41
  -1  12   6   10.39    0.39
   1  12  -6   11.24    0.62
  -1 -12   6   10.52    0.47
   1 -12  -6   10.08    0.43
   1  12   6   10.45    0.62
   1  12   6    8.67    0.64
  -1  12  -6   10.59    0.60
   1 -12   7    0.82    0.19
   1  12  -7    1.19    0.27
   1  12   7    1.39    0.37
  -1  12  -7    1.00    0.16
  -1  12  -7    1.36    0.25
  -1 -12   7    1.11    0.18
   1  12   7    1.24    0.26
   1 -12  -7    1.25    0.12
   1  12  -8    1.71    0.33
   1 -12   8    1.43    0.23
  -1  12  -8    1.89    0.20
  -1 -12   8    1.46    0.22
   1 -12  -8    1.78    0.15
   1  12   8    1.43    0.26
   1  12   8    1.93    0.41
   1  12  -9    4.22    0.28
   1 -12   9    4.13    0.35
   1 -12  -9    3.91    0.22
  -1  12  -9    3.25    0.26
   1  12   9    3.79    0.50
   1  12 -10    2.33    0.24
  -1  12 -10    2.60    0.25
   1 -12 -10    2.41    0.19
   1  12 -11    0.15    0.15
  -1  12 -11    0.08    0.15
   1 -12 -11    0.15    0.11
  -2  12   0    3.42    0.37
   2 -12   0    3.32    0.17
  -2 -12   0    2.96    0.29
  -2 -12   0    3.02    0.14
   2  12   0    2.77    0.34
  -2  12   1   46.54    2.00
   2  12  -1   45.36    1.99
   2 -12   1   46.59    1.75
  -2 -12   1   48.00    1.73
  -2  12  -1   48.33    2.00
   2 -12  -1   46.76    1.74
  -2 -12   1   46.81    1.80
   2  12   1   47.61    2.00
  -2  12   2    3.42    0.38
   2 -12   2    4.27    0.21
   2  12  -2    3.64    0.37
  -2 -12   2    4.03    0.17
   2 -12  -2    4.01    0.20
   2  12   2    4.62    0.40
  -2  12  -2    3.78    0.38
   2  12   2    3.96    0.39
  -2 -12   2    4.40    0.29
   2 -12   3    2.13    0.16
  -2  12   3    1.82    0.32
   2  12  -3    1.85    0.30
   2  12   3    2.34    0.33
  -2 -12   3    1.72    0.16
  -2  12  -3    1.93    0.30
   2  12   3    1.71    0.33
   2 -12  -3    1.78    0.13
  -2 -12   3    1.81    0.10
   2 -12   4    7.77    0.37
   2  12  -4    7.05    0.51
  -2  12   4    7.33    0.54
   2  12   4    7.00    0.55
   2  12   4    7.52    0.56
   2 -12  -4    7.74    0.33
  -2 -12   4    7.96    0.31
  -2  12  -4    7.68    0.49
   2  12  -5    1.87    0.29
   2 -12   5    1.85    0.19
  -2  12   5    1.92    0.09
  -2  12  -5    1.94    0.18
   2 -12  -5    2.11    0.14
   2  12   5    2.04    0.37
   2  12   5    2.22    0.33
   2 -12   6   14.70    0.66
   2  12  -6   15.19    0.77
   2 -12   6   15.16    0.70
  -2  12  -6   14.19    0.62
  -2  12  -6   15.45    0.74
   2 -12  -6   14.78    0.59
   2  12   6   14.01    0.78
   2  12   6   13.90    0.83
   2 -12   7    2.85    0.27
   2  12  -7    3.97    0.38
   2 -12  -7    3.22    0.19
   2  12   7    3.49    0.36
  -2  12  -7    4.14    0.34
  -2 -12   7    3.09    0.24
  -2  12  -7    3.34    0.26
   2  12   7    3.20    0.46
   2  12  -8    0.72    0.27
   2 -12   8    0.22    0.20
   2  12   8    1.46    0.39
  -2  12  -8    0.24    0.13
   2 -12  -8    0.64    0.11
   2  12   8    0.35    0.21
   2 -12   9    0.74    0.24
   2 -12  -9    1.19    0.13
  -2  12  -9    0.77    0.16
   2  12   9    0.19    0.36
   2 -12  10    0.44    0.24
   2  12 -10    0.32    0.15
  -2  12 -10    0.46    0.16
   2 -12 -10    0.32    0.10
   2  12  10    0.78    0.40
   2  12 -11    0.14    0.15
   2  12  11   -0.01    0.35
  -2  12 -11    0.00    0.13
   2 -12 -11   -0.01    0.11
   3 -12   0    0.10    0.08
   3  12   0    0.09    0.22
  -3 -12   0    0.23    0.19
   3  12   0    0.10    0.25
  -3  12   0    0.34    0.24
   3 -12   1   31.82    1.20
  -3  12   1   32.90    1.43
   3  12  -1   29.76    1.39
  -3 -12   1   30.77    1.16
   3  12   1   31.44    1.40
   3 -12  -1   29.94    1.19
   3  12   1   31.48    1.30
  -3 -12   1   32.66    1.24
  -3  12  -1   33.54    1.42
   3 -12   2    6.53    0.31
  -3  12   2    7.07    0.52
   3  12  -2    6.20    0.48
  -3  12  -2    6.76    0.31
  -3 -12   2    6.12    0.24
   3  12   2    5.19    0.46
   3 -12  -2    6.14    0.28
  -3 -12   2    6.73    0.32
   3  12   2    5.99    0.47
  -3  12  -2    5.60    0.46
  -3  12   3    6.86    0.27
   3  12  -3    6.25    0.46
   3 -12   3    6.48    0.33
   3  12   3    6.95    0.51
   3 -12  -3    6.85    0.30
   3  12   3    6.26    0.51
  -3  12  -3    6.81    0.47
  -3  12  -3    6.94    0.33
   3  12  -4    5.09    0.42
   3 -12   4    5.57    0.31
   3  12   4    5.52    0.47
  -3  12  -4    5.33    0.41
   3 -12  -4    5.90    0.26
   3  12   4    6.11    0.50
  -3  12  -4    5.00    0.29
   3  12  -5    7.25    0.50
   3 -12   5    6.95    0.38
   3  12   5    7.02    0.56
  -3  12  -5    7.01    0.35
  -3  12  -5    6.80    0.47
   3  12   5    6.93    0.52
   3 -12  -5    6.60    0.31
   3  12  -6    1.51    0.28
   3 -12   6    1.63    0.21
   3 -12   6    1.46    0.24
  -3  12  -6    1.29    0.25
   3  12   6    1.38    0.37
   3 -12  -6    1.31    0.12
  -3  12  -6    1.30    0.16
   3  12   6    1.37    0.28
   3  12  -7    0.43    0.24
   3 -12   7    0.14    0.17
   3  12   7   -0.07    0.33
   3 -12  -7    0.19    0.09
  -3  12  -7    0.33    0.13
   3  12   7    0.12    0.23
   3 -12   8    1.03    0.23
   3  12  -8    1.26    0.29
  -3  12  -8    1.24    0.18
   3  12   8    1.00    0.25
   3  12   8    0.76    0.38
   3 -12  -8    0.90    0.12
   3  12  -9    3.66    0.41
   3 -12   9    2.78    0.33
  -3  12  -9    2.89    0.25
   3 -12  -9    3.27    0.20
   3  12   9    2.73    0.48
   3 -12  10    0.84    0.26
   3 -12 -10    0.31    0.11
  -3  12 -10    0.50    0.16
   3  12  10    0.13    0.35
   3  12 -11    1.33    0.20
   3 -12  11    0.86    0.29
  -3  12 -11    1.14    0.19
   3  12  11    0.59    0.44
   3 -12 -11    1.33    0.15
   4 -12   0   12.00    0.51
   4  12   0   12.11    0.61
  -4  12   0   12.12    0.48
  -4 -12   0   12.88    0.58
   4  12   0   11.84    0.69
   4  12  -1   18.54    0.83
  -4  12   1   19.40    0.73
   4 -12   1   19.91    0.78
   4  12  -1   20.61    0.96
  -4  12  -1   19.74    0.75
   4 -12  -1   19.50    0.77
   4  12   1   17.92    0.87
  -4 -12   1   20.62    0.81
   4  12   1   20.50    0.95
  -4  12   2    8.90    0.34
   4 -12   2    8.37    0.39
   4  12  -2    9.33    0.55
  -4  12  -2    8.46    0.38
  -4 -12   2    8.04    0.33
   4 -12  -2    8.49    0.37
   4  12   2    8.75    0.57
   4  12   2    7.99    0.53
  -4 -12   2    9.75    0.38
  -4  12   3    2.93    0.13
   4  12  -3    2.73    0.32
   4 -12   3    2.89    0.21
   4  12   3    3.14    0.36
   4  12   3    2.27    0.34
  -4  12  -3    2.77    0.20
   4 -12  -3    3.06    0.18
   4  12  -4    0.75    0.25
   4 -12   4    1.11    0.18
   4 -12  -4    1.34    0.12
   4  12   4    1.43    0.30
  -4  12  -4    1.37    0.15
   4  12   4    1.30    0.31
   4  12  -5    3.06    0.35
   4 -12   5    2.64    0.25
   4  12   5    2.50    0.34
   4 -12  -5    2.46    0.16
  -4  12  -5    2.33    0.20
   4  12   5    2.70    0.38
   4 -12   6    2.59    0.26
   4  12  -6    2.55    0.33
   4  12   6    2.69    0.40
   4 -12  -6    2.72    0.17
  -4  12  -6    2.62    0.21
   4  12   6    2.53    0.34
   4 -12   7    0.59    0.20
   4  12  -7    0.53    0.25
   4 -12  -7    0.31    0.09
   4  12   7    0.40    0.24
   4  12   7    0.22    0.33
  -4  12  -7    0.27    0.13
   4  12  -8    0.43    0.25
   4 -12   8    0.43    0.21
   4 -12  -8    0.36    0.10
  -4  12  -8    0.16    0.12
   4  12   8   -0.11    0.34
   4 -12   9   -0.07    0.21
   4  12  -9    0.15    0.26
   4 -12  -9   -0.04    0.09
   4  12   9    0.07    0.35
  -4  12  -9   -0.18    0.12
   4 -12  10    0.39    0.24
  -4  12 -10    0.03    0.14
   4 -12 -10    0.15    0.10
   4  12  10    0.93    0.43
   4 -12 -11    0.07    0.11
   5  12   0    0.50    0.22
   5 -12   0    0.44    0.11
   5  12   0    0.05    0.22
  -5  12   0    0.41    0.09
  -5  12   1    0.39    0.08
   5  12  -1    0.38    0.22
   5 -12   1    0.39    0.12
   5  12  -1    0.39    0.21
   5  12   1    0.21    0.23
  -5  12  -1    0.54    0.10
  -5 -12   1    0.58    0.14
   5  12   1    0.64    0.25
   5 -12  -1    0.46    0.10
  -5  12   2    2.40    0.14
   5  12  -2    2.00    0.31
   5  12  -2    2.51    0.23
   5 -12   2    2.49    0.22
  -5 -12   2    2.64    0.17
   5  12   2    2.01    0.32
   5 -12  -2    2.51    0.18
   5  12   2    2.33    0.33
  -5  12  -2    2.53    0.18
   5 -12   3    6.47    0.35
  -5  12   3    6.47    0.26
   5  12  -3    6.54    0.46
   5  12   3    6.68    0.52
   5 -12  -3    6.55    0.31
  -5 -12   3    6.76    0.25
  -5  12  -3    6.88    0.32
   5  12   3    6.18    0.50
   5  12  -4    0.86    0.27
   5 -12   4    0.98    0.19
   5  12   4    0.84    0.27
   5 -12  -4    0.96    0.12
  -5  12  -4    0.62    0.13
   5  12   4    0.65    0.30
   5  12  -5    7.09    0.50
   5 -12   5    6.10    0.41
   5 -12  -5    6.39    0.30
   5  12   5    5.98    0.48
  -5  12  -5    7.21    0.35
   5  12   5    5.65    0.54
   5  12  -6    2.09    0.33
   5 -12   6    2.24    0.27
  -5  12  -6    1.85    0.19
   5  12   6    2.51    0.34
   5 -12  -6    2.61    0.17
   5  12   6    2.17    0.38
   5 -12   7    3.33    0.33
   5  12  -7    3.14    0.37
   5  12   7    2.66    0.43
  -5  12  -7    3.16    0.24
   5  12   7    3.70    0.39
   5 -12  -7    3.23    0.20
   5 -12   8    0.25    0.21
   5  12  -8    0.58    0.26
   5  12   8    0.06    0.34
  -5  12  -8    0.40    0.14
   5 -12  -8    0.17    0.09
   5  12  -9    1.39    0.32
   5 -12   9    1.02    0.26
  -5  12  -9    0.74    0.16
   5  12   9    0.55    0.39
   5 -12  -9    0.87    0.13
   5 -12  10    0.15    0.24
  -5  12 -10    0.16    0.14
   5 -12 -10    0.13    0.11
   5  12  10    0.54    0.41
   6  12   0   19.71    0.95
   6 -12   0   18.51    0.77
   6  12   0   18.06    0.84
  -6  12   0   18.86    0.72
   6 -12   1    2.20    0.20
   6  12  -1    1.83    0.26
   6  12  -1    2.68    0.34
  -6  12   1    2.55    0.15
   6  12   1    2.88    0.34
   6  12   1    2.63    0.34
   6 -12  -1    2.39    0.20
  -6  12  -1    2.16    0.17
   6 -12   2    2.77    0.23
   6  12  -2    2.98    0.27
   6  12  -2    2.51    0.32
  -6  12   2    3.22    0.16
   6 -12  -2    2.62    0.19
  -6 -12   2    3.65    0.19
   6  12   2    2.89    0.35
   6  12   2    2.70    0.35
  -6  12  -2    2.85    0.19
  -6  12   3    0.84    0.07
   6 -12   3    0.86    0.17
   6  12  -3    0.81    0.16
   6  12  -3    0.86    0.24
   6  12   3    0.80    0.30
   6  12   3    0.90    0.26
   6 -12  -3    0.86    0.13
  -6  12  -3    0.79    0.13
   6 -12   4    2.97    0.27
   6  12  -4    2.49    0.35
   6 -12  -4    3.59    0.21
  -6  12  -4    2.60    0.22
   6  12   4    2.56    0.36
   6  12   4    2.73    0.37
   6 -12   5    0.79    0.21
   6  12  -5    1.30    0.29
   6  12   5    0.98    0.29
   6  12   5    1.94    0.38
  -6  12  -5    1.25    0.16
   6 -12  -5    1.31    0.14
   6  12  -6    6.86    0.52
   6 -12   6    6.71    0.45
  -6  12  -6    7.07    0.37
   6 -12  -6    6.72    0.33
   6  12   6    6.79    0.60
   6  12   6    6.83    0.51
   6  12  -7    0.51    0.26
   6 -12   7    0.61    0.24
   6  12   7    0.70    0.27
   6 -12  -7    0.62    0.12
   6  12   7    0.39    0.35
  -6  12  -7    0.51    0.15
   6  12  -8    0.88    0.30
   6 -12   8    1.24    0.27
   6  12   8    1.11    0.38
   6 -12  -8    0.73    0.12
  -6  12  -8    0.64    0.15
   6 -12   9    0.54    0.26
   6  12  -9    0.47    0.28
   6  12   9    0.00    0.35
   6 -12  -9    0.35    0.12
  -6  12  -9    0.39    0.14
   6 -12  10    0.69    0.29
  -6  12 -10    0.52    0.17
   6 -12 -10    0.17    0.11
   6  12  10    0.42    0.38
  -7  12   0   28.67    1.06
   7  12   0   28.21    1.21
   7 -12   0   27.95    1.14
   7  12   0   29.78    1.33
   7  12  -1    3.05    0.36
  -7  12   1    3.53    0.19
   7  12  -1    3.53    0.33
   7 -12   1    3.16    0.25
  -7  12  -1    3.81    0.21
   7  12   1    3.86    0.38
   7 -12  -1    3.19    0.24
   7  12   1    2.90    0.37
  -7  12   2    1.22    0.10
   7 -12   2    1.14    0.19
   7  12  -2    0.83    0.25
   7  12  -2    1.01    0.23
   7 -12  -2    1.17    0.16
   7  12   2    0.95    0.29
  -7  12  -2    1.32    0.14
   7  12   2    0.89    0.29
   7 -12   3    2.00    0.23
   7  12  -3    2.19    0.33
   7  12   3    1.71    0.32
  -7  12  -3    1.89    0.17
   7 -12  -3    1.73    0.17
   7  12   3    2.05    0.34
   7  12  -4    4.83    0.41
   7 -12   4    2.93    0.31
  -7  12  -4    3.72    0.24
   7  12   4    3.45    0.40
   7 -12  -4    4.12    0.24
   7  12   4    4.27    0.46
   7  12  -5    7.67    0.55
   7 -12   5    7.72    0.47
   7 -12  -5    7.39    0.36
   7  12   5    7.07    0.59
  -7  12  -5    7.50    0.37
   7  12   5    6.27    0.52
   7 -12   6    2.51    0.31
   7  12  -6    2.83    0.36
  -7  12  -6    2.71    0.23
   7  12   6    2.76    0.36
   7  12   6    2.03    0.41
   7 -12  -6    2.50    0.20
   7  12  -7    3.22    0.40
   7 -12   7    2.60    0.33
   7  12   7    2.96    0.49
  -7  12  -7    2.44    0.23
   7 -12  -7    2.56    0.20
   7 -12   8    1.23    0.30
   7  12  -8    1.76    0.35
  -7  12  -8    1.58    0.20
   7 -12  -8    1.65    0.17
   7  12   8    1.76    0.41
   7  12  -9    0.87    0.31
   7 -12   9    0.81    0.29
   7  12   9    0.52    0.37
  -7  12  -9    0.80    0.17
   7 -12  -9    0.52    0.13
   8  12   0    2.96    0.34
   8 -12   0    2.71    0.24
  -8  12   0    2.76    0.18
   8  12   0    2.84    0.37
   8  12  -1   -0.10    0.24
   8 -12   1    0.35    0.16
   8  12  -1    0.17    0.23
  -8  12   1    0.19    0.08
  -8  12  -1    0.22    0.09
   8 -12  -1    0.34    0.14
   8  12   1   -0.04    0.24
   8  12   1   -0.15    0.25
   8  12  -2    2.58    0.29
   8 -12   2    2.47    0.26
   8  12  -2    2.56    0.35
   8  12   2    2.47    0.35
  -8  12  -2    2.23    0.17
   8  12   2    2.05    0.34
   8 -12  -2    1.99    0.20
   8 -12   3    3.37    0.30
   8  12  -3    3.05    0.37
   8  12   3    3.77    0.42
  -8  12  -3    4.03    0.25
   8 -12  -3    4.13    0.26
   8  12   3    3.70    0.43
   8 -12   4    6.39    0.43
   8  12  -4    6.55    0.49
  -8  12  -4    6.06    0.33
   8  12   4    6.59    0.52
   8  12   4    5.92    0.54
   8 -12  -4    6.10    0.33
   8 -12   5    2.05    0.30
   8  12  -5    1.86    0.34
  -8  12  -5    1.58    0.18
   8 -12  -5    2.13    0.19
   8  12   5    2.61    0.42
   8  12   5    2.53    0.36
   8  12  -6    0.42    0.29
   8 -12   6    0.50    0.24
  -8  12  -6    0.51    0.14
   8  12   6    1.06    0.30
   8  12   6    1.28    0.38
   8 -12  -6    0.74    0.15
   8 -12   7   -0.16    0.24
   8  12  -7    0.06    0.28
   8 -12  -7    0.00    0.11
  -8  12  -7   -0.06    0.11
   8  12   7    0.04    0.35
   8 -12   8    0.43    0.28
   8  12  -8    0.43    0.30
   8  12   8    0.20    0.34
   8 -12  -8    0.14    0.12
  -8  12  -8    0.16    0.13
   9  12   0    4.02    0.39
   9 -12   0    3.67    0.28
  -9  12   0    3.46    0.21
   9  12   0    3.55    0.39
   9 -12   1    0.76    0.19
   9  12  -1    0.76    0.27
  -9  12   1    0.92    0.11
   9  12  -1    0.98    0.26
   9  12   1    0.67    0.30
   9 -12  -1    0.91    0.17
   9  12   1    0.89    0.29
  -9  12  -1    0.97    0.13
   9 -12   2    0.09    0.18
   9  12  -2    0.28    0.24
   9  12   2    0.17    0.28
   9  12   2   -0.06    0.24
  -9  12  -2    0.17    0.10
   9 -12  -2    0.18    0.15
   9 -12   3    0.71    0.20
   9  12  -3    0.68    0.26
   9  12   3    0.99    0.35
   9 -12  -3    0.30    0.15
   9  12   3    0.51    0.28
  -9  12  -3    0.64    0.13
   9  12  -4    3.32    0.41
   9 -12   4    3.08    0.35
   9  12   4    3.57    0.43
  -9  12  -4    3.40    0.24
   9 -12  -4    3.90    0.26
   9  12   4    3.67    0.46
   9  12  -5    0.56    0.27
   9 -12   5    1.07    0.26
   9  12   5    0.66    0.28
  -9  12  -5    0.70    0.15
   9  12   5    0.23    0.34
   9 -12  -5    0.70    0.16
   9 -12   6    0.75    0.28
   9  12  -6    1.11    0.33
   9  12   6    0.74    0.37
  -9  12  -6    0.71    0.16
   9 -12  -6    1.05    0.17
   9  12   6    0.81    0.30
   9  12  -7    0.57    0.33
   9 -12   7    0.37    0.27
   9 -12  -7    0.75    0.15
  -9  12  -7    0.69    0.15
   9  12   7    0.51    0.35
 -10  12   0    2.19    0.17
  10 -12   0    2.68    0.28
  10  12   0    2.41    0.37
  10  12   0    2.49    0.36
  10  12  -1    1.59    0.35
  10 -12   1    1.70    0.25
  10  12   1    2.25    0.35
  10  12   1    1.64    0.35
 -10  12  -1    1.82    0.17
  10 -12  -1    1.94    0.24
  10 -12   2    1.65    0.27
  10  12  -2    1.75    0.35
  10  12   2    1.24    0.34
  10 -12  -2    1.15    0.20
 -10  12  -2    1.45    0.16
  10  12   2    1.87    0.36
  10 -12   3    3.90    0.37
  10  12  -3    3.19    0.42
 -10  12  -3    3.89    0.25
  10  12   3    3.13    0.42
  10 -12  -3    3.43    0.28
  10  12   3    2.65    0.42
  10  12  -4    4.02    0.45
  10 -12   4    3.84    0.38
  10  12   4    3.11    0.43
  10 -12  -4    3.53    0.29
  10  12   4    3.85    0.50
 -10  12  -4    3.83    0.27
  10 -12   5    0.72    0.25
  10  12  -5    0.17    0.27
  10 -12  -5    0.49    0.17
  10  12   5    0.35    0.34
 -10  12  -5    0.48    0.15
  10  12   5    0.96    0.32
  10 -12   6    0.30    0.27
  10  12  -6    0.07    0.29
 -10  12  -6    0.13    0.14
  10 -12  -6    0.39    0.15
  10  12   6    1.06    0.41
  11  12   0    0.17    0.29
  11 -12   0    0.46    0.21
  11  12  -1    0.31    0.29
  11 -12   1    0.45    0.23
  11  12   1    0.18    0.30
  11  12   1    0.71    0.30
  11 -12  -1    0.74    0.21
  11 -12   2    0.11    0.22
  11  12  -2   -0.17    0.26
 -11  12  -2    0.10    0.10
  11 -12  -2    0.33    0.18
  11  12   2    0.19    0.31
  11  12   2    0.16    0.30
  11  12  -3    0.20    0.27
  11 -12   3    0.39    0.25
  11  12   3    0.40    0.31
  11 -12  -3    0.57    0.19
 -11  12  -3    0.87    0.15
  11  12   3    0.35    0.32
  11 -12   4    0.25    0.25
  11  12  -4   -0.10    0.29
 -11  12  -4    0.09    0.13
  11 -12  -4    0.14    0.17
  11  12   4    0.47    0.31
   0  13   0    0.13    0.25
   0 -13   0    0.08    0.05
   0  13  -1    7.90    0.56
   0  13  -1    8.20    0.33
   0 -13   1    8.47    0.34
   0  13   1    8.89    0.61
   0 -13  -1    8.40    0.34
   0  13  -2    8.64    0.35
   0 -13   2    8.87    0.36
   0 -13  -2    9.07    0.36
   0  13  -2    9.59    0.61
   0  13   2    8.38    0.58
   0  13  -3   21.89    0.83
   0 -13  -3   22.42    0.84
   0  13   3   22.14    1.08
   0 -13   3   22.48    0.84
   0  13  -3   21.47    1.06
   0 -13  -4   12.10    0.47
   0 -13   4   10.86    0.48
   0  13  -4   12.35    0.68
   0  13  -4   11.62    0.46
   0  13   4   12.85    0.71
   0  13   5   25.63    1.21
   0 -13  -5   25.49    0.99
   0  13  -5   26.48    1.20
   0 -13   5   25.31    1.00
   0  13  -5   26.33    0.97
   0  13   5   25.81    0.94
   0 -13  -6    0.71    0.10
   0  13  -6    1.04    0.27
   0  13   6    0.82    0.25
   0  13   6    0.77    0.09
   0 -13   6    0.92    0.16
   0 -13  -7   -0.06    0.07
   0  13   7    0.16    0.22
   0 -13   7    0.04    0.15
   0  13  -7    0.05    0.23
   0  13  -8    0.14    0.24
   0 -13   8    0.32    0.18
   0 -13  -8    0.25    0.09
   0  13  -8    0.06    0.14
   0 -13  -9    0.02    0.08
   0  13  -9    0.12    0.14
   0 -13 -10    1.80    0.17
   0  13 -10    1.51    0.20
   0  13 -11    0.69    0.18
   0 -13 -11    0.69    0.14
   1 -13   0   26.58    0.97
  -1 -13   0   26.10    0.96
  -1 -13   0   23.36    1.07
   1  13   0   24.69    1.19
  -1  13   0   27.99    1.21
   1 -13   1    8.22    0.34
   1  13  -1    7.79    0.55
  -1  13   1    8.63    0.60
  -1 -13  -1    8.84    0.34
   1  13   1    7.83    0.56
  -1 -13   1    8.44    0.33
   1 -13  -1    7.94    0.34
  -1  13  -1    7.83    0.54
   1  13  -2    5.73    0.50
   1  13  -2    5.92    0.24
   1 -13   2    5.69    0.26
  -1 -13  -2    6.03    0.26
  -1  13   2    6.43    0.49
   1  13   2    6.10    0.49
  -1  13  -2    5.87    0.46
   1 -13  -2    5.72    0.25
  -1 -13   2    5.83    0.24
   1 -13   3    8.73    0.36
  -1  13   3    7.98    0.55
   1  13  -3    8.39    0.32
   1  13  -3    8.81    0.57
   1  13   3    8.74    0.59
  -1 -13   3    8.48    0.34
   1 -13  -3    7.93    0.35
  -1  13  -3    8.43    0.56
   1  13  -4    0.96    0.07
   1 -13   4    0.85    0.12
  -1  13   4    0.69    0.28
   1  13  -4    1.04    0.28
   1  13   4    0.99    0.29
  -1 -13   4    1.13    0.10
   1 -13  -4    1.03    0.10
  -1  13  -4    1.20    0.28
   1  13  -5    4.06    0.39
   1 -13   5    3.59    0.25
  -1  13   5    4.23    0.42
  -1  13   5    4.05    0.18
   1  13  -5    3.95    0.17
  -1 -13   5    3.82    0.23
   1 -13  -5    3.84    0.20
   1  13   5    4.60    0.43
  -1  13  -5    4.70    0.42
   1  13   5    3.70    0.43
   1  13  -6   10.31    0.40
   1 -13   6    9.96    0.48
  -1  13   6   10.12    0.62
  -1  13   6   10.76    0.39
   1  13  -6   10.52    0.61
  -1  13  -6   10.61    0.62
   1  13   6    9.77    0.61
   1 -13  -6    9.83    0.43
  -1 -13   6   10.41    0.46
   1  13   6    8.09    0.66
   1 -13   7    0.14    0.17
   1  13  -7    0.31    0.24
   1  13   7    0.60    0.24
   1  13   7   -0.16    0.32
  -1  13  -7    0.06    0.12
  -1  13  -7    0.77    0.25
   1 -13  -7    0.26    0.09
  -1 -13   7    0.33    0.16
   1  13  -8    6.40    0.48
   1 -13   8    5.15    0.37
   1  13   8    5.10    0.56
   1 -13  -8    5.08    0.27
  -1  13  -8    5.56    0.34
   1  13   8    5.42    0.43
   1 -13   9    1.21    0.24
   1  13  -9    0.92    0.18
  -1  13  -9    1.01    0.18
   1 -13  -9    1.01    0.13
   1  13 -10    0.52    0.16
   1 -13 -10    0.39    0.11
  -1  13 -10    0.41    0.15
   1  13 -11   -0.05    0.13
  -1  13 -11    0.06    0.15
   1 -13 -11   -0.11    0.10
  -2 -13   0    6.51    0.42
  -2  13   0    6.35    0.51
   2 -13   0    5.78    0.26
  -2 -13   0    6.09    0.24
   2  13   0    4.55    0.44
  -2  13   1    6.85    0.53
   2 -13   1    7.39    0.33
   2  13  -1    7.52    0.53
  -2 -13   1    7.92    0.42
  -2  13  -1    7.74    0.56
   2  13   1    7.66    0.54
   2 -13  -1    7.93    0.33
  -2 -13   1    7.74    0.30
  -2  13   2   15.06    0.77
   2 -13   2   14.37    0.55
   2  13  -2   13.97    0.76
   2 -13  -2   12.99    0.54
  -2  13  -2   13.93    0.75
  -2 -13   2   13.80    0.52
   2  13   2   12.82    0.69
   2  13   2   13.38    0.77
  -2 -13   2   13.49    0.60
   2  13  -3    7.17    0.52
   2 -13   3    6.95    0.32
  -2  13   3    7.66    0.54
   2 -13  -3    6.73    0.29
   2  13   3    6.54    0.53
  -2 -13   3    6.12    0.33
  -2  13  -3    5.92    0.48
  -2 -13   3    6.95    0.27
   2  13   3    6.37    0.51
   2 -13   4   10.69    0.47
   2  13  -4   11.26    0.65
  -2  13   4   11.35    0.67
   2  13   4   10.25    0.66
  -2  13  -4   10.45    0.61
   2  13   4   10.04    0.66
  -2 -13   4   10.48    0.42
   2 -13  -4   11.04    0.44
   2  13  -5    6.91    0.50
  -2  13   5    6.49    0.25
   2 -13   5    6.77    0.35
  -2 -13   5    6.38    0.29
   2  13   5    6.37    0.55
  -2  13  -5    6.21    0.47
  -2  13  -5    6.03    0.34
   2  13   5    7.05    0.54
   2 -13  -5    6.67    0.30
   2 -13   6    0.99    0.18
   2  13  -6    1.20    0.28
   2 -13  -6    0.97    0.11
  -2  13  -6    1.16    0.26
  -2  13  -6    1.19    0.17
   2  13   6    1.24    0.29
   2  13   6    1.11    0.36
   2 -13   7   12.62    0.62
   2  13  -7   14.05    0.76
   2  13   7   13.49    0.82
   2  13   7   13.97    0.75
  -2  13  -7   12.34    0.58
  -2  13  -7   14.60    0.70
   2 -13  -7   13.14    0.54
   2  13  -8    0.99    0.28
   2 -13   8    0.68    0.20
   2  13   8    0.55    0.23
   2 -13  -8    0.81    0.12
  -2  13  -8    0.75    0.17
   2  13   8    0.47    0.35
   2 -13   9    3.09    0.33
   2 -13  -9    3.51    0.20
  -2  13  -9    2.99    0.27
   2  13   9    3.55    0.50
   2  13 -10    2.74    0.27
   2 -13  10    2.98    0.35
  -2  13 -10    2.69    0.26
   2  13  10    3.53    0.53
   2 -13 -10    3.03    0.21
   2  13 -11    0.57    0.17
  -2  13 -11    0.58    0.18
   2 -13 -11    0.58    0.13
   2  13  11    1.31    0.44
   3 -13   0    3.98    0.20
  -3  13   0    3.80    0.39
   3  13   0    3.62    0.38
  -3 -13   0    3.66    0.31
   3  13  -1    4.57    0.42
  -3  13   1    4.62    0.42
   3 -13   1    3.84    0.23
   3  13   1    4.05    0.37
   3  13   1    3.99    0.41
  -3  13  -1    4.79    0.43
  -3 -13   1    4.56    0.19
   3 -13  -1    4.55    0.22
  -3 -13   1    4.10    0.32
   3  13  -2   10.61    0.63
   3 -13   2   10.19    0.44
  -3  13   2   11.05    0.66
   3  13   2   10.27    0.64
   3 -13  -2    9.71    0.41
  -3 -13   2   10.27    0.38
  -3 -13   2   10.31    0.46
  -3  13  -2   10.23    0.62
  -3  13  -2   10.04    0.44
   3  13   2    8.70    0.58
   3 -13   3    0.43    0.12
   3  13  -3    0.37    0.26
  -3  13  -3    0.30    0.11
   3 -13  -3    0.35    0.08
  -3 -13   3    0.37    0.04
  -3  13  -3    0.46    0.25
   3  13   3   -0.10    0.25
  -3 -13   3    0.46    0.09
   3  13   3    0.89    0.28
  -3  13   4    5.60    0.21
   3 -13   4    5.26    0.30
   3  13  -4    5.19    0.47
   3  13   4    5.09    0.47
  -3  13  -4    5.18    0.44
   3 -13  -4    5.36    0.25
  -3  13  -4    4.74    0.29
   3  13   4    5.75    0.50
   3 -13   5    9.27    0.46
   3  13  -5   10.05    0.60
   3  13   5    9.49    0.62
  -3  13  -5    9.57    0.56
   3 -13  -5    9.33    0.40
   3  13   5    8.55    0.60
  -3  13  -5    8.76    0.43
   3  13  -6    5.13    0.44
   3 -13   6    4.04    0.31
   3 -13  -6    4.67    0.23
  -3  13  -6    5.51    0.40
  -3  13  -6    4.16    0.28
   3  13   6    4.23    0.43
   3  13   6    3.49    0.47
   3 -13   7    5.51    0.38
   3  13  -7    6.35    0.50
   3  13   7    6.41    0.57
   3  13   7    6.63    0.50
  -3  13  -7    5.48    0.32
   3 -13  -7    5.21    0.27
   3 -13   8    2.55    0.29
   3  13  -8    2.34    0.36
   3 -13  -8    2.57    0.18
   3  13   8    1.78    0.31
  -3  13  -8    2.32    0.22
   3  13   8    1.93    0.44
   3 -13   9    2.75    0.33
   3  13  -9    3.47    0.41
   3  13   9    2.82    0.47
  -3  13  -9    2.98    0.26
   3 -13  -9    2.70    0.19
   3 -13  10    1.15    0.26
  -3  13 -10    1.10    0.18
   3 -13 -10    0.91    0.13
   3  13  10    0.83    0.39
   3  13 -11    0.56    0.18
   3  13  11    1.59    0.50
   3 -13 -11    0.69    0.13
  -3  13 -11    0.51    0.17
  -4  13   0    4.58    0.23
   4  13   0    4.37    0.37
   4 -13   0    4.76    0.25
   4  13   0    4.57    0.42
   4 -13   1    3.08    0.20
   4  13  -1    3.36    0.29
  -4  13   1    2.82    0.17
   4  13  -1    3.80    0.37
   4 -13  -1    3.01    0.18
  -4 -13   1    3.63    0.27
   4  13   1    3.11    0.38
   4  13   1    3.05    0.34
  -4  13  -1    3.52    0.21
  -4  13   2    2.99    0.16
   4 -13   2    2.80    0.21
   4  13  -2    2.45    0.33
  -4  13  -2    3.08    0.21
   4  13   2    2.50    0.36
  -4 -13   2    2.85    0.13
  -4 -13   2    3.42    0.21
   4 -13  -2    2.59    0.18
   4  13   2    2.25    0.33
  -4  13   3   37.47    1.33
   4 -13   3   35.88    1.44
   4  13  -3   39.12    1.65
   4  13   3   36.43    1.65
   4 -13  -3   38.37    1.41
   4  13   3   35.29    1.56
  -4  13  -3   38.03    1.39
   4  13  -4    2.61    0.35
   4 -13   4    2.85    0.25
   4  13   4    2.95    0.39
   4 -13  -4    2.92    0.18
   4  13   4    2.84    0.37
  -4  13  -4    2.89    0.21
   4 -13   5    1.82    0.22
   4  13  -5    1.12    0.28
   4  13   5    1.79    0.32
   4 -13  -5    1.84    0.14
  -4  13  -5    1.76    0.19
   4  13   5    1.37    0.35
   4 -13   6    0.75    0.19
   4  13  -6    1.32    0.30
   4  13   6    0.96    0.36
  -4  13  -6    1.24    0.16
   4  13   6    1.04    0.29
   4 -13  -6    0.96    0.11
   4  13  -7   13.35    0.76
   4 -13   7   12.61    0.64
  -4  13  -7   13.57    0.58
   4  13   7   12.43    0.82
   4 -13  -7   12.91    0.54
   4  13   7   13.45    0.74
   4  13  -8    1.76    0.33
   4 -13   8    2.07    0.28
   4  13   8    1.91    0.41
  -4  13  -8    1.72    0.21
   4 -13  -8    2.04    0.16
   4  13  -9    1.02    0.30
   4 -13   9    0.77    0.24
   4  13   9    0.56    0.36
  -4  13  -9    0.77    0.16
   4 -13  -9    0.79    0.12
   4 -13  10    0.70    0.25
   4 -13 -10    0.52    0.12
  -4  13 -10    0.80    0.17
   4  13  10    0.22    0.40
   5  13   0    2.95    0.37
   5  13   0    2.57    0.30
   5 -13   0    2.87    0.20
  -5  13   0    2.61    0.17
   5  13  -1    0.13    0.21
   5  13  -1    0.45    0.24
  -5  13   1    0.41    0.08
   5 -13   1    0.19    0.11
  -5 -13   1    0.29    0.13
  -5  13  -1    0.25    0.09
   5 -13  -1    0.19    0.10
   5  13   1    0.15    0.25
   5  13   1    0.07    0.24
  -5  13   2    0.88    0.09
   5 -13   2    1.02    0.15
   5  13  -2    0.67    0.25
   5  13  -2    0.99    0.20
   5 -13  -2    0.93    0.12
  -5  13  -2    1.10    0.13
   5  13   2    0.88    0.29
  -5 -13   2    1.12    0.12
   5  13   2    0.73    0.27
   5 -13   3    1.44    0.19
  -5  13   3    1.51    0.10
   5  13  -3    1.70    0.31
  -5  13  -3    1.78    0.17
   5  13   3    1.37    0.32
   5 -13  -3    1.65    0.15
   5  13   3    1.79    0.32
   5  13  -4    9.01    0.57
   5 -13   4    7.39    0.42
   5  13   4    8.19    0.56
  -5  13  -4    7.72    0.37
   5  13   4    6.67    0.56
   5 -13  -4    7.71    0.35
   5 -13   5    0.83    0.19
   5  13  -5    0.89    0.27
   5  13   5    1.10    0.30
   5  13   5    0.82    0.34
   5 -13  -5    0.79    0.11
  -5  13  -5    0.75    0.13
   5 -13   6    0.30    0.18
   5  13  -6    0.66    0.28
  -5  13  -6    0.31    0.12
   5 -13  -6    0.44    0.10
   5  13   6    0.75    0.34
   5  13   6    0.76    0.27
   5  13  -7    0.58    0.27
   5 -13   7    0.36    0.20
   5 -13  -7    0.54    0.11
   5  13   7    0.32    0.27
   5  13   7    0.37    0.33
  -5  13  -7    0.60    0.15
   5 -13   8    1.29    0.27
   5  13  -8    1.83    0.33
  -5  13  -8    1.20    0.18
   5 -13  -8    1.38    0.14
   5  13   8    0.97    0.39
   5  13  -9    0.28    0.27
   5 -13   9    0.24    0.23
   5 -13  -9    0.17    0.10
   5  13   9   -0.13    0.37
  -5  13  -9    0.08    0.14
   5 -13  10    0.19    0.23
   5  13  10   -0.12    0.39
   5 -13 -10    0.00    0.10
  -5  13 -10   -0.18    0.12
   6  13   0   10.32    0.57
  -6  13   0   10.20    0.43
   6  13   0   10.20    0.66
   6 -13   0   11.31    0.48
   6 -13   1    5.42    0.33
  -6  13   1    6.09    0.28
   6  13  -1    6.08    0.41
   6  13  -1    5.97    0.50
   6  13   1    5.62    0.46
  -6  13  -1    6.61    0.30
   6  13   1    6.81    0.53
   6 -13  -1    6.66    0.32
   6  13  -2    1.57    0.30
   6 -13   2    1.86    0.21
  -6  13   2    2.01    0.13
   6  13  -2    1.95    0.24
  -6  13  -2    2.41    0.18
   6  13   2    1.98    0.34
  -6 -13   2    2.12    0.16
   6  13   2    1.85    0.32
   6 -13  -2    1.94    0.17
   6  13  -3   15.31    0.83
   6 -13   3   15.87    0.69
  -6  13   3   15.05    0.57
   6  13   3   15.66    0.82
   6 -13  -3   15.18    0.64
  -6  13  -3   15.97    0.64
   6  13   3   14.81    0.84
   6 -13   4   21.25    0.90
   6  13  -4   19.33    1.02
  -6  13  -4   21.11    0.83
   6  13   4   20.08    1.04
   6 -13  -4   21.63    0.84
   6  13   4   21.74    1.04
   6 -13   5    6.21    0.40
   6  13  -5    5.86    0.49
   6  13   5    5.79    0.51
  -6  13  -5    5.24    0.30
   6 -13  -5    5.36    0.28
   6  13   5    5.27    0.53
   6  13  -6    1.54    0.33
   6 -13   6    1.49    0.25
   6 -13  -6    1.33    0.14
   6  13   6    1.48    0.38
  -6  13  -6    1.22    0.17
   6  13   6    1.74    0.32
   6 -13   7    2.08    0.29
   6  13  -7    1.92    0.35
  -6  13  -7    1.69    0.20
   6  13   7    1.98    0.43
   6 -13  -7    1.94    0.17
   6  13   7    2.13    0.33
   6  13  -8    0.32    0.30
   6 -13   8    1.13    0.27
   6  13   8    0.84    0.39
   6 -13  -8    0.52    0.12
  -6  13  -8    0.38    0.14
   6  13  -9    0.66    0.31
   6 -13   9    0.19    0.25
   6  13   9    0.44    0.39
   6 -13  -9    0.26    0.11
  -6  13  -9    0.26    0.14
   7 -13   0    1.36    0.18
   7  13   0    1.48    0.27
  -7  13   0    1.33    0.13
   7  13   0    1.05    0.31
  -7  13   1   10.57    0.42
   7  13  -1   10.21    0.63
   7 -13   1    9.95    0.50
   7  13  -1   10.12    0.56
   7  13   1    9.90    0.64
   7 -13  -1   10.04    0.48
  -7  13  -1   10.81    0.44
   7  13   1   10.69    0.62
   7 -13   2   10.01    0.52
   7  13  -2   10.88    0.55
  -7  13   2   11.32    0.43
   7  13  -2   10.75    0.65
   7 -13  -2   10.88    0.49
  -7  13  -2   10.95    0.47
   7  13   2   11.24    0.67
   7  13   2   11.67    0.67
   7  13  -3    4.66    0.44
   7 -13   3    4.42    0.33
   7  13   3    4.51    0.44
   7 -13  -3    4.44    0.27
   7  13   3    4.41    0.45
  -7  13  -3    4.60    0.26
   7 -13   4    1.14    0.22
   7  13  -4    1.11    0.28
   7  13   4    1.45    0.32
  -7  13  -4    0.98    0.15
   7  13   4    1.47    0.35
   7 -13  -4    1.11    0.14
   7  13  -5    5.29    0.49
   7 -13   5    5.60    0.40
  -7  13  -5    5.86    0.31
   7 -13  -5    5.31    0.29
   7  13   5    5.26    0.54
   7  13   5    5.27    0.48
   7 -13   6    1.66    0.28
   7  13  -6    1.30    0.33
   7  13   6    1.36    0.32
   7 -13  -6    1.60    0.16
  -7  13  -6    1.19    0.17
   7  13   6    1.60    0.40
   7 -13   7    0.52    0.25
   7  13  -7    1.30    0.33
  -7  13  -7    0.98    0.17
   7  13   7    0.76    0.38
   7 -13  -7    0.69    0.13
   7  13  -8    0.63    0.31
   7 -13   8    0.09    0.24
   7 -13  -8    0.40    0.12
  -7  13  -8   -0.01    0.14
   7  13   8    0.02    0.35
   7 -13   9    0.73    0.29
   7  13  -9    0.06    0.30
  -7  13  -9    0.21    0.14
   7  13   9    0.55    0.42
   7 -13  -9    0.14    0.12
   8  13   0    3.37    0.37
   8  13   0    3.84    0.42
   8 -13   0    3.77    0.27
  -8  13   0    3.47    0.21
  -8  13   1    1.58    0.14
   8  13  -1    1.86    0.32
   8 -13   1    1.62    0.21
   8  13  -1    1.81    0.28
  -8  13  -1    1.85    0.16
   8 -13  -1    1.77    0.20
   8  13   1    2.16    0.34
   8  13   1    1.63    0.34
   8 -13   2    0.17    0.17
  -8  13   2    0.15    0.07
   8  13  -2    0.23    0.24
   8  13   2    0.28    0.27
  -8  13  -2    0.07    0.10
   8 -13  -2    0.11    0.12
   8  13   2    0.34    0.28
   8 -13   3    4.90    0.38
   8  13  -3    5.59    0.50
   8 -13  -3    5.89    0.32
   8  13   3    5.69    0.51
   8  13   3    5.63    0.51
  -8  13  -3    5.79    0.31
   8 -13   4    1.36    0.25
   8  13  -4    1.02    0.31
  -8  13  -4    1.47    0.17
   8 -13  -4    0.91    0.15
   8  13   4    1.36    0.35
   8  13   4    1.69    0.33
   8 -13   5    0.05    0.19
   8  13  -5   -0.11    0.26
   8  13   5    0.15    0.26
   8 -13  -5    0.04    0.11
  -8  13  -5   -0.21    0.11
   8  13   5   -0.35    0.27
   8 -13   6    0.96    0.28
   8  13  -6    1.08    0.32
   8  13   6    0.63    0.35
   8 -13  -6    0.78    0.14
   8  13   6    1.02    0.30
  -8  13  -6    1.19    0.17
   8 -13   7    1.60    0.30
   8  13  -7    1.40    0.34
   8  13   7    1.59    0.42
   8 -13  -7    1.69    0.18
  -8  13  -7    1.66    0.21
   8 -13   8    0.62    0.29
   8  13  -8    0.67    0.33
  -8  13  -8    0.44    0.15
   8  13   8    0.54    0.40
   8 -13  -8    0.57    0.15
  -9  13   0    2.20    0.16
   9  13   0    2.33    0.34
   9 -13   0    1.96    0.24
   9  13   0    1.66    0.34
   9  13  -1    2.19    0.33
  -9  13   1    1.47    0.14
   9 -13   1    2.01    0.24
   9  13  -1    1.19    0.33
   9  13   1    1.57    0.34
  -9  13  -1    1.95    0.17
   9  13   1    2.25    0.35
   9 -13  -1    2.05    0.21
   9  13  -2    1.68    0.34
   9 -13   2    1.37    0.24
   9  13   2    1.29    0.33
  -9  13  -2    1.61    0.16
   9 -13  -2    1.29    0.19
   9  13   2    0.58    0.28
   9  13  -3    0.52    0.26
   9 -13   3    0.39    0.19
   9 -13  -3    0.49    0.15
   9  13   3    0.42    0.32
   9  13   3    0.60    0.29
  -9  13  -3    0.37    0.12
   9 -13   4    0.25    0.21
   9  13  -4   -0.10    0.24
  -9  13  -4    0.41    0.12
   9  13   4    1.23    0.37
   9  13   4    0.70    0.30
   9 -13  -4    0.40    0.14
   9  13  -5    0.11    0.28
   9 -13   5    0.11    0.23
   9  13   5   -0.42    0.31
  -9  13  -5    0.20    0.12
   9 -13  -5    0.12    0.13
   9  13   5    0.03    0.29
   9 -13   6    0.74    0.27
   9  13  -6    0.79    0.33
   9  13   6    0.39    0.36
   9  13   6    1.17    0.33
  -9  13  -6    0.56    0.15
   9 -13  -6    0.65    0.15
   9 -13   7    0.42    0.26
   9  13  -7    0.48    0.33
  -9  13  -7    0.32    0.15
   9 -13  -7    0.38    0.14
   9  13   7    0.48    0.38
  10 -13   0    0.19    0.18
 -10  13   0   -0.04    0.08
  10  13   0    0.35    0.28
  10  13   0    0.01    0.28
  10  13  -1    0.72    0.32
  10 -13   1    1.17    0.23
  10 -13  -1    1.16    0.22
  10  13   1    1.31    0.34
 -10  13  -1    1.32    0.15
  10  13   1    1.21    0.32
  10 -13   2    0.03    0.19
  10  13  -2   -0.14    0.26
  10  13   2   -0.20    0.28
 -10  13  -2    0.12    0.10
  10 -13  -2    0.22    0.16
  10  13   2    0.48    0.32
  10 -13   3    0.18    0.20
  10  13  -3    0.11    0.28
 -10  13  -3    0.26    0.12
  10  13   3   -0.21    0.27
  10 -13  -3    0.26    0.16
  10  13   3    0.37    0.31
  10 -13   4    0.89    0.24
  10  13  -4    0.70    0.31
 -10  13  -4    0.93    0.16
  10 -13  -4    0.79    0.18
  10  13   4    0.35    0.34
  10  13   4    1.88    0.36
  10  13  -5    0.14    0.30
  10 -13   5    0.14    0.22
  10  13   5    0.30    0.29
  10 -13  -5    0.39    0.16
  10  13   5    0.75    0.36
 -10  13  -5    0.05    0.13
  11  13   0   -0.13    0.26
  11 -13   0   -0.08    0.18
  11 -13   1    0.07    0.20
  11  13  -1    0.32    0.31
  11  13   1    0.21    0.29
  11  13   1    0.43    0.33
 -11  13  -1   -0.04    0.09
  11 -13  -1    0.26    0.19
  11  13  -2    0.57    0.30
  11 -13   2    1.31    0.27
  11  13   2    1.51    0.36
 -11  13  -2    0.89    0.14
  11 -13  -2    0.67    0.21
  11  13   2    0.67    0.34
  11  13  -3    0.16    0.28
  11 -13   3    0.22    0.24
  11  13   3    0.08    0.30
 -11  13  -3    0.33    0.13
  11 -13  -3    0.07    0.18
  11  13   3    0.22    0.34
   0  14   0   54.01    2.30
   0 -14   0   54.01    1.99
   0  14  -1   46.13    2.00
   0  14   1   45.87    2.02
   0 -14  -1   45.82    1.72
   0 -14   1   47.81    1.72
   0 -14   2    0.37    0.07
   0  14   2    0.43    0.29
   0  14  -2    0.52    0.27
   0 -14  -2    0.40    0.07
   0  14  -2    0.31    0.06
   0 -14   3    2.86    0.16
   0 -14  -3    2.93    0.16
   0  14   3    3.07    0.39
   0  14  -3    2.81    0.14
   0  14  -3    2.76    0.37
   0 -14  -4    2.98    0.17
   0  14  -4    2.80    0.38
   0  14   4    3.23    0.40
   0 -14   4    2.98    0.18
   0  14  -4    2.99    0.15
   0  14  -5   23.39    1.12
   0 -14  -5   23.27    0.91
   0  14  -5   23.48    0.89
   0  14   5   22.26    1.13
   0 -14   5   24.20    0.92
   0  14   5   24.04    0.86
   0 -14   6    1.70    0.18
   0 -14  -6    1.71    0.14
   0  14   6    2.02    0.33
   0  14  -6    2.53    0.35
   0 -14  -7   20.84    0.83
   0 -14   7   20.15    0.88
   0  14  -7   23.17    1.06
   0  14   7   22.12    1.05
   0 -14   8    5.62    0.37
   0 -14  -8    5.86    0.29
   0  14  -8    6.46    0.49
   0  14  -9    0.18    0.14
   0 -14  -9    0.12    0.10
   0  14 -10    0.04    0.14
   0 -14 -10   -0.15    0.10
   0 -14 -11    0.05    0.11
   0  14 -11    0.30    0.15
   1  14   0   15.79    0.83
  -1 -14   0   16.01    0.59
   1 -14   0   15.02    0.60
  -1  14   0   15.31    0.83
   1 -14   1    0.31    0.07
   1  14  -1    0.67    0.30
  -1 -14  -1    0.32    0.06
  -1  14   1    0.04    0.26
   1  14   1    0.17    0.26
   1 -14  -1    0.27    0.07
  -1  14  -1    0.27    0.25
  -1 -14   1    0.34    0.05
  -1  14   2    1.21    0.29
   1  14  -2    0.83    0.06
   1 -14   2    0.82    0.09
  -1 -14  -2    0.69    0.08
   1  14  -2    0.82    0.28
  -1 -14   2    0.80    0.07
  -1  14  -2    0.65    0.29
   1 -14  -2    0.76    0.09
   1  14   2    0.59    0.31
   1 -14   3    2.82    0.18
   1  14  -3    2.93    0.14
   1  14  -3    2.68    0.37
  -1  14   3    3.20    0.39
  -1 -14  -3    2.89    0.16
   1 -14  -3    3.16    0.17
  -1  14  -3    3.27    0.37
   1  14   3    3.30    0.40
  -1 -14   3    2.78    0.15
   1 -14   4    1.22    0.13
   1  14  -4    1.17    0.08
   1  14  -4    1.55    0.31
  -1  14   4    1.45    0.32
   1 -14  -4    1.31    0.11
  -1  14  -4    1.61    0.30
   1  14   4    1.58    0.32
  -1 -14   4    1.14    0.10
  -1  14   5   15.72    0.54
   1 -14   5   14.17    0.61
  -1  14   5   15.42    0.81
   1  14  -5   15.64    0.82
   1  14  -5   14.25    0.55
  -1  14  -5   13.56    0.78
   1 -14  -5   13.80    0.58
  -1 -14   5   14.32    0.58
   1  14   5   13.58    0.81
   1  14  -6    3.12    0.37
  -1  14   6    2.97    0.36
   1  14  -6    2.42    0.13
   1 -14   6    2.56    0.23
  -1  14   6    2.39    0.13
   1 -14  -6    2.63    0.16
  -1 -14   6    2.54    0.22
   1  14   6    2.81    0.37
  -1  14  -6    3.28    0.35
   1  14  -7   11.50    0.66
   1 -14   7    9.81    0.51
   1 -14  -7   10.05    0.44
  -1 -14   7   10.21    0.49
   1  14   7   11.25    0.65
  -1  14  -7   11.51    0.65
   1 -14   8    2.14    0.26
   1  14  -8    2.58    0.36
  -1  14  -8    2.74    0.25
   1 -14  -8    2.29    0.18
   1  14   8    2.93    0.34
   1 -14   9    1.37    0.25
   1 -14  -9    1.42    0.15
  -1  14  -9    1.44    0.21
   1  14 -10    1.23    0.20
   1 -14 -10    1.32    0.15
  -1  14 -10    1.25    0.20
   1  14 -11   -0.14    0.15
  -1 -14 -11    0.03    0.11
   1 -14 -11    0.02    0.11
  -1  14 -11    0.13    0.16
   2  14   0   63.28    2.86
  -2 -14   0   72.10    2.54
   2 -14   0   70.99    2.55
  -2  14   0   68.45    2.87
  -2 -14  -1   22.61    0.79
   2  14  -1   21.33    1.03
  -2  14   1   20.12    1.03
   2 -14   1   21.67    0.81
  -2  14  -1   20.96    1.02
  -2 -14   1   19.64    0.88
   2 -14  -1   19.55    0.80
  -2 -14   1   20.84    0.78
   2  14   1   21.02    1.03
   2  14  -2    2.00    0.33
  -2  14   2    3.08    0.37
   2 -14   2    2.42    0.16
   2 -14  -2    2.30    0.15
  -2 -14   2    2.60    0.12
  -2 -14   2    2.72    0.25
  -2  14  -2    3.10    0.37
   2  14   2    2.36    0.37
  -2  14   3    9.18    0.60
   2 -14   3    9.18    0.41
   2  14  -3    9.60    0.62
   2  14   3    9.13    0.61
  -2 -14   3    8.90    0.43
  -2  14  -3    8.82    0.58
   2  14   3    9.02    0.60
  -2 -14   3    9.46    0.36
   2 -14  -3    9.84    0.39
   2 -14   4   11.69    0.51
  -2  14   4   12.46    0.70
   2  14  -4   11.29    0.69
  -2 -14   4   11.62    0.45
   2  14   4   10.98    0.69
   2 -14  -4   12.03    0.48
   2  14   4   11.72    0.71
  -2  14  -4   11.29    0.66
   2  14  -5    8.81    0.57
   2 -14   5    7.77    0.40
  -2  14   5    7.40    0.57
   2  14   5    6.92    0.55
   2 -14  -5    8.34    0.35
  -2  14  -5    8.12    0.54
   2  14   5    8.41    0.58
  -2 -14   5    7.52    0.33
   2 -14   6    6.72    0.38
   2  14  -6    8.00    0.55
  -2 -14   6    7.16    0.33
   2 -14  -6    7.32    0.33
  -2  14  -6    7.57    0.39
   2  14   6    7.67    0.61
   2  14   6    7.71    0.56
  -2  14  -6    7.41    0.52
   2 -14   7   10.38    0.54
   2  14  -7   12.09    0.68
   2  14   7   11.03    0.73
  -2  14  -7   10.58    0.51
   2 -14  -7   11.12    0.46
   2  14   7   10.91    0.66
  -2  14  -7   11.45    0.63
   2 -14   8    4.10    0.34
   2  14  -8    5.50    0.47
   2  14   8    4.42    0.51
   2 -14  -8    4.41    0.24
   2  14   8    4.49    0.42
  -2  14  -8    3.85    0.29
   2 -14   9    0.66    0.23
   2 -14  -9    0.48    0.11
  -2  14  -9    0.36    0.16
   2  14   9    0.65    0.37
   2 -14  10    2.09    0.29
   2 -14 -10    1.35    0.16
  -2  14 -10    1.59    0.21
   2  14  10    1.85    0.48
   2  14 -11    1.24    0.21
  -2  14 -11    1.55    0.23
   2 -14 -11    1.22    0.16
   3 -14   0    1.36    0.12
   3  14   0    1.55    0.32
  -3  14   0    1.33    0.30
   3  14  -1    2.12    0.34
  -3  14   1    2.41    0.35
   3 -14   1    2.27    0.16
   3 -14  -1    2.35    0.16
   3  14   1    2.47    0.33
  -3  14  -1    2.35    0.33
   3  14   1    2.44    0.34
  -3 -14   1    2.37    0.12
  -3 -14   1    2.61    0.25
   3 -14   2    1.90    0.16
   3  14  -2    1.56    0.32
  -3  14   2    1.86    0.34
  -3 -14   2    1.97    0.20
   3 -14  -2    2.02    0.13
   3  14   2    1.72    0.31
  -3  14  -2    1.58    0.31
  -3 -14   2    1.85    0.10
   3  14   2    1.65    0.32
   3 -14   3    1.76    0.17
  -3  14   3    2.26    0.36
   3  14  -3    1.83    0.31
  -3  14  -3    2.17    0.33
   3  14   3    2.27    0.36
   3  14   3    2.32    0.36
  -3  14  -3    2.23    0.19
   3 -14  -3    1.77    0.14
  -3 -14   3    2.20    0.17
  -3 -14   3    2.04    0.10
   3 -14   4    2.44    0.21
   3  14  -4    2.07    0.32
   3 -14  -4    2.84    0.17
  -3  14  -4    2.30    0.33
  -3  14  -4    2.46    0.21
   3  14   4    3.29    0.39
   3  14   4    2.18    0.38
   3 -14   5    0.39    0.16
   3  14  -5    0.33    0.27
  -3  14  -5    0.55    0.26
   3 -14  -5    0.45    0.09
   3  14   5    0.23    0.28
   3  14   5    0.55    0.32
  -3  14  -5    0.45    0.13
   3 -14   6    2.26    0.24
   3  14  -6    2.37    0.36
  -3  14  -6    2.78    0.32
  -3  14  -6    2.62    0.22
   3  14   6    1.90    0.39
   3 -14  -6    2.55    0.17
   3  14   6    3.28    0.38
   3 -14   7    3.05    0.28
   3  14  -7    3.55    0.42
  -3  14  -7    3.69    0.34
   3  14   7    3.32    0.39
   3 -14  -7    3.39    0.20
   3  14   7    2.00    0.41
  -3  14  -7    3.35    0.26
   3  14  -8    4.32    0.44
   3 -14   8    3.47    0.32
   3  14   8    3.31    0.51
   3 -14  -8    3.50    0.22
   3  14   8    3.98    0.39
  -3  14  -8    3.62    0.27
   3 -14   9    0.20    0.20
  -3  14  -9    0.01    0.14
   3 -14  -9    0.16    0.09
   3  14   9   -0.14    0.33
   3 -14  10    0.76    0.24
   3 -14 -10    0.12    0.10
   3  14  10    0.78    0.39
  -3  14 -10    0.09    0.14
  -4  14   0    2.08    0.16
   4  14   0    1.33    0.27
   4 -14   0    2.12    0.15
   4  14   0    1.65    0.32
  -4  14   1    0.57    0.09
   4  14  -1    0.49    0.28
   4 -14   1    0.49    0.11
   4  14   1    0.54    0.25
   4  14   1    0.21    0.27
  -4 -14   1    0.72    0.17
  -4  14  -1    0.52    0.11
  -4  14  -1    0.34    0.27
   4 -14  -1    0.73    0.10
   4  14  -2    6.69    0.49
  -4  14   2    5.89    0.27
   4 -14   2    5.92    0.31
   4  14   2    5.75    0.52
   4  14   2    6.33    0.48
  -4  14  -2    5.77    0.49
  -4 -14   2    7.13    0.33
   4 -14  -2    6.67    0.30
  -4 -14   2    6.27    0.25
  -4  14  -2    6.07    0.31
   4 -14   3   10.16    0.47
  -4  14   3   10.54    0.40
   4  14  -3    9.74    0.62
  -4  14  -3   10.40    0.46
   4  14   3   10.54    0.67
  -4 -14   3   10.04    0.39
   4 -14  -3   11.28    0.44
   4  14   3   10.17    0.64
  -4  14  -3    9.62    0.62
   4  14  -4    0.26    0.26
   4 -14   4    0.12    0.14
  -4  14   4    0.05    0.03
   4 -14  -4    0.17    0.08
   4  14   4    0.02    0.26
   4  14   4   -0.15    0.29
  -4  14  -4   -0.05    0.10
   4 -14   5    3.18    0.28
   4  14  -5    3.55    0.40
   4 -14  -5    3.19    0.19
   4  14   5    4.04    0.46
   4  14   5    3.60    0.41
  -4  14  -5    3.27    0.24
   4 -14   6    0.45    0.18
   4  14  -6    0.81    0.29
  -4  14  -6    0.47    0.13
   4  14   6    0.89    0.29
   4  14   6    0.42    0.34
   4 -14  -6    0.25    0.09
   4  14  -7    5.49    0.50
   4 -14   7    4.69    0.35
   4 -14  -7    4.62    0.25
   4  14   7    4.88    0.55
  -4  14  -7    4.60    0.30
   4  14   7    4.51    0.45
   4  14  -8    2.35    0.37
   4 -14   8    2.23    0.29
   4 -14  -8    2.22    0.17
   4  14   8    2.03    0.45
  -4  14  -8    2.31    0.23
   4  14  -9    0.67    0.31
   4 -14   9    0.37    0.23
   4  14   9    0.71    0.40
   4 -14  -9    0.54    0.12
  -4  14  -9    0.59    0.16
   4 -14  10    2.00    0.32
  -4  14 -10    1.93    0.22
   4  14  10    1.01    0.45
   4 -14 -10    1.67    0.17
  -5  14   0    7.13    0.32
   5 -14   0    6.98    0.34
   5  14   0    6.36    0.47
   5  14   0    8.03    0.56
   5 -14   1    3.43    0.23
   5  14  -1    2.85    0.30
   5  14  -1    3.04    0.39
  -5  14   1    3.56    0.19
   5 -14  -1    3.02    0.20
   5  14   1    2.79    0.35
   5  14   1    3.16    0.38
  -5  14  -1    3.04    0.20
  -5 -14   1    4.10    0.28
  -5  14   2    8.94    0.36
   5  14  -2    8.62    0.60
   5 -14   2    8.88    0.43
   5  14   2    8.70    0.56
  -5 -14   2    9.47    0.40
  -5  14  -2    8.69    0.39
   5 -14  -2    8.80    0.40
   5  14   2    8.35    0.59
   5 -14   3    0.80    0.16
  -5  14   3    1.07    0.08
   5  14  -3    0.49    0.28
  -5  14  -3    0.81    0.14
   5  14   3    0.96    0.31
   5  14   3    1.04    0.31
   5 -14  -3    0.86    0.12
  -5 -14   3    0.86    0.06
   5 -14   4    1.27    0.19
   5  14  -4    0.95    0.29
   5 -14  -4    1.42    0.14
   5  14   4    1.66    0.33
   5  14   4    1.87    0.33
  -5  14  -4    1.41    0.16
   5 -14   5    0.33    0.18
   5  14  -5    0.53    0.26
   5  14   5    0.24    0.29
   5 -14  -5    0.26    0.10
   5  14   5    0.32    0.27
  -5  14  -5    0.47    0.13
   5  14  -6    1.06    0.31
   5 -14   6    0.74    0.20
   5 -14  -6    1.06    0.13
   5  14   6    0.90    0.37
  -5  14  -6    1.13    0.16
   5  14   6    0.93    0.29
   5 -14   7    0.28    0.20
   5  14  -7    0.50    0.28
   5 -14  -7    0.63    0.11
  -5  14  -7    0.47    0.14
   5  14   7    0.61    0.28
   5  14   7    0.46    0.35
   5 -14   8    0.50    0.23
   5  14  -8    0.67    0.31
   5  14   8    0.27    0.38
   5 -14  -8    0.78    0.12
  -5  14  -8    0.40    0.15
   5 -14   9    0.86    0.26
   5  14  -9    0.40    0.31
   5 -14  -9    0.82    0.13
   5  14   9    1.52    0.46
  -5  14  -9    0.86    0.18
   5 -14  10    0.65    0.26
   5  14  10   -0.01    0.37
  -5  14 -10   -0.08    0.14
   5 -14 -10   -0.02    0.11
   6 -14   0    0.09    0.12
   6  14   0    0.31    0.28
  -6  14   0    0.09    0.08
   6  14   0    0.06    0.22
   6 -14   1    3.31    0.26
   6  14  -1    4.08    0.35
   6  14  -1    3.85    0.41
  -6  14   1    4.04    0.21
   6 -14  -1    3.73    0.24
   6  14   1    4.39    0.39
   6  14   1    4.03    0.44
  -6  14  -1    4.44    0.23
  -6  14   2    2.18    0.13
   6  14  -2    1.98    0.25
   6  14  -2    2.20    0.34
   6 -14   2    2.18    0.22
  -6 -14   2    2.57    0.18
  -6  14  -2    2.07    0.17
   6  14   2    1.90    0.35
   6 -14  -2    2.24    0.19
   6  14   2    2.13    0.34
   6  14  -3    4.97    0.47
   6 -14   3    4.51    0.30
  -6  14   3    4.76    0.20
   6  14   3    4.60    0.46
  -6  14  -3    4.12    0.27
  -6 -14   3    4.64    0.18
   6 -14  -3    4.59    0.26
   6  14   3    4.86    0.47
   6 -14   4    2.13    0.25
   6  14  -4    2.24    0.34
  -6  14  -4    2.86    0.22
   6  14   4    2.66    0.40
   6 -14  -4    2.40    0.19
   6  14   4    2.61    0.38
   6  14  -5    6.74    0.57
   6 -14   5    8.44    0.47
  -6  14  -5    8.07    0.41
   6 -14  -5    8.54    0.38
   6  14   5    7.55    0.62
   6  14   5    8.77    0.61
   6  14  -6    0.11    0.28
   6 -14   6    0.03    0.19
   6  14   6    0.15    0.35
   6 -14  -6    0.16    0.10
  -6  14  -6    0.21    0.13
   6  14   6    0.62    0.29
   6  14  -7    0.94    0.31
   6 -14   7    0.29    0.22
   6  14   7    0.90    0.29
  -6  14  -7    0.66    0.15
   6  14   7    0.67    0.38
   6 -14  -7    0.62    0.12
   6 -14   8    1.13    0.27
   6  14  -8    0.99    0.32
   6  14   8    0.98    0.42
  -6  14  -8    1.10    0.19
   6 -14  -8    1.33    0.15
   6 -14   9    0.19    0.24
   6  14  -9    0.49    0.30
   6  14   9    0.53    0.42
  -6  14  -9    0.32    0.14
   6 -14  -9    0.36    0.12
   7  14   0    1.29    0.33
   7  14   0    1.03    0.27
   7 -14   0    1.57    0.19
  -7  14   0    1.37    0.13
  -7  14   1    3.08    0.18
   7  14  -1    2.02    0.35
   7 -14   1    2.94    0.25
   7  14  -1    2.82    0.32
   7  14   1    2.84    0.36
  -7  14  -1    2.58    0.19
   7  14   1    2.37    0.36
   7 -14  -1    2.71    0.21
  -7  14   2    3.51    0.18
   7 -14   2    3.26    0.28
   7  14  -2    3.32    0.31
   7  14  -2    3.49    0.41
  -7  14  -2    3.06    0.21
   7  14   2    3.66    0.44
   7  14   2    2.57    0.38
   7 -14  -2    3.44    0.24
   7 -14   3    2.86    0.28
  -7  14   3    2.70    0.14
   7  14  -3    2.45    0.35
   7 -14  -3    2.82    0.22
  -7  14  -3    3.17    0.21
   7  14   3    2.26    0.38
   7  14   3    2.99    0.40
   7  14  -4    0.21    0.27
   7 -14   4    0.40    0.17
  -7  14  -4    0.38    0.13
   7  14   4    0.13    0.31
   7 -14  -4    0.34    0.11
   7  14   4    0.79    0.29
   7  14  -5   12.93    0.77
   7 -14   5   13.92    0.68
   7 -14  -5   12.71    0.57
  -7  14  -5   13.75    0.59
   7  14   5   12.08    0.78
   7  14   5   14.12    0.79
   7  14  -6    1.60    0.35
   7 -14   6    1.56    0.26
   7 -14  -6    1.63    0.17
   7  14   6    1.28    0.32
   7  14   6    1.70    0.41
  -7  14  -6    1.54    0.19
   7  14  -7    0.06    0.30
   7 -14   7    0.51    0.24
   7  14   7    0.04    0.31
  -7  14  -7   -0.12    0.11
   7 -14  -7   -0.22    0.10
   7 -14   8    1.09    0.29
   7  14  -8    0.65    0.32
   7 -14  -8    0.63    0.14
   7  14   8    1.40    0.44
  -7  14  -8    0.80    0.17
   7  14  -9    1.33    0.36
   7 -14  -9    1.21    0.16
   8  14   0    1.47    0.30
   8  14   0    2.16    0.34
   8 -14   0    1.56    0.19
  -8  14   0    1.72    0.15
   8  14  -1    2.34    0.37
   8  14  -1    2.50    0.32
   8 -14   1    1.99    0.23
  -8  14   1    2.38    0.16
   8  14   1    1.93    0.34
   8  14   1    2.71    0.37
  -8  14  -1    2.59    0.18
   8 -14  -1    2.63    0.23
   8 -14   2    1.75    0.22
  -8  14   2    1.59    0.12
   8  14  -2    1.19    0.32
   8  14   2    1.69    0.35
  -8  14  -2    1.76    0.16
   8 -14  -2    1.47    0.19
   8  14   2    1.92    0.34
   8 -14   3    5.10    0.37
   8  14  -3    4.64    0.47
   8 -14  -3    5.54    0.31
  -8  14  -3    5.24    0.29
   8  14   3    4.79    0.50
   8  14   3    5.67    0.51
   8  14  -4    1.48    0.33
   8 -14   4    1.05    0.24
   8  14   4    1.22    0.37
   8  14   4    0.92    0.32
  -8  14  -4    1.01    0.16
   8 -14  -4    1.27    0.17
   8 -14   5    0.30    0.22
   8  14  -5    0.37    0.27
   8 -14  -5    0.59    0.14
  -8  14  -5    0.07    0.12
   8  14   5    0.73    0.30
   8  14   5    0.03    0.33
   8  14  -6    2.03    0.39
   8 -14   6    1.97    0.32
   8  14   6    2.05    0.42
  -8  14  -6    1.97    0.21
   8  14   6    1.87    0.35
   8 -14  -6    1.75    0.19
   8  14  -7    0.37    0.32
   8 -14   7    0.21    0.23
   8  14   7    0.35    0.36
   8 -14  -7    0.37    0.13
  -8  14  -7    0.47    0.15
   8  14  -8    0.43    0.32
   8 -14   8   -0.22    0.25
  -8  14  -8    0.01    0.13
   8 -14  -8    0.36    0.13
   8  14   8   -0.21    0.34
   9  14   0    1.21    0.34
   9 -14   0    1.25    0.20
  -9  14   0    1.71    0.15
   9  14   0    0.76    0.30
  -9  14   1    0.45    0.09
   9  14  -1    0.41    0.30
   9 -14   1    0.45    0.17
   9 -14  -1    0.62    0.17
  -9  14  -1    0.42    0.11
   9  14   1    0.63    0.30
   9  14   1   -0.29    0.28
   9 -14   2    0.69    0.21
   9  14  -2    0.56    0.31
   9  14   2    1.28    0.35
  -9  14  -2    1.36    0.15
   9  14   2    0.89    0.32
   9 -14  -2    0.84    0.17
   9  14  -3    0.88    0.32
   9 -14   3    0.43    0.19
  -9  14  -3    0.45    0.13
   9 -14  -3    0.74    0.16
   9  14   3    0.73    0.33
   9  14   3    1.19    0.35
   9 -14   4    1.76    0.28
   9  14  -4    1.59    0.35
   9  14   4    2.54    0.39
   9 -14  -4    2.01    0.21
  -9  14  -4    1.96    0.20
   9  14   4    1.97    0.40
   9  14  -5    0.40    0.31
   9 -14   5    0.75    0.26
   9  14   5    0.67    0.31
   9  14   5    0.13    0.33
   9 -14  -5    0.29    0.15
  -9  14  -5    0.02    0.12
   9 -14   6    0.64    0.27
   9  14  -6    0.16    0.32
   9  14   6    0.96    0.32
  -9  14  -6   -0.06    0.13
   9 -14  -6    0.20    0.14
   9  14   6    0.40    0.37
   9  14  -7    1.08    0.37
   9 -14   7    0.53    0.26
   9 -14  -7    0.20    0.14
 -10  14   0    0.38    0.10
  10  14   0    0.69    0.33
  10 -14   0    0.34    0.19
  10  14  -1    0.81    0.33
  10 -14   1    1.03    0.22
 -10  14  -1    0.86    0.13
  10 -14  -1    1.01    0.21
  10  14   1    0.96    0.32
  10  14   1    1.26    0.33
  10  14  -2    0.85    0.33
  10 -14   2    1.15    0.24
  10  14   2    0.84    0.34
  10  14   2    0.39    0.31
 -10  14  -2    0.85    0.14
  10 -14  -2    0.66    0.17
  10 -14   3    0.51    0.21
  10  14  -3    0.66    0.32
  10 -14  -3    0.42    0.16
  10  14   3    0.90    0.33
 -10  14  -3    0.26    0.11
  10  14   3    0.60    0.33
  10 -14   4    0.39    0.22
  10  14  -4    0.19    0.30
  10  14   4    0.40    0.31
  10 -14  -4    0.24    0.16
 -10  14  -4    0.08    0.13
  10  14   4    0.11    0.34
  10  14  -5    0.34    0.34
  10 -14   5    0.26    0.23
  10  14   5    0.60    0.37
  10 -14  -5    0.45    0.16
  10  14   5    0.80    0.33
 -10  14  -5    0.63    0.15
  11  14   0    0.26    0.30
  11 -14   0    0.23    0.21
  11  14  -1    0.67    0.35
  11 -14   1    0.35    0.22
 -11  14  -1    0.26    0.11
  11 -14  -1    0.60    0.21
  11  14   1    0.34    0.32
  11 -14   2    0.13    0.22
  11  14  -2    0.30    0.32
  11  14   2    0.89    0.37
  11  14   2    0.65    0.34
  11 -14  -2    0.14    0.18
 -11  14  -2    0.00    0.09
  11 -14   3    0.71    0.26
  11  14  -3    0.45    0.34
 -11  14  -3    0.29    0.12
  11 -14  -3    0.57    0.19
  11  14   3    0.28    0.32
   0  15   0   -0.17    0.25
   0 -15   0   -0.04    0.05
   0 -15   1    1.27    0.10
   0  15  -1    1.82    0.34
   0 -15  -1    1.47    0.11
   0  15   1    1.48    0.35
   0 -15  -2    0.05    0.06
   0  15   2   -0.48    0.24
   0  15  -2    0.17    0.26
   0 -15   2    0.07    0.06
   0  15  -3    2.92    0.39
   0  15  -3    3.27    0.16
   0  15   3    3.27    0.42
   0 -15   3    2.97    0.17
   0 -15  -3    3.21    0.17
   0 -15   4   17.33    0.70
   0  15   4   19.58    0.97
   0  15  -4   18.02    0.94
   0  15   5    2.17    0.36
   0  15  -5    1.75    0.35
   0 -15   5    2.05    0.17
   0 -15  -5    1.80    0.14
   0  15  -6    0.61    0.29
   0  15   6   -0.26    0.24
   0 -15  -6   -0.01    0.07
   0 -15   6    0.06    0.13
   0  15  -7    0.69    0.28
   0 -15   7    0.38    0.15
   0 -15  -7    0.42    0.10
   0  15   7    0.26    0.24
   0 -15   8    0.71    0.19
   0 -15  -8    0.40    0.10
   0  15  -8    0.51    0.28
   0  15  -9    1.10    0.19
   0 -15  -9    1.21    0.14
   0 -15 -10    0.31    0.11
   0  15 -10   -0.13    0.13
   0 -15 -11    1.53    0.17
   0  15 -11    1.15    0.21
  -1  15   0    0.48    0.27
   1  15   0   -0.10    0.26
   1 -15   0    0.47    0.08
  -1 -15   0    0.27    0.06
  -1 -15  -1   20.75    0.75
  -1  15   1   17.09    0.97
   1 -15   1   20.05    0.75
   1  15  -1   19.02    1.01
   1  15   1   21.47    1.03
   1 -15  -1   19.12    0.75
  -1  15  -1   18.83    0.99
  -1 -15   1   19.02    0.74
   1  15  -2    6.11    0.54
   1  15  -2    6.03    0.25
   1 -15   2    6.05    0.27
  -1 -15  -2    6.47    0.27
  -1  15   2    6.23    0.55
   1  15   2    5.90    0.55
   1 -15  -2    6.43    0.28
  -1 -15   2    5.98    0.26
  -1  15  -2    6.51    0.53
   1  15  -3    2.87    0.13
  -1 -15  -3    2.80    0.16
   1  15  -3    2.81    0.36
  -1  15   3    2.54    0.37
   1 -15   3    2.64    0.17
  -1 -15   3    2.83    0.15
  -1  15  -3    3.21    0.38
   1  15   3    3.00    0.40
   1 -15  -3    2.53    0.16
   1 -15   4    3.86    0.24
  -1 -15  -4    4.58    0.22
   1  15  -4    4.17    0.18
  -1  15   4    4.56    0.46
   1  15  -4    4.81    0.45
  -1 -15   4    4.11    0.21
   1 -15  -4    4.38    0.22
  -1  15  -4    4.30    0.43
   1  15   4    5.20    0.49
   1 -15   5    3.51    0.23
  -1  15   5    3.30    0.41
   1  15  -5    3.41    0.16
   1  15  -5    3.17    0.40
   1 -15  -5    3.58    0.20
   1  15   5    3.16    0.41
  -1 -15   5    3.49    0.21
  -1  15  -5    4.60    0.42
  -1  15   6   10.71    0.65
   1 -15   6   10.27    0.48
   1  15  -6   10.60    0.66
   1  15   6   10.55    0.67
   1 -15  -6    9.94    0.43
  -1  15  -6   10.60    0.66
  -1 -15   6    9.89    0.45
   1  15  -7    1.26    0.32
   1 -15   7    0.86    0.17
  -1 -15   7    0.88    0.17
   1 -15  -7    0.63    0.11
  -1  15  -7    1.06    0.30
   1  15   7    0.62    0.28
   1  15  -8    9.13    0.59
   1 -15   8    7.06    0.42
  -1  15  -8    7.43    0.42
   1 -15  -8    7.39    0.35
   1  15   8    6.59    0.53
   1 -15   9    0.26    0.19
  -1 -15  -9   -0.09    0.09
  -1  15  -9    0.02    0.13
   1 -15  -9    0.03    0.10
   1  15 -10    1.07    0.21
  -1  15 -10    0.72    0.18
   1 -15 -10    1.05    0.15
   1  15 -11    0.13    0.16
  -1 -15 -11    0.16    0.12
   1 -15 -11    0.21    0.12
  -1  15 -11    0.31    0.18
  -2 -15   0    0.08    0.05
   2  15   0   -0.05    0.26
   2 -15   0    0.06    0.07
  -2  15   0    0.11    0.26
  -2  15   1    3.78    0.41
   2 -15   1    3.80    0.19
  -2 -15  -1    3.55    0.17
   2  15  -1    3.72    0.43
  -2 -15   1    3.62    0.32
   2 -15  -1    3.41    0.18
  -2  15  -1    4.28    0.41
   2  15   1    3.37    0.42
  -2 -15   1    3.64    0.17
  -2  15   2    3.23    0.41
   2  15  -2    3.05    0.40
   2 -15   2    3.12    0.18
   2  15   2    3.03    0.39
  -2  15  -2    3.01    0.38
  -2 -15   2    3.14    0.14
  -2 -15   2    2.90    0.27
   2 -15  -2    2.83    0.16
   2 -15   3    4.67    0.26
  -2  15   3    4.92    0.47
   2  15  -3    4.62    0.45
   2  15   3    5.67    0.51
   2 -15  -3    4.78    0.23
  -2 -15   3    5.40    0.31
  -2  15  -3    5.62    0.47
  -2 -15   3    5.09    0.21
   2 -15   4   21.56    0.83
   2  15  -4   21.14    1.05
  -2  15   4   19.75    1.05
   2  15   4   22.66    1.07
   2  15   4   19.51    1.01
   2 -15  -4   20.61    0.80
  -2 -15   4   20.39    0.78
  -2  15  -4   20.33    1.01
   2  15  -5   20.40    1.03
   2 -15   5   19.97    0.83
  -2  15   5   21.46    1.04
   2  15  -5   19.71    0.74
   2 -15  -5   20.66    0.79
  -2 -15   5   20.69    0.77
  -2  15  -5   19.92    0.98
   2  15   5   20.13    1.03
   2  15   5   18.38    0.99
   2 -15   6    6.01    0.36
   2  15  -6    7.23    0.56
   2 -15  -6    5.91    0.29
  -2  15  -6    7.02    0.51
  -2  15  -6    6.48    0.36
   2  15   6    7.08    0.56
   2  15   6    6.03    0.53
   2  15  -7    1.78    0.35
   2 -15   7    2.14    0.23
  -2  15  -7    1.73    0.31
  -2  15  -7    1.48    0.19
   2  15   7    1.15    0.41
   2 -15  -7    1.45    0.14
   2  15   7    1.74    0.33
   2 -15   8    5.05    0.37
   2  15  -8    5.51    0.50
   2 -15  -8    5.28    0.27
   2  15   8    4.35    0.44
   2  15   8    5.34    0.58
  -2  15  -8    4.80    0.32
   2 -15   9    2.34    0.28
   2 -15  -9    2.14    0.18
  -2  15  -9    2.10    0.24
   2  15   9    2.84    0.47
  -2  15 -10    0.41    0.16
   2 -15 -10    0.37    0.11
   2  15 -11    0.12    0.17
   2 -15 -11    0.47    0.13
  -2  15 -11    0.55    0.19
  -3  15   0   10.56    0.68
   3  15   0   10.09    0.66
   3 -15   0   10.33    0.44
  -3 -15   0   10.77    0.41
   3  15  -1    1.47    0.32
   3 -15   1    1.78    0.15
  -3  15   1    2.42    0.37
  -3 -15   1    1.66    0.23
  -3  15  -1    2.18    0.34
  -3 -15   1    1.79    0.10
   3  15   1    1.64    0.35
   3 -15  -1    2.20    0.15
   3  15  -2    9.37    0.64
   3 -15   2    9.20    0.41
  -3  15   2    7.99    0.63
   3  15   2    8.23    0.57
  -3 -15   2   10.52    0.47
  -3  15  -2    9.24    0.61
   3  15   2    9.39    0.62
   3 -15  -2    9.32    0.39
  -3 -15   2    9.13    0.36
   3  15  -3    0.45    0.26
  -3  15   3    0.33    0.27
   3 -15   3    0.29    0.11
  -3 -15   3    0.29    0.12
   3  15   3   -0.42    0.26
   3 -15  -3    0.27    0.09
  -3 -15   3    0.24    0.05
  -3  15  -3    0.25    0.12
   3  15   3    0.24    0.27
  -3  15  -3   -0.05    0.24
   3  15  -4   20.53    1.01
   3 -15   4   18.55    0.81
   3 -15  -4   21.38    0.78
  -3  15  -4   19.39    0.80
   3  15   4   19.75    1.02
   3  15   4   18.17    0.96
  -3  15  -4   21.08    1.00
   3 -15   5    2.41    0.22
   3  15  -5    3.17    0.38
   3  15   5    2.22    0.38
   3  15   5    2.37    0.39
  -3  15  -5    2.75    0.22
   3 -15  -5    2.61    0.17
  -3  15  -5    2.88    0.36
   3 -15   6    2.19    0.23
   3  15  -6    2.00    0.35
   3  15   6    1.57    0.37
  -3  15  -6    1.50    0.29
   3 -15  -6    1.88    0.15
   3  15   6    1.90    0.35
  -3  15  -6    1.61    0.19
   3  15  -7    2.93    0.39
   3 -15   7    2.39    0.26
   3  15   7    2.69    0.37
   3 -15  -7    2.20    0.17
  -3  15  -7    2.54    0.32
  -3  15  -7    2.31    0.23
   3  15   7    1.53    0.41
   3  15  -8    1.69    0.34
   3 -15   8    1.09    0.23
   3  15   8    1.12    0.38
   3 -15  -8    1.59    0.15
   3  15   8    1.04    0.30
  -3  15  -8    1.27    0.19
   3 -15   9    1.12    0.24
  -3  15  -9    0.94    0.19
   3 -15  -9    0.92    0.13
   3  15   9    0.55    0.39
   3 -15  10    0.55    0.25
  -3  15 -10    0.69    0.17
   3 -15 -10    0.60    0.13
   3  15  10    0.73    0.41
  -4  15   0    0.04    0.09
   4 -15   0    0.09    0.09
   4  15   0   -0.05    0.26
  -4  15   0    0.20    0.25
   4  15   0   -0.20    0.22
  -4  15   1    6.00    0.28
   4 -15   1    5.92    0.30
   4  15  -1    5.94    0.53
  -4  15  -1    5.70    0.48
  -4 -15   1    6.40    0.37
  -4 -15   1    5.99    0.24
  -4  15  -1    5.93    0.30
   4 -15  -1    5.39    0.28
   4  15   1    5.79    0.47
   4  15   1    6.02    0.50
   4 -15   2   11.67    0.53
   4  15  -2   12.58    0.72
  -4  15   2   12.37    0.48
  -4  15  -2   12.98    0.53
  -4 -15   2   12.33    0.47
   4  15   2   11.88    0.68
   4 -15  -2   11.99    0.51
  -4  15  -2   12.25    0.73
   4  15   2   13.00    0.73
  -4 -15   2   13.23    0.55
   4 -15   3    1.81    0.19
   4  15  -3    2.20    0.34
  -4  15   3    1.89    0.12
   4  15   3    2.25    0.36
  -4  15  -3    1.97    0.33
   4 -15  -3    2.40    0.16
  -4  15  -3    1.80    0.17
  -4 -15   3    1.88    0.09
   4  15   3    2.32    0.37
   4  15  -4   22.32    1.08
   4 -15   4   21.31    0.90
  -4  15   4   21.98    0.78
   4 -15  -4   21.78    0.85
  -4  15  -4   22.32    1.06
   4  15   4   22.32    1.07
  -4  15  -4   21.47    0.86
   4  15   4   20.67    1.09
   4 -15   5    8.49    0.45
   4  15  -5    9.70    0.63
   4 -15  -5    8.38    0.38
   4  15   5    8.09    0.61
  -4  15  -5    9.05    0.43
   4  15   5    8.88    0.61
   4  15  -6    3.72    0.43
   4 -15   6    2.60    0.27
   4  15   6    3.13    0.40
  -4  15  -6    2.92    0.25
   4 -15  -6    3.17    0.20
   4  15   6    2.84    0.45
   4 -15   7    2.31    0.28
   4  15  -7    3.43    0.41
  -4  15  -7    2.56    0.24
   4 -15  -7    3.05    0.19
   4  15   7    3.13    0.46
   4  15   7    3.38    0.40
   4 -15   8    2.10    0.28
   4  15  -8    2.20    0.38
   4 -15  -8    2.14    0.17
   4  15   8    1.75    0.42
  -4  15  -8    1.87    0.21
   4  15  -9    0.31    0.30
   4 -15   9    0.41    0.21
  -4  15  -9    0.05    0.13
   4  15   9    0.33    0.40
   4 -15  -9    0.34    0.11
   4 -15  10    0.64    0.26
   4  15  10    0.99    0.46
  -4  15 -10    0.86    0.19
   4 -15 -10    1.16    0.14
   5  15   0    0.00    0.24
  -5  15   0    0.44    0.10
   5 -15   0    0.24    0.11
   5  15   0    0.18    0.28
   5  15  -1    0.73    0.23
   5 -15   1    0.76    0.14
  -5  15   1    0.64    0.09
   5  15  -1    0.59    0.30
   5  15   1    0.67    0.28
   5  15   1    0.97    0.30
   5 -15  -1    0.53    0.11
  -5  15  -1    0.82    0.12
   5 -15   2    3.58    0.24
   5  15  -2    4.04    0.43
  -5  15   2    3.49    0.19
   5  15   2    3.64    0.41
  -5  15  -2    3.50    0.22
   5 -15  -2    3.55    0.22
  -5 -15   2    3.82    0.24
   5  15   2    4.05    0.45
  -5 -15   2    3.36    0.16
   5 -15   3    6.38    0.36
   5  15  -3    6.69    0.54
  -5  15   3    6.72    0.27
   5  15   3    6.01    0.52
   5  15   3    6.29    0.55
  -5  15  -3    6.34    0.34
   5 -15  -3    7.08    0.32
  -5 -15   3    6.49    0.25
  -5  15   4   10.04    0.37
   5 -15   4   10.38    0.51
   5  15  -4    9.79    0.64
   5 -15  -4   10.85    0.45
   5  15   4    9.32    0.66
   5  15   4    9.34    0.67
  -5  15  -4   10.97    0.48
   5 -15   5    2.22    0.25
[truncated: 210,938 more chars]
