# Supplementary material for: Tenulin 0.25-hydrate, a sesquiterpene lactone isolated from Helenium amarum
Source: Acta Crystallogr Sect E Struct Rep Online. 2013 Jul 10;69(Pt 8):o1237–8. doi: 10.1107/S1600536813018369 (PMC3793741; doi:10.1107/S1600536813018369)
Supplement: Supplementary file 2 [file e-69-o1237-Isup2.hkl]

#
# h,k,l, Fc-squared, Fo-squared, sigma(Fo-squared), status flag
#
data_I
_shelx_title ' '
_shelx_refln_list_code          4
_shelx_F_calc_maximum      321.19
_exptl_crystal_F_000      1320.00
_reflns_d_resolution_high  0.8402

loop_
 _space_group_symop_operation_xyz
 'x, y, z'
 '-x, -y, z'
 'x+1/2, -y+1/2, -z'
 '-x+1/2, y+1/2, -z'

_cell_length_a    10.5508
_cell_length_b    28.3711
_cell_length_c    10.5228
_cell_angle_alpha  90.000
_cell_angle_beta   90.000
_cell_angle_gamma  90.000

_shelx_F_squared_multiplier     1.000

loop_
 _refln_index_h
 _refln_index_k
 _refln_index_l
 _refln_F_squared_calc
 _refln_F_squared_meas
 _refln_F_squared_sigma
 _refln_observed_status
   2   0   0     103165.85      70883.19      2580.86 o
   4   0   0        327.23        367.03        10.17 o
   6   0   0         25.98         51.74        10.63 o
   8   0   0        126.10         93.57        14.18 o
  10   0   0        291.86        352.64        18.55 o
  12   0   0         10.29         28.32        21.97 o
   2   1   0       4683.69       4581.80        67.67 o
   3   1   0       3277.27       3078.28        42.37 o
   4   1   0       8663.09       9430.69       170.76 o
   5   1   0         12.66         36.99         7.09 o
   6   1   0        148.91        196.00        11.50 o
   7   1   0         91.47         81.69         8.76 o
   8   1   0        785.71        730.39        25.81 o
   9   1   0          0.18          8.30         6.76 o
  10   1   0        301.49        261.86        13.49 o
  11   1   0        166.42        182.76        10.71 o
  12   1   0          3.51         16.94         8.55 o
   1   2   0        436.28        355.59        12.14 o
   2   2   0       2918.95       3093.64        43.05 o
   3   2   0      14487.78      14487.67       199.22 o
   4   2   0        241.36        322.80         6.01 o
   5   2   0       1206.06       1416.22        59.30 o
   6   2   0       1847.79       1833.58        51.62 o
   7   2   0        866.05        999.96        26.03 o
   8   2   0        631.49        625.28        19.86 o
   9   2   0          4.88          2.44         6.63 o
  10   2   0         18.10         -4.92         7.34 o
  11   2   0          0.28         11.79         8.54 o
  12   2   0          5.78         10.89         7.42 o
   1   3   0        149.17        148.44         3.96 o
   2   3   0      20246.01      20069.69       259.99 o
   3   3   0      36471.31      35768.45       490.62 o
   4   3   0        112.82        114.51         3.62 o
   5   3   0      10788.23      11121.13       183.13 o
   6   3   0       6560.55       6374.34       168.12 o
   7   3   0        104.40         98.78         7.88 o
   8   3   0          7.91          7.15         8.53 o
   9   3   0        391.09        346.15        15.43 o
  10   3   0        103.99        109.13        10.35 o
  11   3   0        353.71        318.95        15.66 o
  12   3   0          6.03         19.10         9.36 o
   0   4   0      42350.22      36022.12      1404.90 o
   1   4   0      46435.98      41868.20       650.59 o
   2   4   0      24959.45      23830.83       293.24 o
   3   4   0       5478.11       5651.69        73.99 o
   4   4   0       1848.09       2157.56        33.32 o
   5   4   0        805.04        973.39        30.99 o
   6   4   0        175.59        197.31        11.87 o
   7   4   0        512.72        567.29        17.53 o
   8   4   0        730.95        646.70        19.74 o
   9   4   0        508.45        464.59        16.99 o
  10   4   0        605.79        558.38        38.72 o
  11   4   0        408.22        386.37        17.36 o
  12   4   0          0.41         12.62        12.90 o
   1   5   0       8036.20       7992.47       122.64 o
   2   5   0        542.69        645.46        11.13 o
   3   5   0       3232.48       3668.80        48.42 o
   4   5   0       6505.04       6289.61        94.41 o
   5   5   0       3245.18       3357.99        56.91 o
   6   5   0       3031.38       2966.96        57.12 o
   7   5   0        406.15        414.95        11.63 o
   8   5   0         20.24          6.42         7.17 o
   9   5   0        173.78        190.37        18.47 o
  10   5   0          4.51          3.97         7.88 o
  11   5   0         27.62         15.59         9.05 o
  12   5   0          0.40         -0.23         9.05 o
   0   6   0       6855.00       7420.65       142.11 o
   1   6   0       1265.15       1208.84        20.02 o
   2   6   0      13332.38      13798.19       191.38 o
   3   6   0       1736.64       2072.03        26.82 o
   4   6   0        933.53        862.33        14.75 o
   5   6   0       2173.04       2060.85        36.06 o
   6   6   0        408.90        453.97        12.69 o
   7   6   0        295.95        290.63         9.57 o
   8   6   0          0.15         -6.32         6.32 o
   9   6   0          0.04         16.69         7.05 o
  10   6   0          9.56          9.14        17.89 o
  11   6   0          6.80         21.64        13.61 o
  12   6   0          8.62         25.72        10.17 o
   1   7   0      15796.03      15555.70       207.74 o
   2   7   0       8233.62       8269.67       118.44 o
   3   7   0        325.05        391.47         7.54 o
   4   7   0          3.84          4.52         2.60 o
   5   7   0       1031.52        951.71        18.48 o
   6   7   0        614.75        639.42        15.34 o
   7   7   0       1618.50       1625.99        33.38 o
   8   7   0         56.14         43.36         5.25 o
   9   7   0         81.66         69.39         9.27 o
  10   7   0         39.48         29.46         8.86 o
  11   7   0        204.32        235.35        14.70 o
  12   7   0        108.69        138.65        15.64 o
   0   8   0       3029.08       2849.60        55.59 o
   1   8   0      31777.46      29599.17       419.51 o
   2   8   0         13.65         47.84         5.93 o
   3   8   0          5.36          1.01         2.86 o
   4   8   0         48.41         84.58         5.69 o
   5   8   0       1041.38        980.21        25.65 o
   6   8   0        452.24        475.98        16.68 o
   7   8   0          6.11          5.36         3.93 o
   8   8   0        170.80        136.02         7.36 o
   9   8   0         15.06         39.78         8.54 o
  10   8   0        214.82        225.60        13.70 o
  11   8   0        117.98        146.81        12.93 o
  12   8   0          2.60         29.52        19.49 o
   1   9   0      10326.50      10451.63       140.25 o
   2   9   0       2077.16       1991.79        30.53 o
   3   9   0       4363.35       4582.53        77.07 o
   4   9   0        885.85       1079.34        32.51 o
   5   9   0         14.79         15.11         3.45 o
   6   9   0          0.00          5.95         8.08 o
   7   9   0         77.78         94.63        10.33 o
   8   9   0        697.85        651.78        24.45 o
   9   9   0         11.27         13.66         7.89 o
  10   9   0         25.50          8.59         8.82 o
  11   9   0          0.21          8.33         9.23 o
  12   9   0          0.03          5.45        11.75 o
   0  10   0      14109.45      15962.93       327.19 o
   1  10   0          8.45          3.04         1.81 o
   2  10   0       4533.83       4271.71        83.43 o
   3  10   0       2981.08       2721.79        43.68 o
   4  10   0        138.79        200.60         6.85 o
   5  10   0        161.26        135.10         6.48 o
   6  10   0        164.90        167.16         7.17 o
   7  10   0         98.46        115.78         6.68 o
   8  10   0         33.77         23.75         4.84 o
   9  10   0        226.15        226.87        12.29 o
  10  10   0         60.76         58.78        10.06 o
  11  10   0         40.48         20.79        10.06 o
   1  11   0       1105.62       1137.78        23.62 o
   2  11   0          4.46          3.13         4.37 o
   3  11   0       3894.50       4518.92       107.83 o
   4  11   0       8258.68       8796.58       160.34 o
   5  11   0        572.28        415.73        14.22 o
   6  11   0        468.66        567.52        19.06 o
   7  11   0         16.21         34.07         6.05 o
   8  11   0          1.44          2.81         7.06 o
   9  11   0        127.31        134.80         7.86 o
  10  11   0        246.06        205.62        13.87 o
  11  11   0         15.40          8.16        11.14 o
   0  12   0       3555.13       3457.05        76.85 o
   1  12   0       9209.80       8959.33       161.64 o
   2  12   0        190.26        221.37         7.89 o
   3  12   0          6.60         10.90         4.59 o
   4  12   0        827.37        865.04        17.75 o
   5  12   0         21.81         27.45         5.37 o
   6  12   0       1361.80       1328.95        28.60 o
   7  12   0       2156.63       2027.39        41.57 o
   8  12   0        216.54        197.40         8.85 o
   9  12   0        249.78        256.08        10.17 o
  10  12   0        151.39        167.98         8.97 o
  11  12   0         27.56         23.97        12.06 o
   1  13   0       1746.55       1830.82        48.14 o
   2  13   0        431.35        421.19        18.98 o
   3  13   0        211.54        272.40        10.14 o
   4  13   0        332.72        326.81        10.24 o
   5  13   0        194.34        193.30         8.03 o
   6  13   0        678.63        748.93        18.23 o
   7  13   0         91.47         94.86         6.63 o
   8  13   0        306.53        254.43        10.09 o
   9  13   0        184.08        149.84         9.31 o
  10  13   0          7.12          5.18         5.83 o
  11  13   0          0.14         -7.12        10.49 o
   0  14   0       3480.49       3828.40       106.67 o
   1  14   0       1206.36       1101.81        24.24 o
   2  14   0       4843.59       4904.97       116.23 o
   3  14   0        107.38         97.79         7.46 o
   4  14   0        157.64        141.75        12.48 o
   5  14   0        480.18        502.25        18.62 o
   6  14   0          0.00          7.97         4.40 o
   7  14   0         94.57         98.50         6.77 o
   8  14   0        141.73        120.65         8.70 o
   9  14   0         98.33        105.05        14.88 o
  10  14   0         34.35         29.40         6.43 o
  11  14   0          4.15         17.18        12.19 o
   1  15   0         25.76         24.42         7.98 o
   2  15   0          0.01          4.54         2.82 o
   3  15   0        689.05        744.32        17.96 o
   4  15   0          0.86          2.34         4.10 o
   5  15   0          9.33         20.88         6.23 o
   6  15   0         11.49          3.72         4.40 o
   7  15   0         38.32         23.45         5.14 o
   8  15   0        226.40        260.47        10.36 o
   9  15   0         36.34         32.54         5.63 o
  10  15   0        216.38        242.98        15.84 o
  11  15   0          7.78         12.55        12.22 o
   0  16   0          7.20         -0.63         7.80 o
   1  16   0        238.12        275.18         8.55 o
   2  16   0         38.62         65.95         8.29 o
   3  16   0       1500.22       1474.31        31.89 o
   4  16   0         58.62         46.24         6.34 o
   5  16   0          8.62         18.80         4.60 o
   6  16   0       1415.09       1339.94        31.10 o
   7  16   0        130.83        166.90         8.61 o
   8  16   0        985.91       1069.80        25.50 o
   9  16   0         87.92         82.33         7.02 o
  10  16   0         10.25         12.33         5.61 o
  11  16   0         10.21         26.88        13.82 o
   1  17   0       1011.03        962.71        22.20 o
   2  17   0        329.05        304.91        15.04 o
   3  17   0          1.84          6.89         3.79 o
   4  17   0        195.26        163.27         6.04 o
   5  17   0          8.12          7.79         4.47 o
   6  17   0          0.24         -1.93         4.47 o
   7  17   0          0.30          7.15         4.80 o
   8  17   0          9.61          5.68         4.72 o
   9  17   0         20.18         21.80         9.98 o
  10  17   0          2.44         15.51         6.87 o
   0  18   0          4.02         -4.18         4.18 o
   1  18   0        825.57        821.17        19.83 o
   2  18   0         45.97         47.35         8.08 o
   3  18   0        395.97        416.61        17.70 o
   4  18   0         82.85         94.12         5.16 o
   5  18   0         45.23         32.30         6.44 o
   6  18   0         43.45         56.87         6.85 o
   7  18   0        739.84        664.61        29.98 o
   8  18   0         12.41         11.85         4.95 o
   9  18   0        178.40        173.71        10.11 o
  10  18   0          0.01         -9.84        13.11 o
   1  19   0        108.47        108.65         9.26 o
   2  19   0         14.63         22.44         6.24 o
   3  19   0        152.21        174.90        19.29 o
   4  19   0         40.09         39.80         4.10 o
   5  19   0         21.09         10.95         4.09 o
   6  19   0         30.58         41.03         6.40 o
   7  19   0         35.92         30.31         5.68 o
   8  19   0         14.32         14.36         5.51 o
   9  19   0         21.54         29.37         6.44 o
  10  19   0         11.39         14.14        11.98 o
   0  20   0       2539.62       2673.94        78.51 o
   1  20   0         48.06         42.62         6.85 o
   2  20   0         50.70         45.88         8.54 o
   3  20   0        333.18        294.13         9.95 o
   4  20   0        291.67        300.77        10.23 o
   5  20   0         44.39         43.25         6.65 o
   6  20   0        274.08        278.27        14.10 o
   7  20   0        138.79        125.31         8.26 o
   8  20   0          7.27          3.45         5.33 o
   9  20   0          7.49         11.67         7.94 o
  10  20   0         38.12         70.27        27.29 o
   1  21   0          1.29          2.52         5.62 o
   2  21   0         51.04         54.53         5.33 o
   3  21   0         66.76         64.67         5.21 o
   4  21   0       1897.72       1858.03        40.67 o
   5  21   0        133.46        151.43         6.96 o
   6  21   0        502.64        490.23        13.10 o
   7  21   0         20.34         13.18        10.62 o
   8  21   0         20.59         40.15         6.86 o
   9  21   0         18.68         26.19        25.52 o
   0  22   0         16.90         17.53         5.54 o
   1  22   0         35.92         40.02         7.06 o
   2  22   0        139.01        134.62         6.86 o
   3  22   0        446.08        452.94        13.44 o
   4  22   0        648.73        598.35        16.79 o
   5  22   0        281.56        308.50         9.59 o
   6  22   0        191.24        183.65         7.44 o
   7  22   0        144.90        130.24         9.02 o
   8  22   0         53.39         60.54         7.48 o
   9  22   0         52.01         65.28        13.49 o
   1  23   0        679.63        702.60        24.96 o
   2  23   0         79.71        108.55         9.28 o
   3  23   0        223.35        205.35        15.08 o
   4  23   0          0.72          3.09         5.45 o
   5  23   0         28.66         21.06        10.95 o
   6  23   0        361.11        356.63        10.96 o
   7  23   0         30.07         28.99        11.44 o
   8  23   0         27.54         25.88         8.94 o
   9  23   0        424.75        427.44        25.17 o
   0  24   0       2173.79       2039.45        69.11 o
   1  24   0        224.46        259.69        12.79 o
   2  24   0       1289.78       1358.93        31.42 o
   3  24   0        331.03        292.67        10.46 o
   4  24   0        176.69        167.10        16.06 o
   5  24   0         41.50         35.21         4.44 o
   6  24   0          4.07          1.35         4.32 o
   7  24   0          1.31         15.41         6.15 o
   8  24   0          0.01         11.51        17.01 o
   1  25   0         56.20         57.85        11.56 o
   2  25   0          0.29         -0.77         3.97 o
   3  25   0        261.14        253.49        10.03 o
   4  25   0        305.08        299.53        18.31 o
   5  25   0         27.48         41.90         5.39 o
   6  25   0        215.81        212.74         8.52 o
   7  25   0         64.98         57.02        15.11 o
   8  25   0         61.06         28.28        26.23 o
   0  26   0        289.55        248.09        28.00 o
   1  26   0         47.53         31.46         5.06 o
   2  26   0        295.84        282.91        18.44 o
   3  26   0          0.21         -4.08         4.08 o
   4  26   0        324.76        278.21        14.02 o
   5  26   0          3.05          0.87         4.45 o
   6  26   0         71.51         64.45         7.86 o
   7  26   0        141.77        146.40        14.28 o
   8  26   0         44.87         65.92        14.89 o
   1  27   0        151.80        138.14         7.60 o
   2  27   0        104.44        113.73         7.36 o
   3  27   0         51.01         37.06        12.95 o
   4  27   0          1.95          4.35         4.69 o
   5  27   0        103.85        116.00         7.16 o
   6  27   0         12.22         24.04         8.87 o
   7  27   0         37.47         45.26        11.38 o
   0  28   0         18.86         16.49        16.30 o
   1  28   0        369.18        296.93        11.18 o
   2  28   0        126.26         94.73        11.08 o
   3  28   0         39.58         35.08         6.55 o
   4  28   0        144.70        138.01        12.03 o
   5  28   0          4.54          4.19         5.18 o
   6  28   0          5.47          1.40         6.01 o
   7  28   0         32.89         23.39        12.76 o
   1  29   0         18.00         17.55         9.62 o
   2  29   0          0.20          4.98         6.85 o
   3  29   0        181.71        160.18         8.96 o
   4  29   0         46.02         45.13        12.48 o
   5  29   0          7.33         10.28         8.90 o
   6  29   0          7.92         25.78        18.77 o
   0  30   0         13.85          2.34         6.90 o
   1  30   0          2.17          1.36         9.00 o
   2  30   0         14.74         17.05        11.56 o
   3  30   0          1.46          4.00         6.07 o
   4  30   0          0.02         -1.90         4.71 o
   5  30   0          1.60          0.18         6.41 o
   1  31   0         25.90         24.81        11.77 o
   2  31   0        108.96         89.39         7.32 o
   3  31   0         67.26         67.18         6.67 o
   4  31   0          1.77         -0.19         9.04 o
   0  32   0         97.24         83.02        10.28 o
   1  32   0         52.83         48.27         6.85 o
   2  32   0          1.38          6.65         5.27 o
   3  32   0         54.51         60.76        10.74 o
   4  32   0         96.10         89.31        14.18 o
   1  33   0         80.01         72.39        11.95 o
   2  33   0         68.29         60.08         6.87 o
   1   0   1        273.60        218.40         5.38 o
   2   0   1      14630.02      14896.67       218.75 o
   3   0   1       2996.76       2934.41        57.11 o
   4   0   1       1602.83       1384.28        21.12 o
   5   0   1       1529.78       1520.50        34.58 o
   6   0   1        149.94        122.63         8.86 o
   7   0   1         10.94         -0.23        11.70 o
   8   0   1         67.42         70.01         9.37 o
   9   0   1        413.28        356.45        19.86 o
  10   0   1          3.87          9.29         7.55 o
  11   0   1        101.99         98.58         9.21 o
  12   0   1          8.87         11.03         7.56 o
 -12   1   1         11.86          0.92         9.11 o
 -11   1   1         31.06         26.91         7.41 o
 -10   1   1        399.62        344.81        15.25 o
  -9   1   1        208.08        218.71        11.71 o
  -8   1   1        349.76        320.38        15.95 o
  -7   1   1        125.17        115.26         9.99 o
  -6   1   1       1289.76       1217.00        36.82 o
  -5   1   1       1066.59       1096.24        25.59 o
  -4   1   1       2450.54       2239.38        65.58 o
  -3   1   1        607.51        556.07         9.47 o
  -2   1   1       2669.26       2824.21        45.94 o
  -1   1   1      17588.63      16468.43       291.52 o
   1   1   1      17599.79      16204.20       511.27 o
   2   1   1       2666.22       2773.39        38.97 o
   3   1   1        608.33        563.50         8.63 o
   4   1   1       2447.03       2200.40        31.01 o
   5   1   1       1065.25       1097.69        19.28 o
   6   1   1       1289.05       1293.24        49.62 o
   7   1   1        124.48        105.43         9.37 o
   8   1   1        349.50        313.04        12.98 o
   9   1   1        208.12        195.31        11.11 o
  10   1   1        399.99        362.16        15.51 o
  11   1   1         31.25         22.33         7.29 o
  12   1   1         11.82         18.73         7.71 o
 -12   2   1          3.75          3.55         7.38 o
 -11   2   1         52.75         56.55         9.88 o
 -10   2   1         11.52          7.67         7.86 o
  -9   2   1        548.53        600.60        34.30 o
  -8   2   1        161.15        124.60        12.73 o
  -7   2   1        601.68        544.95        41.11 o
  -6   2   1        306.83        274.62        15.95 o
  -5   2   1        764.74        614.65        30.48 o
  -4   2   1       3023.19       2922.61        48.16 o
  -3   2   1       1934.99       2088.87        34.53 o
  -2   2   1       2780.57       2964.94        45.11 o
  -1   2   1        530.48        507.35         8.00 o
   0   2   1        157.55        236.03        11.95 o
   1   2   1        529.21        502.63        10.96 o
   2   2   1       2773.81       2874.00        40.29 o
   3   2   1       1933.02       2045.40        29.21 o
   4   2   1       3023.73       2874.47        45.62 o
   5   2   1        767.22        653.69        11.73 o
   6   2   1        306.71        270.69         8.45 o
   7   2   1        602.13        576.47        22.01 o
   8   2   1        161.48        137.39         9.44 o
   9   2   1        548.64        610.11        34.13 o
  10   2   1         11.53         14.22         7.69 o
  11   2   1         52.65         48.64         9.36 o
  12   2   1          3.79         14.32         8.53 o
 -12   3   1          9.17         15.83         7.90 o
 -11   3   1         66.85         81.55        10.35 o
 -10   3   1        146.56        150.54        11.18 o
  -9   3   1        213.15        194.17        11.59 o
  -8   3   1         43.54         47.69         9.74 o
  -7   3   1        464.55        439.42        17.72 o
  -6   3   1       1958.87       2045.38        47.67 o
  -5   3   1       1580.20       1628.40        38.27 o
  -4   3   1       4014.31       4425.07        88.34 o
  -3   3   1       1726.96       2034.81        31.52 o
  -2   3   1       2285.48       2250.17        38.11 o
  -1   3   1       7293.70       6705.21       103.41 o
   0   3   1       4577.94       4298.67        57.84 o
   1   3   1       7293.63       6679.40        94.71 o
   2   3   1       2285.52       2215.88        29.57 o
   3   3   1       1727.57       2069.26        27.08 o
   4   3   1       4015.06       4422.62        66.54 o
   5   3   1       1580.14       1642.86        25.93 o
   6   3   1       1956.94       2050.33        40.23 o
   7   3   1        464.89        439.69        16.78 o
   8   3   1         43.36         35.53         6.95 o
   9   3   1        213.36        199.39        11.45 o
  10   3   1        146.24        146.50        13.48 o
  11   3   1         66.71         71.15        10.08 o
  12   3   1          9.15         25.58        18.03 o
 -12   4   1          5.11          2.90        14.18 o
 -11   4   1        161.10        182.00        15.08 o
 -10   4   1        158.91        134.52        10.89 o
  -9   4   1        657.07        642.54        20.58 o
  -8   4   1         78.72         68.70         8.31 o
  -7   4   1        677.35        596.47        23.81 o
  -6   4   1        486.85        424.17        14.14 o
  -5   4   1       1332.17       1352.84        32.80 o
  -4   4   1        173.25        153.37         4.27 o
  -3   4   1         40.12         53.38         2.52 o
  -2   4   1       3390.26       3498.16        43.95 o
  -1   4   1       5025.39       4854.14        71.04 o
   0   4   1        395.05        327.02         6.45 o
   1   4   1       5024.53       4940.48        61.94 o
   2   4   1       3390.80       3534.07        46.26 o
   3   4   1         40.01         54.65         2.39 o
   4   4   1        172.40        153.85         4.47 o
   5   4   1       1332.25       1382.59        22.17 o
   6   4   1        486.43        429.17        11.34 o
   7   4   1        675.94        599.67        14.83 o
   8   4   1         79.02         64.16        11.78 o
   9   4   1        657.61        624.56        20.48 o
  10   4   1        158.70        147.56        12.06 o
  11   4   1        161.06        152.23        13.07 o
  12   4   1          5.15         14.96         9.14 o
 -12   5   1         35.34         52.30        23.04 o
 -11   5   1          3.37         17.06         8.69 o
 -10   5   1        144.17        159.64        11.87 o
  -9   5   1        199.01        180.16        11.58 o
  -8   5   1       1052.67       1021.15        44.21 o
  -7   5   1        186.78        191.11        13.13 o
  -6   5   1        872.22        982.80        24.89 o
  -5   5   1       1627.75       1615.48        32.42 o
  -4   5   1       2592.97       2768.85        43.14 o
  -3   5   1       1780.88       1769.19        22.91 o
  -2   5   1       5506.64       5547.86        73.81 o
  -1   5   1       2154.67       2301.57        36.90 o
   0   5   1       1109.21        747.67        14.34 o
   1   5   1       2150.97       2307.81        31.85 o
   2   5   1       5507.56       5559.94        78.31 o
   3   5   1       1779.50       1744.57        23.86 o
   4   5   1       2595.90       2853.44        43.17 o
   5   5   1       1628.19       1664.40        27.00 o
   6   5   1        872.11        933.36        20.71 o
   7   5   1        186.57        203.39         9.11 o
   8   5   1       1051.88       1046.12        23.14 o
   9   5   1        198.95        202.97        17.27 o
  10   5   1        144.31        169.78        11.84 o
  11   5   1          3.38          2.27        12.06 o
  12   5   1         35.41         56.64        10.62 o
 -12   6   1         11.87         25.08        13.47 o
 -11   6   1         42.62         37.10         9.51 o
 -10   6   1         16.51         10.73        11.89 o
  -9   6   1        140.65        155.56        11.03 o
  -8   6   1        306.04        288.98        13.21 o
  -7   6   1        876.57        826.29        23.42 o
  -6   6   1        631.13        581.69        13.83 o
  -5   6   1         65.09         51.88         4.20 o
  -4   6   1       1013.36        883.77        26.21 o
  -3   6   1       4205.19       4095.72        51.52 o
  -2   6   1       2539.79       2622.98        35.67 o
  -1   6   1       1456.74       1336.75        21.09 o
   0   6   1        200.33        185.06         4.92 o
   1   6   1       1456.18       1337.02        19.26 o
   2   6   1       2540.67       2615.27        33.95 o
   3   6   1       4209.62       4092.13        70.28 o
   4   6   1       1012.85        901.87        15.18 o
   5   6   1         64.46         60.00         3.31 o
   6   6   1        631.07        566.72        19.04 o
   7   6   1        877.52        873.96        19.65 o
   8   6   1        306.17        297.49        10.23 o
   9   6   1        140.29        147.18        10.71 o
  10   6   1         16.42          6.15         8.57 o
  11   6   1         42.45         48.28        23.24 o
  12   6   1         11.89         28.86         9.88 o
 -12   7   1         16.89         58.74        13.00 o
 -11   7   1         28.51         29.20         9.44 o
 -10   7   1         29.89         18.43         8.69 o
  -9   7   1         66.03         50.66         8.64 o
  -8   7   1         97.25        130.11        11.62 o
  -7   7   1       1845.57       1740.64        43.02 o
  -6   7   1       1145.36       1267.80        26.81 o
  -5   7   1       2580.02       2663.95        52.30 o
  -4   7   1       5156.45       5222.35        87.60 o
  -3   7   1       2574.33       2736.50        37.63 o
  -2   7   1       2455.51       2858.34        43.33 o
  -1   7   1        210.92        219.49         5.76 o
   0   7   1        427.10        472.08         8.79 o
   1   7   1        209.40        222.20         6.36 o
   2   7   1       2454.96       2896.56        39.16 o
   3   7   1       2576.47       2775.79        54.51 o
   4   7   1       5152.44       5279.86        79.27 o
   5   7   1       2578.61       2764.87        42.34 o
   6   7   1       1147.29       1323.14        24.01 o
   7   7   1       1844.97       1796.64        36.35 o
   8   7   1         97.33        103.91         6.71 o
   9   7   1         66.18         57.92         6.24 o
  10   7   1         30.12         18.86         9.12 o
  11   7   1         28.62         40.07         9.69 o
  12   7   1         16.86         17.57        10.09 o
 -12   8   1         15.76         38.69        12.71 o
 -11   8   1         73.95         75.96        12.60 o
 -10   8   1        104.97        101.20        11.16 o
  -9   8   1         59.52         67.12         9.16 o
  -8   8   1        187.64        160.88        13.69 o
  -7   8   1        316.34        314.59        10.21 o
  -6   8   1        520.65        501.86        15.04 o
  -5   8   1        117.74        123.47         5.77 o
  -4   8   1       1068.02       1125.07        23.58 o
  -3   8   1       2254.62       2258.62        37.88 o
  -2   8   1       2532.48       2574.03        38.55 o
  -1   8   1       2752.63       2858.05        42.41 o
   0   8   1       4953.21       4775.64        69.74 o
   1   8   1       2752.83       2855.73        39.63 o
   2   8   1       2535.60       2515.05        33.37 o
   3   8   1       2253.56       2200.56        46.04 o
   4   8   1       1066.38       1171.56        21.40 o
   5   8   1        117.97        127.18         4.63 o
   6   8   1        520.60        525.53        12.50 o
   7   8   1        316.01        323.46        17.19 o
   8   8   1        187.41        171.18        12.89 o
   9   8   1         59.52         73.15         6.51 o
  10   8   1        105.24         92.67        10.53 o
  11   8   1         73.94         84.70        11.04 o
  12   8   1         15.73         36.02        10.89 o
 -12   9   1         34.18         58.61        14.12 o
 -11   9   1          2.42         -2.80        10.70 o
 -10   9   1         51.84         64.67        10.08 o
  -9   9   1        378.76        352.39        19.69 o
  -8   9   1        146.52        158.00        10.83 o
  -7   9   1         76.46         74.46         5.44 o
  -6   9   1        179.79        157.86         6.82 o
  -5   9   1        496.96        474.23        12.09 o
  -4   9   1       2682.69       2631.65        50.79 o
  -3   9   1       4127.23       3996.73        68.29 o
  -2   9   1        478.29        548.56        11.04 o
  -1   9   1       3743.43       3471.08        51.13 o
   0   9   1       2062.47       1801.75        27.82 o
   1   9   1       3746.98       3509.31        51.62 o
   2   9   1        479.65        548.34         9.43 o
   3   9   1       4125.72       4032.16        62.86 o
   4   9   1       2680.78       2657.00        62.77 o
   5   9   1        496.78        484.67        13.27 o
   6   9   1        180.81        172.79         6.65 o
   7   9   1         76.67         71.43         5.72 o
   8   9   1        146.52        155.24         7.93 o
   9   9   1        378.26        370.86        12.15 o
  10   9   1         51.79         68.84         9.96 o
  11   9   1          2.35         18.32         9.51 o
  12   9   1         34.22         50.64        11.38 o
 -11  10   1          0.30         -4.19        10.56 o
 -10  10   1         57.94         88.20        10.84 o
  -9  10   1        191.55        177.63        11.99 o
  -8  10   1         15.38         21.60         4.57 o
  -7  10   1        324.41        362.69        11.25 o
  -6  10   1        488.59        474.94        19.34 o
  -5  10   1         19.92         13.81         3.43 o
  -4  10   1        664.47        729.12        16.51 o
  -3  10   1       1258.30       1278.25        23.59 o
  -2  10   1        113.87        102.59         6.01 o
  -1  10   1        475.20        429.78         7.58 o
   0  10   1       4858.42       4663.05        73.54 o
   1  10   1        475.88        424.51         8.45 o
   2  10   1        114.76         95.31         4.54 o
   3  10   1       1258.05       1270.38        34.18 o
   4  10   1        663.27        735.92        15.24 o
   5  10   1         19.83         13.11         3.51 o
   6  10   1        489.10        504.90        14.20 o
   7  10   1        323.85        349.23        11.32 o
   8  10   1         15.42         19.94         4.90 o
   9  10   1        191.58        182.93        10.95 o
  10  10   1         58.02         83.31         7.15 o
  11  10   1          0.30          9.44        10.64 o
 -11  11   1          3.83         -4.69        10.87 o
 -10  11   1        212.15        219.60        16.50 o
  -9  11   1         67.79         90.77        10.39 o
  -8  11   1        457.16        398.66        12.29 o
  -7  11   1        162.76        163.26         7.69 o
  -6  11   1       1006.09        997.87        22.10 o
  -5  11   1        126.39        133.10         7.32 o
  -4  11   1       3987.29       3940.56        75.77 o
  -3  11   1         34.84         25.36         3.97 o
  -2  11   1       1685.18       1613.45        35.16 o
  -1  11   1        822.76        846.36        18.29 o
   0  11   1       1296.56       1046.04        19.64 o
   1  11   1        822.03        872.52        18.35 o
   2  11   1       1682.91       1654.07        27.73 o
   3  11   1         34.98         37.12         5.27 o
   4  11   1       3989.82       4035.66        78.00 o
   5  11   1        126.25        127.09         5.65 o
   6  11   1       1007.49       1010.51        22.67 o
   7  11   1        162.55        171.42         8.00 o
   8  11   1        457.81        418.03        12.94 o
   9  11   1         67.68         68.87         6.38 o
  10  11   1        212.36        202.19        10.18 o
  11  11   1          3.84          6.67        10.26 o
 -11  12   1         20.71         27.51        12.77 o
 -10  12   1        120.31        117.98        14.42 o
  -9  12   1         55.95         62.74         6.02 o
  -8  12   1         12.37         12.70         4.81 o
  -7  12   1        282.32        239.81         9.11 o
  -6  12   1        183.25        169.17        12.28 o
  -5  12   1         33.62         27.56         4.32 o
  -4  12   1       1335.06       1387.47        28.80 o
  -3  12   1       2454.66       2236.52        56.94 o
  -2  12   1       3203.80       3275.30        77.85 o
  -1  12   1       2098.42       2514.41        49.85 o
   0  12   1       8486.61       8781.52       148.83 o
   1  12   1       2097.88       2460.62        43.64 o
   2  12   1       3201.10       3364.88        58.40 o
   3  12   1       2455.79       2237.42        36.86 o
   4  12   1       1337.43       1396.29        26.52 o
   5  12   1         33.24         35.71         4.19 o
   6  12   1        182.56        169.60         9.82 o
   7  12   1        281.94        250.53        16.17 o
   8  12   1         12.31         11.02         7.67 o
   9  12   1         55.80         65.04         6.56 o
  10  12   1        120.02        134.27         8.58 o
  11  12   1         20.72         41.08        11.53 o
 -11  13   1          6.69         11.91        11.91 o
 -10  13   1         87.29         73.44        15.95 o
  -9  13   1        132.97        119.42        15.76 o
  -8  13   1        109.45        117.30         7.23 o
  -7  13   1        789.67        727.46        18.08 o
  -6  13   1        420.97        417.85        12.55 o
  -5  13   1         21.84         23.36         5.52 o
  -4  13   1        229.30        220.02        12.89 o
  -3  13   1        314.05        294.56        19.96 o
  -2  13   1        549.39        518.06        17.56 o
  -1  13   1        637.93        599.25        14.94 o
   0  13   1        525.33        592.58        12.46 o
   1  13   1        639.54        574.64        14.33 o
   2  13   1        549.82        554.15        12.42 o
   3  13   1        314.31        314.46         9.30 o
   4  13   1        229.36        232.96         8.98 o
   5  13   1         21.61         14.96         3.99 o
   6  13   1        419.69        461.72        14.65 o
   7  13   1        789.28        738.68        18.58 o
   8  13   1        109.57        130.73         7.86 o
   9  13   1        132.57        140.65         8.23 o
  10  13   1         87.29         90.05         7.76 o
  11  13   1          6.63          9.15         6.97 o
 -11  14   1         13.68         33.56        13.20 o
 -10  14   1         55.60         68.34        12.98 o
  -9  14   1         26.00         31.56         5.45 o
  -8  14   1        169.12        163.58         8.18 o
  -7  14   1        198.82        206.43        12.07 o
  -6  14   1        271.08        272.41         9.96 o
  -5  14   1        230.02        238.73        11.25 o
  -4  14   1         47.93         38.01         4.79 o
  -3  14   1        148.11        160.91         9.48 o
  -2  14   1       1452.94       1534.61        31.66 o
  -1  14   1         31.81         22.53         6.55 o
   0  14   1       3207.94       3295.14        65.50 o
   1  14   1         31.67         21.90         2.81 o
   2  14   1       1451.48       1442.42        28.02 o
   3  14   1        147.43        170.24         5.76 o
   4  14   1         48.06         42.97         5.56 o
   5  14   1        230.69        229.99        12.93 o
   6  14   1        271.95        294.73        10.95 o
   7  14   1        198.57        186.91         8.74 o
   8  14   1        168.99        180.75         9.21 o
   9  14   1         26.02         28.65        11.78 o
  10  14   1         55.52         67.69         7.06 o
  11  14   1         13.65         26.23         6.61 o
 -11  15   1         32.88         53.86        14.03 o
 -10  15   1         17.03         26.35        11.20 o
  -9  15   1          2.36         -4.31         4.31 o
  -8  15   1        318.11        290.99        12.89 o
  -7  15   1        520.74        486.71        22.10 o
  -6  15   1        258.96        267.21         9.68 o
  -5  15   1         50.74         48.07         4.96 o
  -4  15   1        478.42        422.47        13.54 o
  -3  15   1        151.22        130.55        16.90 o
  -2  15   1        265.22        260.78         8.26 o
  -1  15   1       1416.67       1390.64        47.98 o
   0  15   1         76.82         99.13         7.19 o
   1  15   1       1416.55       1380.52        35.32 o
   2  15   1        265.17        254.88         8.25 o
   3  15   1        151.27        135.49         8.52 o
   4  15   1        478.84        417.17         9.05 o
   5  15   1         50.82         50.76         6.04 o
   6  15   1        258.66        251.25        10.05 o
   7  15   1        520.65        468.88        15.86 o
   8  15   1        318.52        317.02        11.92 o
   9  15   1          2.41          0.16         5.14 o
  10  15   1         17.05         31.08        11.46 o
  11  15   1         32.84         47.00         7.45 o
 -11  16   1         20.39         12.76        22.68 o
 -10  16   1         79.81         85.96        14.59 o
  -9  16   1         97.84        101.58         9.30 o
  -8  16   1         28.16         21.37         5.25 o
  -7  16   1        177.30        179.87         8.47 o
  -6  16   1        123.22        148.94         7.84 o
  -5  16   1        229.16        208.07        16.80 o
  -4  16   1        205.78        182.62         8.80 o
  -3  16   1        250.23        258.82        11.93 o
  -2  16   1        282.56        281.94         8.98 o
  -1  16   1        423.91        406.71        11.47 o
   0  16   1        593.60        612.05        15.46 o
   1  16   1        423.53        407.77        11.21 o
   2  16   1        283.03        273.66        17.70 o
   3  16   1        250.08        254.74         7.94 o
   4  16   1        206.66        200.54        10.29 o
   5  16   1        228.63        218.47         8.90 o
   6  16   1        123.21        163.99         8.37 o
   7  16   1        177.45        177.57         8.98 o
   8  16   1         28.23         28.73         5.84 o
   9  16   1         98.12         98.07         7.75 o
  10  16   1         79.88        100.83         8.28 o
  11  16   1         20.46         14.18        24.81 o
 -10  17   1         12.47         22.85        11.84 o
  -9  17   1         94.24         98.95        15.14 o
  -8  17   1        204.16        168.79         9.43 o
  -7  17   1        485.21        500.73        14.69 o
  -6  17   1       1030.89        996.14        23.39 o
  -5  17   1        108.36        109.46         7.92 o
  -4  17   1        359.24        389.87        21.28 o
  -3  17   1       1235.92       1258.05        27.93 o
  -2  17   1        286.36        316.57        10.87 o
  -1  17   1         22.73         28.46         3.62 o
   0  17   1         33.30         42.65         3.89 o
   1  17   1         22.49         29.44         4.10 o
   2  17   1        287.35        330.44        11.66 o
   3  17   1       1237.10       1223.73        27.68 o
   4  17   1        359.16        411.09        15.02 o
   5  17   1        108.23        107.68         5.00 o
   6  17   1       1030.93        979.99        23.45 o
   7  17   1        484.72        490.66        15.04 o
   8  17   1        203.58        182.00         9.43 o
   9  17   1         94.34         95.95         7.85 o
  10  17   1         12.52         12.97         5.85 o
 -10  18   1         25.12         24.15        13.47 o
  -9  18   1         48.92         56.67        12.31 o
  -8  18   1         23.00         27.77         5.87 o
  -7  18   1        282.50        241.11        12.28 o
  -6  18   1          2.47          4.78         4.70 o
  -5  18   1        175.56        200.01        13.89 o
  -4  18   1        173.06        187.75        13.79 o
  -3  18   1        310.28        332.00        11.56 o
  -2  18   1        538.78        579.37        15.32 o
  -1  18   1        106.95         71.89         8.08 o
   0  18   1        192.21        208.51         7.49 o
   1  18   1        107.21         89.38         5.03 o
   2  18   1        539.19        587.96        15.27 o
   3  18   1        310.00        318.49         9.93 o
   4  18   1        173.59        197.77         8.08 o
   5  18   1        175.31        177.64         6.83 o
   6  18   1          2.47          9.94        10.44 o
   7  18   1        282.41        268.99        10.88 o
   8  18   1         23.03         19.87         6.65 o
   9  18   1         48.74         48.91         8.70 o
  10  18   1         25.05         25.88         6.85 o
 -10  19   1         22.80         36.87        15.95 o
  -9  19   1         61.99         54.33        12.47 o
  -8  19   1         51.59         53.02         6.51 o
  -7  19   1         55.71         65.16         7.34 o
  -6  19   1         36.37         46.40         6.26 o
  -5  19   1        291.61        299.59        11.99 o
  -4  19   1        248.01        233.67        13.30 o
  -3  19   1        562.63        519.19        14.48 o
  -2  19   1        172.47        175.30         8.35 o
  -1  19   1        244.14        235.37         8.40 o
   0  19   1        373.01        385.34        11.37 o
   1  19   1        244.23        227.62         8.17 o
   2  19   1        172.24        175.58         7.13 o
   3  19   1        562.83        521.63        14.00 o
   4  19   1        248.44        260.49        10.17 o
   5  19   1        292.11        284.50         8.97 o
   6  19   1         36.58         44.46         3.89 o
   7  19   1         55.82         69.01         7.02 o
   8  19   1         51.65         48.13         6.82 o
   9  19   1         61.83         39.06         6.90 o
  10  19   1         22.82         33.61        11.96 o
 -10  20   1         18.72         50.87        13.81 o
  -9  20   1        180.37        203.79        21.62 o
  -8  20   1        179.06        159.25        11.92 o
  -7  20   1         23.55         29.80         5.72 o
  -6  20   1          2.66          0.82         4.72 o
  -5  20   1         28.13         48.52         5.94 o
  -4  20   1        431.22        417.24        12.90 o
  -3  20   1        246.05        249.77        18.52 o
  -2  20   1        428.97        411.64        14.43 o
  -1  20   1        170.19        152.93         7.01 o
   0  20   1        250.33        261.16        14.12 o
   1  20   1        169.72        150.74         6.82 o
   2  20   1        428.97        422.78        16.98 o
   3  20   1        246.01        251.56         8.88 o
   4  20   1        432.22        422.90        10.87 o
   5  20   1         28.18         41.57         4.43 o
   6  20   1          2.69         11.17         6.72 o
   7  20   1         23.47         34.70         6.04 o
   8  20   1        179.08        164.49        14.12 o
   9  20   1        180.73        191.57        11.13 o
  10  20   1         18.61         31.87        13.54 o
  -9  21   1         27.73         36.15        12.68 o
  -8  21   1          4.76          3.39        11.70 o
  -7  21   1        167.51        159.38        15.06 o
  -6  21   1        260.51        266.41        14.06 o
  -5  21   1       1161.76       1136.57        25.03 o
  -4  21   1       1520.23       1412.89        37.55 o
  -3  21   1        473.94        463.79        13.68 o
  -2  21   1        307.22        294.50        17.80 o
  -1  21   1        410.46        391.77        12.24 o
   0  21   1         34.08         20.98         4.12 o
   1  21   1        411.13        415.55        16.42 o
   2  21   1        305.93        307.73         9.88 o
   3  21   1        473.76        472.68        13.43 o
   4  21   1       1519.11       1509.32        33.17 o
   5  21   1       1160.76       1152.26        24.98 o
   6  21   1        260.31        266.22         9.21 o
   7  21   1        167.76        145.62         9.40 o
   8  21   1          4.76          2.19         5.46 o
   9  21   1         27.74         33.36         6.74 o
  -9  22   1         27.79         51.93        24.45 o
  -8  22   1         42.66         68.65        37.57 o
  -7  22   1         89.08        110.85        10.13 o
  -6  22   1         84.58         75.52         7.20 o
  -5  22   1         42.51         47.52         4.91 o
  -4  22   1        163.99        157.59         7.91 o
  -3  22   1        276.71        276.30        10.03 o
  -2  22   1        203.68        190.56         8.13 o
  -1  22   1        188.49        214.92         9.17 o
   0  22   1       2161.36       2122.62        45.49 o
   1  22   1        188.48        224.43         9.08 o
   2  22   1        203.11        191.45        16.57 o
   3  22   1        276.83        261.92         9.52 o
   4  22   1        164.07        151.50        10.44 o
   5  22   1         42.55         50.38         4.36 o
   6  22   1         84.50         85.15         5.30 o
   7  22   1         89.24         96.62         8.45 o
   8  22   1         42.63         35.89         7.46 o
   9  22   1         27.66         18.64         7.07 o
  -9  23   1         81.03         65.59        18.43 o
  -8  23   1         33.96         52.86        11.64 o
  -7  23   1         57.31         63.34         7.12 o
  -6  23   1        110.24         96.77         5.85 o
  -5  23   1         99.43         90.91         6.96 o
  -4  23   1         88.86        112.67        16.98 o
  -3  23   1        217.53        221.33         9.51 o
  -2  23   1         76.81         77.97         5.67 o
  -1  23   1        310.34        289.35        10.36 o
   0  23   1          0.26         -0.66         3.90 o
   1  23   1        309.63        294.11        10.18 o
   2  23   1         76.93         70.22         8.27 o
   3  23   1        216.86        205.41        10.23 o
   4  23   1         89.27         97.29        13.51 o
   5  23   1         99.65         94.95        11.47 o
   6  23   1        109.81        100.87         8.46 o
   7  23   1         57.49         62.16         7.41 o
   8  23   1         34.09         32.05         6.79 o
   9  23   1         80.92         66.75         8.34 o
  -8  24   1         27.41         52.06        12.80 o
  -7  24   1         29.36         35.53         7.66 o
  -6  24   1        118.41        124.06        10.64 o
  -5  24   1        403.74        378.23        12.89 o
  -4  24   1        116.80        115.07         7.06 o
  -3  24   1         85.31         79.45         5.87 o
  -2  24   1        385.71        375.23        12.26 o
  -1  24   1        171.95        148.23        12.89 o
   0  24   1        365.97        389.51        15.96 o
   1  24   1        171.78        169.05         7.81 o
   2  24   1        385.50        357.76        21.59 o
   3  24   1         85.42         72.58         5.63 o
   4  24   1        116.85        104.95         7.06 o
   5  24   1        403.57        408.29        11.15 o
   6  24   1        118.46        135.60        14.65 o
   7  24   1         29.14         38.53        10.75 o
   8  24   1         27.22         48.08         7.56 o
  -8  25   1         52.52        102.50        23.04 o
  -7  25   1        131.34        117.80         8.24 o
  -6  25   1        281.83        256.33         9.38 o
  -5  25   1         37.99         39.42         4.81 o
  -4  25   1        162.39        176.08         8.63 o
  -3  25   1        515.70        546.39        24.38 o
  -2  25   1        187.21        194.41        15.76 o
  -1  25   1         42.73         26.64        10.23 o
   0  25   1         47.80         72.84         8.49 o
   1  25   1         42.63         26.79         6.96 o
   2  25   1        187.25        198.66         8.70 o
   3  25   1        514.76        520.13        15.40 o
   4  25   1        162.49        168.72         8.16 o
   5  25   1         38.14         41.17         9.15 o
   6  25   1        281.91        262.67        21.29 o
   7  25   1        131.32        126.10         9.87 o
   8  25   1         52.67         89.37         9.23 o
  -7  26   1        110.23        130.28        16.66 o
  -6  26   1         34.52         30.15         5.32 o
  -5  26   1         55.74         54.31         5.16 o
  -4  26   1         59.70         69.20        18.83 o
  -3  26   1        175.01        152.64         8.31 o
  -2  26   1         79.84         78.87         8.18 o
  -1  26   1        212.55        201.59        15.06 o
   0  26   1         33.97         43.72         5.32 o
   1  26   1        213.15        186.82         8.71 o
   2  26   1         80.04         79.63         7.74 o
   3  26   1        175.29        172.80         8.04 o
   4  26   1         59.71         64.65         5.70 o
   5  26   1         55.53         68.32         7.53 o
   6  26   1         34.53         52.36         7.55 o
   7  26   1        110.36        133.66         9.96 o
  -7  27   1         29.72         26.09        11.24 o
  -6  27   1          8.52          6.30         9.84 o
  -5  27   1          2.40         -4.06         4.06 o
  -4  27   1          1.94          3.56         4.69 o
  -3  27   1          1.92          1.51         4.76 o
  -2  27   1         94.34         90.27         6.83 o
  -1  27   1         40.32         41.41        11.25 o
   0  27   1        642.16        626.35        19.62 o
   1  27   1         40.31         37.80         7.06 o
   2  27   1         94.47         91.76         6.66 o
   3  27   1          1.91         -2.64        10.13 o
   4  27   1          1.91          2.80         4.19 o
   5  27   1          2.35         -7.30         7.88 o
   6  27   1          8.47          0.77         7.20 o
   7  27   1         29.84         26.21         7.19 o
  -6  28   1         19.21         35.66        17.16 o
  -5  28   1         63.47         63.14         5.51 o
  -4  28   1         56.89         67.94        16.37 o
  -3  28   1        715.64        774.27        20.95 o
  -2  28   1          4.92         -0.54         4.62 o
  -1  28   1        354.23        394.49        13.38 o
   0  28   1         17.99         22.49         4.86 o
   1  28   1        354.22        384.48        13.13 o
   2  28   1          4.92          8.77         4.95 o
   3  28   1        715.53        736.30        20.48 o
   4  28   1         56.83         68.73        13.03 o
   5  28   1         63.65         77.52         8.34 o
   6  28   1         19.36         35.65        19.93 o
  -6  29   1          9.95          1.12        26.58 o
  -5  29   1         20.95         31.94         7.57 o
  -4  29   1        109.10        128.30        17.80 o
  -3  29   1         64.30         65.43         6.54 o
  -2  29   1        201.34        217.01        13.30 o
  -1  29   1         16.42         29.36         9.51 o
   0  29   1        322.46        272.09        11.03 o
   1  29   1         16.38          9.02         9.77 o
   2  29   1        201.26        205.71         9.98 o
   3  29   1         64.13         60.23        10.54 o
   4  29   1        109.20        138.19        17.70 o
   5  29   1         20.95         32.80         7.02 o
   6  29   1          9.91          3.68         6.83 o
  -5  30   1        141.16        146.55         8.95 o
  -4  30   1         30.24         31.18         7.98 o
  -3  30   1         83.26         75.13        11.15 o
  -2  30   1          2.78          1.53         4.95 o
  -1  30   1          2.15          5.36         6.84 o
   0  30   1          6.51          0.10         4.81 o
   1  30   1          2.08         -2.34         5.48 o
   2  30   1          2.80          0.99         5.40 o
   3  30   1         83.04         65.82         6.51 o
   4  30   1         30.12         37.82        10.01 o
   5  30   1        141.26        144.59        10.95 o
  -4  31   1         25.35         24.77        11.56 o
  -3  31   1         48.28         66.66         6.96 o
  -2  31   1        127.85        138.61         8.59 o
  -1  31   1         22.19         24.77         9.21 o
   0  31   1        200.90        222.42        10.54 o
   1  31   1         22.21         25.80         5.56 o
   2  31   1        127.75        130.64        19.48 o
   3  31   1         48.34         54.49        10.12 o
   4  31   1         25.47         34.41        16.62 o
  -3  32   1         10.49         15.10         5.77 o
  -2  32   1         60.66         58.85         6.58 o
  -1  32   1         10.57          1.43         5.10 o
   0  32   1        145.70        129.58         8.61 o
   1  32   1         10.58         10.00        10.97 o
   2  32   1         60.49         68.17         7.37 o
   3  32   1         10.50         20.11        10.59 o
  -2  33   1         24.10         40.00         6.69 o
  -1  33   1         37.17         47.61         6.51 o
   0  33   1          6.81         -0.60         5.34 o
   1  33   1         37.01         37.76        13.81 o
   2  33   1         24.08         41.70         9.76 o
   0   0   2       3847.33       3620.88        76.32 o
   1   0   2       1115.52       1146.09        16.61 o
   2   0   2       1131.92       1125.82        17.58 o
   3   0   2       1476.89       1434.39        26.14 o
   4   0   2          0.59          3.34         3.58 o
   5   0   2        897.10       1138.18        20.02 o
   6   0   2       1608.12       1670.94        69.82 o
   7   0   2         51.97         52.53         8.26 o
   8   0   2       1068.02       1005.53        26.93 o
   9   0   2       1160.64       1106.09        29.51 o
  10   0   2          0.00          2.01         6.88 o
  11   0   2        469.28        428.23        15.16 o
  12   0   2         13.91          9.75         7.73 o
 -12   1   2          4.30         -1.55         8.55 o
 -11   1   2         40.62         34.03         7.11 o
 -10   1   2        231.75        241.33        11.26 o
  -9   1   2        122.18        105.40        11.40 o
  -8   1   2        285.28        274.32        15.32 o
  -7   1   2         80.98         90.04         8.65 o
  -6   1   2          5.80          0.14         7.80 o
  -5   1   2       1123.95       1093.64        25.40 o
  -4   1   2        817.07        859.98        17.02 o
  -3   1   2         24.27         17.19         2.93 o
  -2   1   2        584.71        607.27        10.13 o
  -1   1   2       4571.33       4338.73        60.64 o
   0   1   2       4698.85       4577.92        56.18 o
   1   1   2       4567.84       4324.36        60.14 o
   2   1   2        585.48        605.48         9.42 o
   3   1   2         23.98         16.31         1.68 o
   4   1   2        815.93        853.38        14.05 o
   5   1   2       1124.35       1083.31        17.73 o
   6   1   2          5.86          4.30         3.60 o
   7   1   2         81.24         83.81         7.00 o
   8   1   2        285.64        308.97        12.76 o
   9   1   2        122.23        105.09        10.98 o
  10   1   2        231.43        252.00        13.17 o
  11   1   2         40.80         35.66         9.03 o
  12   1   2          4.31         15.85         7.73 o
 -12   2   2         17.86          5.65         9.06 o
 -11   2   2          2.54         10.63         6.93 o
 -10   2   2         70.08         54.92         8.47 o
  -9   2   2         48.93         46.10         7.96 o
  -8   2   2         59.64         52.01         7.59 o
  -7   2   2        112.09        102.40         9.54 o
  -6   2   2        521.65        580.41        19.68 o
  -5   2   2        144.17        146.05         9.37 o
  -4   2   2        223.73        213.70         7.00 o
  -3   2   2        337.08        321.55         7.91 o
  -2   2   2       1583.19       1449.58        22.51 o
  -1   2   2      16452.11      16017.94       209.01 o
   0   2   2       4473.91       4620.60        54.70 o
   1   2   2      16449.24      15957.05       193.11 o
   2   2   2       1583.44       1429.97        20.67 o
   3   2   2        337.69        329.95         5.45 o
   4   2   2        223.73        224.22         5.49 o
   5   2   2        143.97        150.21         5.08 o
   6   2   2        521.13        573.56        15.72 o
   7   2   2        112.22        125.36         8.77 o
   8   2   2         59.72         48.60         7.24 o
   9   2   2         49.08         41.82         9.02 o
  10   2   2         69.66         40.32         8.38 o
  11   2   2          2.57          4.94         7.94 o
  12   2   2         17.93         10.06         7.53 o
 -12   3   2         33.76         52.35        12.05 o
 -11   3   2        205.84        201.06        13.34 o
 -10   3   2         22.17         28.33         8.43 o
  -9   3   2        257.15        277.31        13.59 o
  -8   3   2         35.16         42.22         6.98 o
  -7   3   2         48.02         63.44         7.06 o
  -6   3   2         10.33          9.32         5.39 o
  -5   3   2       2873.65       2882.88        66.58 o
  -4   3   2       3418.41       3621.22        69.16 o
  -3   3   2        817.27        933.18        16.80 o
  -2   3   2       1083.18       1246.28        17.27 o
  -1   3   2       2604.01       2341.14        37.02 o
   0   3   2       1488.36       1381.26        18.24 o
   1   3   2       2608.61       2333.53        28.18 o
   2   3   2       1080.41       1214.73        18.39 o
   3   3   2        817.78        950.08        13.05 o
   4   3   2       3415.24       3671.66        55.28 o
   5   3   2       2876.41       3001.49        45.43 o
   6   3   2         10.29          7.36         2.37 o
   7   3   2         48.18         82.28        10.64 o
   8   3   2         35.08         29.97         6.93 o
   9   3   2        256.88        277.55        13.19 o
  10   3   2         22.11         24.51         8.00 o
  11   3   2        206.00        219.32        13.44 o
  12   3   2         33.74         64.54        19.06 o
 -12   4   2          2.22         15.44        12.99 o
 -11   4   2        233.43        258.48        21.83 o
 -10   4   2         12.05          5.84         7.63 o
  -9   4   2        812.30        819.60        24.38 o
  -8   4   2        276.42        262.35        12.46 o
  -7   4   2        552.21        513.31        16.71 o
  -6   4   2       2560.70       2568.53        60.04 o
  -5   4   2        229.02        241.51         9.95 o
  -4   4   2        696.11        644.37        19.64 o
  -3   4   2       3377.65       3720.13        51.89 o
  -2   4   2       3111.86       3045.65        47.63 o
  -1   4   2         61.65         62.80         4.10 o
   0   4   2         10.43          1.73         1.65 o
   1   4   2         61.26         64.81         2.42 o
   2   4   2       3112.86       3044.91        43.34 o
   3   4   2       3376.43       3555.68        47.34 o
   4   4   2        696.79        679.63        11.57 o
   5   4   2        228.86        253.45         6.28 o
   6   4   2       2559.68       2662.13        40.85 o
   7   4   2        550.42        519.83        13.34 o
   8   4   2        276.21        290.17         9.85 o
   9   4   2        811.61        839.10        24.38 o
  10   4   2         12.01         22.72         8.51 o
  11   4   2        233.37        250.07        14.51 o
  12   4   2          2.19         19.36         9.58 o
 -12   5   2         13.05         34.40        12.77 o
 -11   5   2         20.32         27.50        20.56 o
 -10   5   2         89.98         83.46         9.95 o
  -9   5   2         44.19         51.16         8.55 o
  -8   5   2         30.57         25.76         7.47 o
  -7   5   2        174.50        127.83         8.93 o
  -6   5   2        553.62        606.34        18.33 o
  -5   5   2        647.87        700.73        19.04 o
  -4   5   2         48.89         51.46         5.22 o
  -3   5   2       1033.76       1045.08        15.35 o
  -2   5   2       1166.74       1254.68        21.11 o
  -1   5   2        126.27        143.62         5.77 o
   0   5   2       2139.29       2340.92        32.73 o
   1   5   2        125.81        142.03         5.42 o
   2   5   2       1163.38       1252.56        17.00 o
   3   5   2       1032.70       1029.47        14.45 o
   4   5   2         48.43         54.83         2.56 o
   5   5   2        647.56        710.80        12.51 o
   6   5   2        555.64        638.54        11.59 o
   7   5   2        174.30        160.34         7.88 o
   8   5   2         30.21         23.98         4.90 o
   9   5   2         44.24         48.65         8.15 o
  10   5   2         89.79        103.39        10.00 o
  11   5   2         20.37         17.21         8.65 o
  12   5   2         13.11         20.99         9.62 o
 -12   6   2          2.00          3.54        12.03 o
 -11   6   2          2.13         -0.71        11.03 o
 -10   6   2         99.39        112.95        12.31 o
  -9   6   2         64.10         66.01         9.13 o
  -8   6   2        214.71        224.47        11.92 o
  -7   6   2        155.92        145.85         9.65 o
  -6   6   2         10.36          9.07         6.55 o
  -5   6   2         34.18         24.99         5.61 o
  -4   6   2       1709.89       1599.98        29.11 o
  -3   6   2       3852.40       4195.56        55.69 o
  -2   6   2       1435.53       1302.65        19.74 o
  -1   6   2        914.89        796.98        12.35 o
   0   6   2       2416.92       2119.80        32.18 o
   1   6   2        914.26        778.67        12.32 o
   2   6   2       1437.44       1268.02        18.88 o
   3   6   2       3853.02       4065.31        69.42 o
   4   6   2       1711.16       1642.95        25.80 o
   5   6   2         34.00         36.73         2.66 o
   6   6   2         10.34          9.41         2.96 o
   7   6   2        155.69        157.25         7.42 o
   8   6   2        214.98        212.47         8.93 o
   9   6   2         64.01         70.63         6.26 o
  10   6   2         99.26         98.35        10.33 o
  11   6   2          2.12          5.77         8.47 o
  12   6   2          2.03         10.00         9.67 o
 -12   7   2        126.96        110.72        16.24 o
 -11   7   2         85.17         85.62        14.28 o
 -10   7   2         38.14         42.08         9.39 o
  -9   7   2        124.07        131.55        10.68 o
  -8   7   2        216.14        208.93        11.56 o
  -7   7   2         92.75         87.97         8.43 o
  -6   7   2        368.69        398.30        16.56 o
  -5   7   2       1544.09       1683.13        43.28 o
  -4   7   2        869.32        990.44        20.44 o
  -3   7   2       1223.64       1171.96        19.84 o
  -2   7   2       1294.01       1350.29        23.04 o
  -1   7   2        834.61        717.12        11.63 o
   0   7   2       9141.36       8783.51       118.14 o
   1   7   2        833.72        723.97        11.58 o
   2   7   2       1296.08       1339.21        19.84 o
   3   7   2       1223.71       1171.17        24.06 o
   4   7   2        869.18       1001.10        18.58 o
   5   7   2       1543.24       1744.75        27.47 o
   6   7   2        369.38        417.74         9.30 o
   7   7   2         92.76        100.00         7.88 o
   8   7   2        215.67        216.34         8.97 o
   9   7   2        124.61        113.28         8.56 o
  10   7   2         38.26         54.14        14.60 o
  11   7   2         85.33         94.00        11.21 o
  12   7   2        126.81        122.15        12.90 o
 -12   8   2         22.54         35.11        13.42 o
 -11   8   2        117.42        105.05        14.63 o
 -10   8   2         24.16         19.34        10.77 o
  -9   8   2         98.21         98.90         9.80 o
  -8   8   2        162.64        187.50        11.44 o
  -7   8   2         80.96         77.46         8.54 o
  -6   8   2         96.30         81.92         7.55 o
  -5   8   2        726.68        748.72        16.82 o
  -4   8   2        224.79        246.30         7.37 o
  -3   8   2       1718.95       1605.22        29.65 o
  -2   8   2        618.94        680.96        12.67 o
  -1   8   2       1894.82       2012.74        28.86 o
   0   8   2        636.33        448.32         9.11 o
   1   8   2       1896.06       2040.11        28.86 o
   2   8   2        617.96        668.81        10.76 o
   3   8   2       1719.72       1632.47        28.72 o
   4   8   2        223.72        250.81         6.74 o
   5   8   2        728.42        775.70        13.67 o
   6   8   2         96.25        104.61         4.21 o
   7   8   2         80.97         70.57         7.77 o
   8   8   2        162.58        189.31         9.53 o
   9   8   2         97.76         85.52         6.88 o
  10   8   2         24.37         25.20         6.65 o
  11   8   2        117.20        106.30        11.52 o
  12   8   2         22.62         23.35        10.52 o
 -11   9   2         44.36         61.42        15.59 o
 -10   9   2         24.54         26.57        25.87 o
  -9   9   2         82.78         74.60        10.03 o
  -8   9   2          2.72         -2.02         7.17 o
  -7   9   2        105.26        108.58         8.93 o
  -6   9   2        151.93        158.25         6.60 o
  -5   9   2       1034.88       1127.22        23.75 o
  -4   9   2        754.21        817.76        17.70 o
  -3   9   2       1569.79       1664.12        34.00 o
  -2   9   2         68.86         68.02         5.30 o
  -1   9   2       1097.08       1169.16        18.14 o
   0   9   2        160.88        131.37         3.89 o
   1   9   2       1098.09       1216.17        19.41 o
   2   9   2         68.94         79.14         5.15 o
   3   9   2       1569.78       1689.38        32.60 o
   4   9   2        753.19        830.15        16.14 o
   5   9   2       1034.85       1155.14        21.48 o
   6   9   2        151.69        156.51         6.68 o
   7   9   2        105.37        110.05         5.45 o
   8   9   2          2.76          1.62         6.39 o
   9   9   2         82.70         82.66         6.83 o
  10   9   2         24.61         24.91         5.87 o
  11   9   2         44.26         59.99        10.57 o
 -11  10   2          4.21          5.52        11.58 o
 -10  10   2         28.46         44.43        11.39 o
  -9  10   2         44.01         37.10         9.11 o
  -8  10   2        244.51        206.45        12.28 o
  -7  10   2        574.10        506.75        24.74 o
  -6  10   2        151.14        142.06         8.17 o
  -5  10   2        126.38        113.05         5.31 o
  -4  10   2        353.81        368.36        12.18 o
  -3  10   2        232.61        219.50         8.01 o
  -2  10   2        131.54        140.95        11.56 o
  -1  10   2       2683.46       2647.82        43.69 o
   0  10   2       1708.31       1453.02        23.06 o
   1  10   2       2683.63       2634.30        39.47 o
   2  10   2        131.75        142.70         4.39 o
   3  10   2        232.19        240.82         6.69 o
   4  10   2        353.20        382.68         9.29 o
   5  10   2        126.39        122.99         7.83 o
   6  10   2        150.72        145.96         6.06 o
   7  10   2        574.82        591.74        13.08 o
   8  10   2        244.87        224.42        14.73 o
   9  10   2         43.87         43.11         6.06 o
  10  10   2         28.61         44.30         8.49 o
  11  10   2          4.18         19.77         9.63 o
 -11  11   2         34.66         39.87        13.82 o
 -10  11   2        165.57        160.21        16.34 o
  -9  11   2        289.76        275.45        17.53 o
  -8  11   2         47.46         69.99        13.58 o
  -7  11   2         68.58         67.77         6.24 o
  -6  11   2         34.32         35.83         4.07 o
  -5  11   2        886.67        888.15        19.29 o
  -4  11   2        139.19        130.27         7.48 o
  -3  11   2        611.10        684.77        17.75 o
  -2  11   2       1831.51       1861.14        49.73 o
  -1  11   2        214.38        202.86         7.88 o
   0  11   2        460.32        386.38         8.31 o
   1  11   2        214.90        206.89         8.21 o
   2  11   2       1833.48       1820.30        30.50 o
   3  11   2        611.84        682.48        11.92 o
   4  11   2        138.87        125.32         5.53 o
   5  11   2        885.67        863.95        24.54 o
   6  11   2         34.22         42.01         4.56 o
   7  11   2         68.72         61.08         8.70 o
   8  11   2         47.60         65.42        10.44 o
   9  11   2        289.66        236.01        10.13 o
  10  11   2        165.68        154.71         8.93 o
  11  11   2         34.86         35.74         6.51 o
 -11  12   2          2.62         -1.30        11.90 o
 -10  12   2        108.30        119.70        15.15 o
  -9  12   2         12.86         12.15        10.21 o
  -8  12   2        173.85        179.31        12.01 o
  -7  12   2         74.50         82.01         5.67 o
  -6  12   2        213.67        213.46        10.06 o
  -5  12   2        156.72        170.57         7.05 o
  -4  12   2        582.33        623.94        17.67 o
  -3  12   2        380.92        465.94        16.50 o
  -2  12   2        254.86        284.90        20.54 o
  -1  12   2       6125.02       6606.81       110.77 o
   0  12   2        281.53        357.57         8.36 o
   1  12   2       6123.27       6376.55       110.59 o
   2  12   2        254.99        290.60         7.61 o
   3  12   2        380.13        442.09        13.07 o
   4  12   2        582.27        611.38        14.64 o
   5  12   2        156.50        177.86         6.60 o
   6  12   2        213.67        216.71        12.49 o
   7  12   2         74.47         85.38         7.36 o
   8  12   2        173.56        153.64         8.11 o
   9  12   2         12.78          9.46         5.37 o
  10  12   2        108.47         99.69         9.51 o
  11  12   2          2.61         12.76         5.74 o
 -11  13   2         46.86         74.10        26.23 o
 -10  13   2          5.68         -2.96        10.87 o
  -9  13   2         94.91        105.44        13.90 o
  -8  13   2         18.23         11.95         4.43 o
  -7  13   2        795.51        767.40        18.44 o
  -6  13   2        142.86        137.12         6.75 o
  -5  13   2         61.07         64.81         4.90 o
  -4  13   2        172.20        203.48        10.20 o
  -3  13   2        739.80        744.66        22.44 o
  -2  13   2        964.24       1024.32        27.34 o
  -1  13   2        435.71        419.58         9.55 o
   0  13   2        609.93        629.86        13.11 o
   1  13   2        435.07        412.64        10.90 o
   2  13   2        964.82        950.72        18.02 o
   3  13   2        740.12        708.58        12.78 o
   4  13   2        172.13        205.32        11.11 o
   5  13   2         61.08         73.07         5.04 o
   6  13   2        142.66        150.88         6.42 o
   7  13   2        796.86        787.25        19.55 o
   8  13   2         18.38         10.71         5.06 o
   9  13   2         94.72         98.76        12.65 o
  10  13   2          5.65         10.38         7.98 o
  11  13   2         46.86         64.78        11.33 o
 -11  14   2          8.20         14.12        12.85 o
 -10  14   2         65.68         74.86        13.76 o
  -9  14   2         59.21         45.39        12.32 o
  -8  14   2        107.79        113.21         9.48 o
  -7  14   2        209.69        242.80         9.15 o
  -6  14   2        158.39        152.65         6.93 o
  -5  14   2        692.34        628.39        17.78 o
  -4  14   2        469.90        427.55        15.23 o
  -3  14   2        143.38        130.77         9.35 o
  -2  14   2        164.75        175.27        18.92 o
  -1  14   2         55.15         57.19         4.04 o
   0  14   2         18.87         26.11         2.66 o
   1  14   2         55.13         54.83         3.79 o
   2  14   2        164.48        180.76         8.58 o
   3  14   2        143.62        133.98         5.13 o
   4  14   2        471.80        454.22        11.72 o
   5  14   2        692.91        630.07        14.14 o
   6  14   2        158.10        160.70         7.31 o
   7  14   2        209.93        227.73        15.04 o
   8  14   2        107.95        119.63         7.75 o
   9  14   2         59.21         83.20         9.31 o
  10  14   2         65.46         52.82         6.93 o
  11  14   2          8.21         16.19        14.32 o
 -11  15   2         22.67         33.55        14.56 o
 -10  15   2         63.12         67.10        14.03 o
  -9  15   2         85.37         84.67        13.61 o
  -8  15   2        294.00        267.05        17.00 o
  -7  15   2        570.25        542.04        14.89 o
  -6  15   2        102.12        105.33        10.29 o
  -5  15   2        229.56        254.29         9.98 o
  -4  15   2        861.18        862.60        22.61 o
  -3  15   2        657.48        637.28        26.56 o
  -2  15   2        217.91        221.57        10.80 o
  -1  15   2        441.79        438.07        10.01 o
   0  15   2          1.00          1.12         7.55 o
   1  15   2        442.11        439.72        12.08 o
   2  15   2        218.09        212.74         6.54 o
   3  15   2        658.47        665.06        14.56 o
   4  15   2        862.08        889.15        15.41 o
   5  15   2        229.91        251.88         6.80 o
   6  15   2        101.92        110.23         7.04 o
   7  15   2        570.12        574.68        17.60 o
   8  15   2        293.81        263.34        10.75 o
   9  15   2         85.27         93.68         7.99 o
  10  15   2         63.12         58.09         7.25 o
  11  15   2         22.58         37.39         7.01 o
 -10  16   2         37.58         27.82        12.76 o
  -9  16   2         55.44         56.77        12.44 o
  -8  16   2         73.21         89.73         7.45 o
  -7  16   2        280.81        232.80         9.84 o
  -6  16   2        311.82        343.42        13.45 o
  -5  16   2          3.53          5.11         6.65 o
  -4  16   2        526.85        531.18        15.59 o
  -3  16   2        453.04        447.39        16.99 o
  -2  16   2        476.31        511.73        16.36 o
  -1  16   2       1136.01       1122.06        21.80 o
   0  16   2       2698.08       2960.85        59.80 o
   1  16   2       1134.95       1127.13        25.12 o
   2  16   2        477.39        474.13        11.61 o
   3  16   2        453.22        455.25        13.74 o
   4  16   2        526.49        518.72        10.52 o
   5  16   2          3.51          6.39         3.12 o
   6  16   2        312.28        337.88        11.88 o
   7  16   2        280.21        233.84        10.03 o
   8  16   2         73.34         97.29        15.76 o
   9  16   2         55.59         48.23         6.81 o
  10  16   2         37.75         42.14         7.36 o
 -10  17   2         29.47         91.31        18.78 o
  -9  17   2         10.06          8.33         9.93 o
  -8  17   2         28.88         12.83        10.64 o
  -7  17   2        185.43        174.84        11.97 o
  -6  17   2        207.70        170.97         8.57 o
  -5  17   2         88.47         91.90        13.81 o
  -4  17   2         68.53         64.90         5.94 o
  -3  17   2        617.39        582.28        23.48 o
  -2  17   2        413.25        397.32        12.89 o
  -1  17   2         30.26         20.69         3.61 o
   0  17   2        556.29        551.59        14.52 o
   1  17   2         30.26         23.74         4.50 o
   2  17   2        413.09        392.10        11.42 o
   3  17   2        617.28        602.90        13.85 o
   4  17   2         68.10         61.90         7.12 o
   5  17   2         88.15         92.82         6.72 o
   6  17   2        207.07        183.90         6.41 o
   7  17   2        185.41        177.74        17.80 o
   8  17   2         28.81         25.81         6.34 o
   9  17   2         10.05         12.81         9.74 o
  10  17   2         29.38         46.50         7.11 o
 -10  18   2         15.73         28.51        12.56 o
  -9  18   2        151.54        137.14        18.08 o
  -8  18   2         50.64         67.83        12.86 o
  -7  18   2        245.70        253.98        10.93 o
  -6  18   2          9.83         -2.84         6.51 o
  -5  18   2        458.80        465.92        15.09 o
  -4  18   2        273.11        256.03        14.02 o
  -3  18   2        290.25        316.63        10.50 o
  -2  18   2        440.32        390.51        14.53 o
  -1  18   2        179.80        165.69         7.24 o
   0  18   2        295.17        271.88         9.14 o
   1  18   2        179.92        162.02         6.84 o
   2  18   2        441.43        397.46        11.45 o
   3  18   2        290.03        327.54        14.31 o
   4  18   2        273.22        265.25         7.18 o
   5  18   2        459.16        463.89        11.51 o
   6  18   2          9.91          1.51         4.28 o
   7  18   2        245.37        254.02        10.83 o
   8  18   2         50.49         60.08        11.00 o
   9  18   2        151.46        163.03        16.47 o
  10  18   2         15.75         25.72        10.95 o
 -10  19   2         33.05         25.31        13.50 o
  -9  19   2         16.01         13.17        11.67 o
  -8  19   2         71.71         77.91        26.58 o
  -7  19   2        304.74        299.97        12.02 o
  -6  19   2         49.15         47.17         5.71 o
  -5  19   2        255.71        248.96        19.92 o
  -4  19   2        546.58        467.10        18.94 o
  -3  19   2        108.16        118.89         6.51 o
  -2  19   2        797.74        727.30        20.78 o
  -1  19   2       1225.29       1179.10        27.54 o
   0  19   2        193.93        189.12         7.69 o
   1  19   2       1226.60       1233.91        27.58 o
   2  19   2        797.02        713.50        18.20 o
   3  19   2        107.98        108.44         7.26 o
   4  19   2        546.36        498.80        14.20 o
   5  19   2        255.74        253.49         7.85 o
   6  19   2         49.23         51.97         3.89 o
   7  19   2        304.45        280.09        11.90 o
   8  19   2         71.73         93.77         8.59 o
   9  19   2         15.93         11.15         7.78 o
  10  19   2         32.96         57.32         7.93 o
  -9  20   2         95.71        129.72        15.96 o
  -8  20   2         94.16        114.24        13.95 o
  -7  20   2         42.76         61.09        16.66 o
  -6  20   2        257.65        258.61        21.58 o
  -5  20   2        172.07        176.63         9.27 o
  -4  20   2        287.37        259.91        14.03 o
  -3  20   2        350.33        330.87        11.09 o
  -2  20   2        577.63        538.56        24.66 o
  -1  20   2        169.87        167.05        11.46 o
   0  20   2         23.00         31.41         5.32 o
   1  20   2        169.17        179.81         7.46 o
   2  20   2        576.84        549.89        16.53 o
   3  20   2        350.97        325.77        10.43 o
   4  20   2        288.30        246.74         8.64 o
   5  20   2        172.15        182.88         7.51 o
   6  20   2        257.91        269.48        11.14 o
   7  20   2         42.83         45.81         6.69 o
   8  20   2         94.42        107.05         9.83 o
   9  20   2         95.58        113.06         8.75 o
  -9  21   2         18.84         35.46        20.91 o
  -8  21   2         25.40         35.21        11.70 o
  -7  21   2        164.00        166.18        15.57 o
  -6  21   2        397.85        403.02        14.56 o
  -5  21   2        217.02        188.43        11.56 o
  -4  21   2        385.41        367.83        13.51 o
  -3  21   2        152.92        151.51         7.37 o
  -2  21   2          0.50         10.11         4.81 o
  -1  21   2         94.08         88.80         5.98 o
   0  21   2          7.06          2.67         6.49 o
   1  21   2         94.42         94.54         5.92 o
   2  21   2          0.53         -3.45         7.34 o
   3  21   2        152.67        138.46         6.49 o
   4  21   2        385.21        397.97        10.62 o
   5  21   2        217.08        174.56        13.20 o
   6  21   2        397.85        413.00        14.14 o
   7  21   2        164.24        151.01         9.23 o
   8  21   2         25.42         38.56         6.38 o
   9  21   2         18.85         39.08         8.29 o
  -9  22   2          5.66         13.88        25.52 o
  -8  22   2         32.29         14.94        10.84 o
  -7  22   2        118.28        148.02        15.15 o
  -6  22   2        143.54        162.43        13.68 o
  -5  22   2        326.80        358.26        13.14 o
  -4  22   2         51.36         63.31         5.64 o
  -3  22   2        774.21        730.98        19.19 o
  -2  22   2        107.69        114.97         6.60 o
  -1  22   2         71.65         75.76         5.72 o
   0  22   2        324.25        336.23        10.84 o
   1  22   2         71.80         77.33        10.74 o
   2  22   2        107.31        101.43        10.95 o
   3  22   2        774.81        714.78        18.71 o
   4  22   2         51.27         56.13         4.98 o
   5  22   2        326.63        320.07        13.86 o
   6  22   2        143.16        166.02        20.92 o
   7  22   2        118.47        138.25         9.29 o
   8  22   2         32.19         50.32         8.59 o
   9  22   2          5.63         13.70         6.47 o
  -8  23   2          7.63         22.40        36.15 o
  -7  23   2         78.78         92.15        13.38 o
  -6  23   2         16.07          3.02         9.89 o
  -5  23   2        159.01        151.94        10.23 o
  -4  23   2         62.64         51.28         5.50 o
  -3  23   2        975.03        942.54        23.44 o
  -2  23   2        245.27        226.73        24.25 o
  -1  23   2        954.71        943.15        23.52 o
   0  23   2        418.99        376.21        13.15 o
   1  23   2        955.14        956.21        25.99 o
   2  23   2        245.41        223.01         8.75 o
   3  23   2        974.85        932.35        36.01 o
   4  23   2         63.00         56.84         4.45 o
   5  23   2        158.76        164.01         9.57 o
   6  23   2         15.93         18.53         6.54 o
   7  23   2         78.96         90.41         8.66 o
   8  23   2          7.67         28.17         6.70 o
  -8  24   2         15.28         16.65        26.23 o
  -7  24   2         18.59         37.31        11.68 o
  -6  24   2         56.40         62.90         6.56 o
  -5  24   2        137.52        130.96         9.41 o
  -4  24   2          8.72          5.96         7.04 o
  -3  24   2        178.50        162.26        10.86 o
  -2  24   2         32.47         39.32         5.05 o
  -1  24   2          5.21          8.87         8.39 o
   0  24   2          3.37          0.81         9.95 o
   1  24   2          5.21          2.95         4.12 o
   2  24   2         32.39         32.67         4.76 o
   3  24   2        178.79        145.51        17.45 o
   4  24   2          8.76          1.03         4.07 o
   5  24   2        137.41        141.00        14.84 o
   6  24   2         56.27         62.40        10.52 o
   7  24   2         18.61         36.39        13.48 o
   8  24   2         15.32         17.70        12.86 o
  -8  25   2         22.21         30.82        48.20 o
  -7  25   2         39.57         55.05         7.91 o
  -6  25   2         81.38         85.12         7.13 o
  -5  25   2         23.70         25.42         4.94 o
  -4  25   2        127.85        121.74         7.69 o
  -3  25   2        128.70        111.32         7.57 o
  -2  25   2         31.06         21.50         7.37 o
  -1  25   2        152.83        148.74         7.77 o
   0  25   2        129.11        117.77         9.62 o
   1  25   2        153.10        132.14         7.35 o
   2  25   2         31.11         24.41         7.15 o
   3  25   2        128.45        114.72         6.81 o
   4  25   2        128.08        118.22        11.07 o
   5  25   2         23.45         20.12         9.90 o
   6  25   2         81.25         66.20         8.62 o
   7  25   2         39.52         65.44        17.15 o
   8  25   2         22.03         14.34         6.80 o
  -7  26   2         12.68         20.84         5.61 o
  -6  26   2          1.34          2.87         7.19 o
  -5  26   2        214.18        202.33        12.96 o
  -4  26   2         96.01         99.26        16.27 o
  -3  26   2        122.52        111.14        11.30 o
  -2  26   2         91.92         93.91        11.77 o
  -1  26   2        144.41        152.27        12.69 o
   0  26   2          2.86         -1.11        10.03 o
   1  26   2        144.84        138.34        12.14 o
   2  26   2         92.01         94.63         7.78 o
   3  26   2        122.26        113.31        10.98 o
   4  26   2         95.88        102.98        10.69 o
   5  26   2        213.99        215.84        16.47 o
   6  26   2          1.34         20.94         6.77 o
   7  26   2         12.78         25.29        25.17 o
  -7  27   2          1.23          6.50         5.60 o
  -6  27   2         45.59         61.98         9.76 o
  -5  27   2         51.59         55.46         6.80 o
  -4  27   2          4.44         10.24         5.16 o
  -3  27   2        150.81        143.02         8.35 o
  -2  27   2        164.33        156.57        13.30 o
  -1  27   2         69.27         82.65         6.48 o
   0  27   2        148.99        137.07         9.92 o
   1  27   2         69.05         66.70         6.36 o
   2  27   2        164.82        153.03         8.15 o
   3  27   2        150.94        146.44        12.28 o
   4  27   2          4.41         10.63         8.27 o
   5  27   2         51.99         57.73         7.88 o
   6  27   2         45.55         61.23         8.22 o
   7  27   2          1.22         32.94         7.79 o
  -6  28   2          6.43         14.20         5.48 o
  -5  28   2         43.46         53.00         6.80 o
  -4  28   2         22.10         30.41        11.13 o
  -3  28   2        211.97        239.75        20.00 o
  -2  28   2         29.03         31.14         9.82 o
  -1  28   2         41.34         44.56         8.80 o
   0  28   2          4.97         10.24         7.67 o
   1  28   2         41.53         38.91        14.43 o
   2  28   2         29.01         31.18         6.96 o
   3  28   2        212.35        204.44        17.47 o
   4  28   2         21.89         29.90         8.99 o
   5  28   2         43.63         60.24         9.10 o
   6  28   2          6.45         -0.20         6.32 o
  -6  29   2          2.15          2.51        11.28 o
  -5  29   2        134.33        156.26        19.81 o
  -4  29   2         62.63         47.03        12.00 o
  -3  29   2         82.83         99.33         7.56 o
  -2  29   2        266.78        263.66        10.95 o
  -1  29   2         67.17         58.79         6.87 o
   0  29   2        217.34        225.34        21.38 o
   1  29   2         67.25         45.53         5.83 o
   2  29   2        267.23        270.03        10.74 o
   3  29   2         82.55         94.87        11.67 o
   4  29   2         62.81         55.00        26.33 o
   5  29   2        134.24        152.69        10.66 o
   6  29   2          2.17         -2.89         8.87 o
  -5  30   2        194.99        166.62        10.55 o
  -4  30   2         63.41         71.78         7.23 o
  -3  30   2         26.94         37.62         8.99 o
  -2  30   2         37.81         50.07         6.96 o
  -1  30   2         22.51         23.44        17.09 o
   0  30   2        102.67         92.67         7.22 o
   1  30   2         22.63         17.41         8.29 o
   2  30   2         38.00         42.21        20.81 o
   3  30   2         26.77         33.76        14.97 o
   4  30   2         63.69         53.04        14.23 o
   5  30   2        194.98        189.24        13.40 o
  -4  31   2         26.61         19.67         5.71 o
  -3  31   2         14.17         21.03         8.08 o
  -2  31   2        248.14        251.49        13.24 o
  -1  31   2         19.17         34.40         7.88 o
   0  31   2        410.06        392.96        13.93 o
   1  31   2         19.25         31.12         9.41 o
   2  31   2        248.13        271.99        15.94 o
   3  31   2         14.12         11.71        13.45 o
   4  31   2         26.65         38.91        10.24 o
  -3  32   2         58.88         69.07         7.03 o
  -2  32   2         12.68          9.94         6.96 o
  -1  32   2          8.98         11.50        10.23 o
   0  32   2        224.99        265.07        16.57 o
   1  32   2          8.91         -7.62         7.91 o
   2  32   2         12.66         10.51         7.94 o
   3  32   2         58.77         40.80        19.79 o
  -1  33   2          2.23         -3.63         7.06 o
   0  33   2          0.47          7.06        14.73 o
   1  33   2          2.22          4.25        10.86 o
   0   0   3        219.77        222.94        10.95 o
   1   0   3        585.12        526.21        11.88 o
   2   0   3        345.10        361.23         6.81 o
   3   0   3         31.86         54.12         3.21 o
   4   0   3        188.06        217.72         5.54 o
   5   0   3        190.78        175.98         5.14 o
   6   0   3        289.39        265.48         8.70 o
   7   0   3         41.80         42.77         7.63 o
   8   0   3        785.46        820.65        23.07 o
   9   0   3         84.33         72.65         8.13 o
  10   0   3         18.27         37.76         7.94 o
  11   0   3        147.06        123.52         9.43 o
  12   0   3         93.87         81.64        11.29 o
 -12   1   3         15.51         18.72         9.53 o
 -11   1   3         77.29         90.79        10.47 o
 -10   1   3         11.41          6.60         5.97 o
  -9   1   3        218.94        216.14        11.44 o
  -8   1   3        766.67        714.63        21.69 o
  -7   1   3         80.87         65.10         8.10 o
  -6   1   3        217.36        215.90        15.80 o
  -5   1   3        871.20        861.72        17.66 o
  -4   1   3        862.29        820.17        16.69 o
  -3   1   3       1070.75       1130.70        21.75 o
  -2   1   3        749.89        649.12        12.52 o
  -1   1   3        326.08        357.57         6.89 o
   0   1   3       2243.33       2349.41        29.66 o
   1   1   3        325.21        345.76         7.54 o
   2   1   3        749.94        664.28        10.73 o
   3   1   3       1070.41       1118.29        19.84 o
   4   1   3        860.85        829.86        15.68 o
   5   1   3        870.58        868.35        16.21 o
   6   1   3        218.12        213.43         5.39 o
   7   1   3         80.93         75.02         5.83 o
   8   1   3        766.33        714.63        20.80 o
   9   1   3        218.78        218.26        11.67 o
  10   1   3         11.39          5.88         7.00 o
  11   1   3         77.43        104.37        10.82 o
  12   1   3         15.48          8.32         8.95 o
 -12   2   3         35.77         39.50        16.33 o
 -11   2   3         69.92         61.68         9.79 o
 -10   2   3          7.96         18.01         8.90 o
  -9   2   3         75.33         83.52         8.92 o
  -8   2   3         89.58         96.47         8.63 o
  -7   2   3        303.44        306.28        14.56 o
  -6   2   3        101.93         84.11        11.34 o
  -5   2   3        413.09        384.05        11.83 o
  -4   2   3       1459.55       1496.84        29.25 o
  -3   2   3       1724.47       1743.83        32.80 o
  -2   2   3       4419.04       4831.85        63.37 o
  -1   2   3        748.41        722.80        11.41 o
   0   2   3       2211.74       2405.52        32.39 o
   1   2   3        747.78        706.71        10.70 o
   2   2   3       4422.15       4812.22        72.63 o
   3   2   3       1721.75       1745.03        30.00 o
   4   2   3       1460.68       1551.79        26.69 o
   5   2   3        412.55        391.55         7.68 o
   6   2   3        101.70         84.96         3.59 o
   7   2   3        303.95        303.44        11.17 o
   8   2   3         89.49         84.40         6.03 o
   9   2   3         75.57         81.84         8.43 o
  10   2   3          8.06         12.96         7.97 o
  11   2   3         69.83         86.46        10.04 o
  12   2   3         35.73         35.76        10.21 o
 -12   3   3          7.34          0.55         8.94 o
 -11   3   3         17.85         13.22        10.30 o
 -10   3   3          4.10         10.46         7.72 o
  -9   3   3        231.62        205.74        11.87 o
  -8   3   3        133.46        145.69         9.88 o
  -7   3   3        310.22        285.04        11.99 o
  -6   3   3        351.71        333.51        11.66 o
  -5   3   3        372.58        392.95        12.51 o
  -4   3   3       1568.63       1634.90        32.03 o
  -3   3   3       4628.78       4834.13        78.70 o
  -2   3   3       3302.17       3264.03        43.14 o
  -1   3   3       1057.67       1069.03        16.43 o
   0   3   3       1299.64       1409.34        17.72 o
   1   3   3       1058.86       1071.12        13.76 o
   2   3   3       3303.24       3195.05        49.41 o
   3   3   3       4633.26       4655.27        71.20 o
   4   3   3       1568.89       1620.55        25.59 o
   5   3   3        372.36        406.35         7.82 o
   6   3   3        350.87        326.79         7.04 o
   7   3   3        310.01        300.56         9.67 o
   8   3   3        133.99        150.39         9.31 o
   9   3   3        232.00        229.10        11.95 o
  10   3   3          4.04          1.46         7.10 o
  11   3   3         17.81         19.58         8.70 o
  12   3   3          7.33         17.42        27.29 o
 -12   4   3          7.77         10.58        17.20 o
 -11   4   3         27.34         24.67        11.66 o
 -10   4   3         37.51         25.04         8.64 o
  -9   4   3        127.94        138.22        14.20 o
  -8   4   3        677.72        614.31        19.36 o
  -7   4   3        142.93        160.63        13.80 o
  -6   4   3        776.93        790.47        21.35 o
  -5   4   3        383.23        356.52        12.08 o
  -4   4   3       1089.60       1203.70        24.40 o
  -3   4   3         68.40         74.87         5.56 o
  -2   4   3       1133.02       1002.01        17.29 o
  -1   4   3         38.34         45.70         3.11 o
   0   4   3       2044.72       1796.33        22.29 o
   1   4   3         37.83         49.97         2.86 o
   2   4   3       1131.22       1006.88        22.08 o
   3   4   3         68.54         64.51         5.93 o
   4   4   3       1090.85       1222.60        19.62 o
   5   4   3        383.02        382.67         7.65 o
   6   4   3        777.41        813.43        23.83 o
   7   4   3        142.97        159.06         7.37 o
   8   4   3        677.53        600.13        15.69 o
   9   4   3        127.86        136.88         7.64 o
  10   4   3         37.59         28.50         8.16 o
  11   4   3         27.31         35.70         9.13 o
  12   4   3          7.87          8.72         9.47 o
 -12   5   3         24.71         33.74        11.26 o
 -11   5   3          4.99          3.19        10.53 o
 -10   5   3         89.40        108.13        13.53 o
  -9   5   3        145.33        147.44        12.70 o
  -8   5   3        173.04        157.35        10.30 o
  -7   5   3       1626.78       1504.48        38.21 o
  -6   5   3         21.10         24.54         5.93 o
  -5   5   3       1323.47       1333.26        32.58 o
  -4   5   3        376.30        417.36        13.91 o
  -3   5   3       2851.64       2796.78        48.72 o
  -2   5   3         37.41         51.56         3.23 o
  -1   5   3       1870.02       1994.91        29.45 o
   0   5   3       3304.05       3140.78        40.40 o
   1   5   3       1870.15       1989.22        24.88 o
   2   5   3         37.33         49.32         2.81 o
   3   5   3       2854.01       2683.65        52.69 o
   4   5   3        375.95        424.63         7.97 o
   5   5   3       1321.96       1365.61        21.95 o
   6   5   3         21.15         25.92         3.28 o
   7   5   3       1628.35       1602.34        28.63 o
   8   5   3        173.00        176.87         8.23 o
   9   5   3        145.25        150.38         7.89 o
  10   5   3         89.36        120.62        10.59 o
  11   5   3          4.97          3.01         7.93 o
  12   5   3         24.77         32.85        10.33 o
 -11   6   3         92.57         68.82        15.24 o
 -10   6   3         64.46         64.49        12.27 o
  -9   6   3        154.47        148.80        11.00 o
  -8   6   3        355.95        321.04        19.23 o
  -7   6   3        669.61        740.87        21.52 o
  -6   6   3        247.06        214.94        10.11 o
  -5   6   3         74.51         99.70         6.77 o
  -4   6   3        544.96        617.79        13.33 o
  -3   6   3         26.60         27.85         5.83 o
  -2   6   3       2605.03       2771.25        48.56 o
  -1   6   3       5252.06       5581.30        74.53 o
   0   6   3      11859.53      10972.05       137.59 o
   1   6   3       5253.77       5489.48        66.36 o
   2   6   3       2605.47       2750.95        35.67 o
   3   6   3         27.04         32.41         3.32 o
   4   6   3        545.30        607.42        10.84 o
   5   6   3         74.38         88.26         3.22 o
   6   6   3        247.26        228.77         5.84 o
   7   6   3        669.30        739.44        13.60 o
   8   6   3        354.99        314.33        10.83 o
   9   6   3        154.65        162.87         8.43 o
  10   6   3         64.36         59.96         6.51 o
  11   6   3         92.49         97.80        12.02 o
 -11   7   3         18.17         19.49        12.03 o
 -10   7   3         28.67         44.92        11.50 o
  -9   7   3         73.12         68.23        12.27 o
  -8   7   3        579.95        584.05        27.74 o
  -7   7   3         47.48         57.33        13.18 o
  -6   7   3        375.60        350.57        19.28 o
  -5   7   3        209.87        206.72         9.67 o
  -4   7   3       1867.73       1975.16        47.56 o
  -3   7   3        661.53        684.20        19.44 o
  -2   7   3        358.77        424.27        12.53 o
  -1   7   3       1041.16        962.48        17.45 o
   0   7   3         17.79          5.11         3.53 o
   1   7   3       1041.83        970.00        13.75 o
   2   7   3        358.06        438.92         8.88 o
   3   7   3        660.67        634.66        15.96 o
   4   7   3       1867.97       1960.32        39.24 o
   5   7   3        210.08        225.63         5.24 o
   6   7   3        376.08        363.55         7.68 o
   7   7   3         47.56         48.31         3.33 o
   8   7   3        580.44        587.08        15.76 o
   9   7   3         72.99         76.59         6.68 o
  10   7   3         28.68         36.10         6.08 o
  11   7   3         18.23         14.27         8.84 o
 -11   8   3         14.78         18.44        12.27 o
 -10   8   3         85.24         75.15        12.41 o
  -9   8   3         20.66         22.68        10.53 o
  -8   8   3         11.24          5.59         7.50 o
  -7   8   3        119.92        139.78         9.34 o
  -6   8   3        526.46        498.01        16.16 o
  -5   8   3        925.22        863.85        22.65 o
  -4   8   3        262.26        226.36        11.76 o
  -3   8   3       1349.31       1542.89        56.58 o
  -2   8   3       2674.96       2684.56        54.51 o
  -1   8   3         64.67         54.64         3.55 o
   0   8   3       2493.31       2191.33        36.32 o
   1   8   3         65.32         54.56         4.79 o
   2   8   3       2675.57       2680.68        39.96 o
   3   8   3       1348.41       1442.60        30.67 o
   4   8   3        263.37        255.79        10.54 o
   5   8   3        925.49        864.92        16.81 o
   6   8   3        527.47        524.45        10.18 o
   7   8   3        119.95        119.09         6.24 o
   8   8   3         11.24          2.67         7.16 o
   9   8   3         20.46          6.03         5.22 o
  10   8   3         85.13         94.58         7.50 o
  11   8   3         14.80         18.34         8.77 o
 -11   9   3         15.16         22.00        12.09 o
 -10   9   3         49.76         47.58        12.50 o
  -9   9   3        100.01         95.64        13.11 o
  -8   9   3        241.06        234.53        12.70 o
  -7   9   3        113.00        128.58        16.94 o
  -6   9   3        716.49        696.68        20.22 o
  -5   9   3        148.52        169.07        12.78 o
  -4   9   3       1072.66       1236.27        28.56 o
  -3   9   3         54.83         47.20         3.15 o
  -2   9   3        111.99        100.20         6.48 o
  -1   9   3       1149.39       1162.21        20.64 o
   0   9   3        434.92        582.64        12.18 o
   1   9   3       1147.30       1147.91        18.60 o
   2   9   3        111.92         97.04         5.31 o
   3   9   3         55.14         44.77         6.06 o
   4   9   3       1072.23       1183.53        25.77 o
   5   9   3        148.33        176.04         7.75 o
   6   9   3        718.43        684.23        16.18 o
   7   9   3        112.77        124.05         7.35 o
   8   9   3        240.80        249.05         9.99 o
   9   9   3         99.96        105.41         7.59 o
  10   9   3         49.70         60.99         6.83 o
  11   9   3         15.13         23.63         6.58 o
 -11  10   3         29.70         42.27        13.51 o
 -10  10   3        152.78        161.12        16.45 o
  -9  10   3         24.45         12.30        19.14 o
  -8  10   3         97.61         94.03        16.66 o
  -7  10   3        295.42        288.67        14.83 o
  -6  10   3        187.24        190.32         8.48 o
  -5  10   3         39.12         45.38        13.82 o
  -4  10   3        360.73        426.83        12.29 o
  -3  10   3       2654.92       2729.75        53.48 o
  -2  10   3        666.20        793.66        20.32 o
  -1  10   3       4461.27       4970.24        86.01 o
   0  10   3         38.07         27.81         3.12 o
   1  10   3       4459.80       4896.42        71.80 o
   2  10   3        666.47        807.30        19.91 o
   3  10   3       2655.79       2711.47        48.44 o
   4  10   3        361.81        428.14        12.06 o
   5  10   3         39.26         41.99         4.84 o
   6  10   3        187.69        172.82         8.10 o
   7  10   3        294.45        313.16        13.16 o
   8  10   3         98.11         87.17         6.83 o
   9  10   3         24.65         29.92         5.92 o
  10  10   3        152.67        166.46         9.50 o
  11  10   3         29.68         21.30         7.38 o
 -11  11   3         78.82         84.16        14.73 o
 -10  11   3         27.72         30.34        12.26 o
  -9  11   3          3.35          5.03        10.89 o
  -8  11   3         42.29         44.87        13.11 o
  -7  11   3         35.21         32.52         6.76 o
  -6  11   3        105.07        115.20         8.56 o
  -5  11   3         94.73         84.70         4.93 o
  -4  11   3        310.38        347.98        10.43 o
  -3  11   3        166.14        169.53         6.85 o
  -2  11   3        289.02        290.09        11.04 o
  -1  11   3       2245.14       2411.48        43.64 o
   0  11   3        120.37        146.40         4.59 o
   1  11   3       2245.41       2399.91        40.26 o
   2  11   3        289.37        271.17         8.57 o
   3  11   3        166.39        176.57         6.70 o
   4  11   3        310.71        352.74        10.98 o
   5  11   3         95.19         89.53         6.12 o
   6  11   3        104.97        122.72         8.16 o
   7  11   3         34.99         43.94         5.67 o
   8  11   3         42.28         51.98         6.21 o
   9  11   3          3.35         13.95         5.16 o
  10  11   3         27.67         27.99         6.16 o
  11  11   3         78.87         85.29         9.62 o
 -11  12   3         29.54         21.17        13.00 o
 -10  12   3        246.93        256.90        25.16 o
  -9  12   3         57.79         49.49        11.24 o
  -8  12   3        252.54        230.41        16.52 o
  -7  12   3        138.47        146.44        13.38 o
  -6  12   3         59.50         59.53         4.13 o
  -5  12   3        496.54        459.47        13.47 o
  -4  12   3        232.17        205.56         7.41 o
  -3  12   3        477.89        470.53        13.49 o
  -2  12   3        141.54        144.41         9.16 o
  -1  12   3        654.61        590.43        14.69 o
   0  12   3        156.11        201.90         5.77 o
   1  12   3        655.63        608.36        12.56 o
   2  12   3        141.48        128.85         4.70 o
   3  12   3        477.62        483.30        12.43 o
   4  12   3        232.31        205.41        11.87 o
   5  12   3        496.38        473.71        10.70 o
   6  12   3         59.95         59.00         5.90 o
   7  12   3        138.43        129.64         7.57 o
   8  12   3        252.72        283.09        10.95 o
   9  12   3         57.71         40.59         8.39 o
  10  12   3        246.54        249.05        17.47 o
  11  12   3         29.76         48.01         9.26 o
 -11  13   3         10.97         13.63        12.92 o
 -10  13   3         12.06         10.69        11.54 o
  -9  13   3         47.41         31.54        10.87 o
  -8  13   3        405.91        366.75        24.45 o
  -7  13   3        365.66        319.64        18.71 o
  -6  13   3       1163.57       1089.83        27.53 o
  -5  13   3        126.16        107.23         6.03 o
  -4  13   3       2541.53       2650.89        59.59 o
  -3  13   3         41.74         29.29         7.72 o
  -2  13   3        449.50        507.02        17.25 o
  -1  13   3        593.27        602.92        14.51 o
   0  13   3       1592.01       1568.81        28.86 o
   1  13   3        592.65        589.75        14.82 o
   2  13   3        449.06        466.04        10.39 o
   3  13   3         42.16         26.83         5.24 o
   4  13   3       2541.30       2637.83        52.85 o
   5  13   3        126.82        119.83         7.14 o
   6  13   3       1164.32       1096.16        25.40 o
   7  13   3        365.79        319.55        11.41 o
   8  13   3        405.98        410.46        13.43 o
   9  13   3         47.40         31.99         6.09 o
  10  13   3         12.11         13.86         7.25 o
  11  13   3         10.99         13.95         6.76 o
 -11  14   3         29.14         42.34        14.64 o
 -10  14   3         12.74         40.36        12.44 o
  -9  14   3         43.04         42.36        15.95 o
  -8  14   3        405.04        349.75        20.61 o
  -7  14   3        212.89        191.69         8.36 o
  -6  14   3        347.71        334.52        11.12 o
  -5  14   3         75.58         70.88        13.03 o
  -4  14   3        776.67        727.61        19.38 o
  -3  14   3        149.82        132.07         9.76 o
  -2  14   3        586.89        657.78        21.06 o
  -1  14   3        231.87        205.27         6.10 o
   0  14   3        146.61        203.26         5.93 o
   1  14   3        232.01        213.40         9.50 o
   2  14   3        587.48        660.19        13.36 o
   3  14   3        149.98        146.23         4.92 o
   4  14   3        776.89        738.78        14.55 o
   5  14   3         74.93         61.13         3.46 o
   6  14   3        347.99        322.34         8.56 o
   7  14   3        213.04        208.32        11.05 o
   8  14   3        405.51        379.38        12.91 o
   9  14   3         43.20         49.17         8.42 o
  10  14   3         12.64         31.58         8.39 o
  11  14   3         29.18         26.67         6.86 o
 -10  15   3        107.21        115.24        17.01 o
  -9  15   3        249.30        234.00        18.49 o
  -8  15   3         25.54         43.76        11.91 o
  -7  15   3        252.64        244.04        10.57 o
  -6  15   3         84.25         94.61        10.78 o
  -5  15   3        519.67        468.82        14.22 o
  -4  15   3        151.15        134.64         6.89 o
  -3  15   3         11.60         23.81         6.72 o
  -2  15   3        347.62        333.77        14.39 o
  -1  15   3        172.39        197.21         5.83 o
   0  15   3        234.78        223.53         6.46 o
   1  15   3        172.89        195.79        10.08 o
   2  15   3        347.41        364.36        11.91 o
   3  15   3         11.53         14.12         4.80 o
   4  15   3        151.05        142.80         6.97 o
   5  15   3        520.13        464.67        11.46 o
   6  15   3         83.98         94.25         6.32 o
   7  15   3        252.50        237.87        10.30 o
   8  15   3         25.42         36.03         6.14 o
   9  15   3        249.19        243.45        11.17 o
  10  15   3        106.93        108.67        13.30 o
 -10  16   3         23.92         32.97        14.03 o
  -9  16   3         43.38         34.55        12.85 o
  -8  16   3         41.03         30.80        11.27 o
  -7  16   3        221.05        208.57        16.39 o
  -6  16   3        152.47        140.96         9.50 o
  -5  16   3        171.89        175.39         9.43 o
  -4  16   3        183.06        198.30        19.42 o
  -3  16   3        162.22        160.06        11.15 o
  -2  16   3       1894.66       1992.53        49.23 o
  -1  16   3         58.66         76.98         4.02 o
   0  16   3         64.64         68.86         5.22 o
   1  16   3         58.75         74.95        12.33 o
   2  16   3       1894.20       1888.47        35.68 o
   3  16   3        161.85        169.98         5.77 o
   4  16   3        183.34        195.60         6.61 o
   5  16   3        172.16        169.29         9.84 o
   6  16   3        152.27        151.61        12.46 o
   7  16   3        221.02        222.80        10.17 o
   8  16   3         40.74         45.70         8.39 o
   9  16   3         43.43         40.13         8.21 o
  10  16   3         23.92         37.18         7.02 o
 -10  17   3         11.08         21.29        12.66 o
  -9  17   3         33.21         41.25        13.62 o
  -8  17   3        270.25        248.61        17.81 o
  -7  17   3         12.69         21.51        18.08 o
  -6  17   3        895.67        822.26        22.44 o
  -5  17   3        183.00        186.23         8.46 o
  -4  17   3        464.30        453.15        14.36 o
  -3  17   3        436.11        397.89        16.41 o
  -2  17   3       2062.10       2130.20        44.61 o
  -1  17   3        902.04        980.20        19.83 o
   0  17   3        258.05        281.73        10.64 o
   1  17   3        903.73       1002.89        22.84 o
   2  17   3       2061.08       2102.48        39.13 o
   3  17   3        436.01        398.70        13.79 o
   4  17   3        464.93        451.46        10.49 o
   5  17   3        183.63        181.79         8.83 o
   6  17   3        894.76        817.84        21.13 o
   7  17   3         12.80         15.30         5.63 o
   8  17   3        270.36        247.11        11.19 o
   9  17   3         33.19         51.32         7.20 o
  10  17   3         11.14         14.47         6.71 o
 -10  18   3          8.45         18.56        13.09 o
  -9  18   3         95.05         88.30        14.38 o
  -8  18   3         47.03         51.85        12.32 o
  -7  18   3         91.01         87.54        12.31 o
  -6  18   3        474.75        476.33        15.01 o
  -5  18   3         37.46         42.43         6.04 o
  -4  18   3        196.48        226.38         9.66 o
  -3  18   3        468.13        428.61        17.88 o
  -2  18   3        751.65        752.58        19.00 o
  -1  18   3        189.17        190.92         8.93 o
   0  18   3       1064.69       1048.82        24.29 o
   1  18   3        189.78        192.53         7.88 o
   2  18   3        752.43        740.26        16.69 o
   3  18   3        468.51        434.71        10.87 o
   4  18   3        195.99        207.25         6.80 o
   5  18   3         37.74         47.04         6.83 o
   6  18   3        474.55        469.24        15.08 o
   7  18   3         90.76         74.20         7.09 o
   8  18   3         47.08         49.01         7.98 o
   9  18   3         94.76        111.24         8.72 o
  10  18   3          8.43         23.84         9.21 o
  -9  19   3         41.16         48.11        13.66 o
  -8  19   3         12.51         12.52        16.66 o
  -7  19   3         28.88         26.77        11.20 o
  -6  19   3        289.72        299.35        17.87 o
  -5  19   3        336.20        334.61        20.89 o
  -4  19   3         64.46         56.25         5.72 o
  -3  19   3        124.08        126.06        11.83 o
  -2  19   3        398.76        405.69        25.13 o
  -1  19   3        683.74        690.29        17.92 o
   0  19   3        621.13        688.34        17.85 o
   1  19   3        684.21        683.35        17.57 o
   2  19   3        398.68        380.09        10.55 o
   3  19   3        124.11        129.04         5.97 o
   4  19   3         64.29         64.59         7.45 o
   5  19   3        335.76        337.04        12.30 o
   6  19   3        289.21        304.76        12.07 o
   7  19   3         28.88         30.95         6.68 o
   8  19   3         12.47          7.28         5.80 o
   9  19   3         40.99         53.08         7.39 o
  -9  20   3         47.36         91.21        22.33 o
  -8  20   3         39.57         60.25        12.76 o
  -7  20   3        165.13        201.04        16.95 o
  -6  20   3         82.26         62.89        11.84 o
  -5  20   3         43.14         56.51         6.47 o
  -4  20   3        410.20        381.28        20.15 o
  -3  20   3        203.18        214.46        19.44 o
  -2  20   3        115.53        125.80         7.06 o
  -1  20   3         55.68         61.02         5.73 o
   0  20   3          0.86          0.00         4.60 o
   1  20   3         55.55         57.30         5.04 o
   2  20   3        114.87        121.37         6.39 o
   3  20   3        202.95        218.97         7.98 o
   4  20   3        410.61        436.14        11.16 o
   5  20   3         43.12         45.99         6.48 o
   6  20   3         82.31         73.32         7.18 o
   7  20   3        165.25        202.08        10.84 o
   8  20   3         39.68         33.50         9.00 o
   9  20   3         47.25         62.57         7.69 o
  -9  21   3         37.91         42.07        14.38 o
  -8  21   3         44.39         40.78        12.86 o
  -7  21   3          6.41         19.10        21.62 o
  -6  21   3          8.71         10.62        10.21 o
  -5  21   3        424.72        396.62        14.11 o
  -4  21   3        143.51        131.52        11.34 o
  -3  21   3        821.03        792.43        20.75 o
  -2  21   3        167.45        146.06         7.87 o
  -1  21   3        143.30        152.27        10.88 o
   0  21   3        326.86        327.10        10.99 o
   1  21   3        142.86        149.24        10.13 o
   2  21   3        167.07        158.72         7.22 o
   3  21   3        820.95        823.90        20.13 o
   4  21   3        143.39        142.72         6.11 o
   5  21   3        424.93        418.06        13.98 o
   6  21   3          8.75         23.97         5.87 o
   7  21   3          6.41         27.51         8.29 o
   8  21   3         44.34         47.00        14.22 o
   9  21   3         38.09         44.36         8.68 o
  -9  22   3        113.30        130.38        21.62 o
  -8  22   3         72.42         65.63        37.57 o
  -7  22   3        228.37        246.35        18.78 o
  -6  22   3         98.77         62.70        12.05 o
  -5  22   3        457.02        486.51        63.79 o
  -4  22   3        138.02        161.06         8.72 o
  -3  22   3         93.00         85.87         6.52 o
  -2  22   3        579.27        598.83        16.68 o
  -1  22   3        354.26        332.65        15.08 o
   0  22   3        813.92        790.85        20.21 o
   1  22   3        354.25        309.67        10.58 o
   2  22   3        579.38        596.48        16.23 o
   3  22   3         93.15         86.60         9.72 o
   4  22   3        137.71        160.84        13.61 o
   5  22   3        457.39        464.47        16.66 o
   6  22   3         99.29         86.28         8.03 o
   7  22   3        228.97        214.28        18.66 o
   8  22   3         72.25         67.97         7.93 o
   9  22   3        113.05        140.66        10.70 o
  -8  23   3         25.29         33.94        12.32 o
  -7  23   3         42.00         98.48        14.07 o
  -6  23   3        109.62        109.38        13.74 o
  -5  23   3         65.93         91.19        50.68 o
  -4  23   3        229.35        225.74        10.95 o
  -3  23   3        138.62        152.47        12.69 o
  -2  23   3        143.21        108.06         7.01 o
  -1  23   3        123.74        120.70         9.67 o
   0  23   3        115.14        113.19         8.80 o
   1  23   3        123.50        127.98        13.31 o
   2  23   3        143.40        117.59         6.63 o
   3  23   3        138.52        140.77         8.68 o
   4  23   3        228.63        242.23        11.28 o
   5  23   3         65.98         85.15         7.82 o
   6  23   3        109.36        107.88         9.72 o
   7  23   3         41.81         54.86        10.46 o
   8  23   3         25.34         36.70         7.18 o
  -8  24   3         35.04         61.67        14.30 o
  -7  24   3         40.36         40.58        19.49 o
  -6  24   3         36.01         12.19         9.99 o
  -5  24   3          0.71          0.59         8.88 o
  -4  24   3        123.13        140.40         8.39 o
  -3  24   3        153.69        139.12         7.87 o
  -2  24   3        518.11        503.79        18.52 o
  -1  24   3         81.23        111.89         6.88 o
   0  24   3        728.57        711.94        19.03 o
   1  24   3         81.25        102.36         6.62 o
   2  24   3        518.63        498.50        14.54 o
   3  24   3        153.78        136.06         9.51 o
   4  24   3        123.45        134.98        13.08 o
   5  24   3          0.69         -5.64         5.65 o
   6  24   3         35.99         29.12        15.55 o
   7  24   3         40.42         59.57        12.19 o
   8  24   3         35.16         38.42        19.54 o
  -7  25   3        133.06        157.78        49.97 o
  -6  25   3          8.24         19.22         5.53 o
  -5  25   3          5.20         13.32         5.37 o
  -4  25   3        101.01        113.81         7.97 o
  -3  25   3         66.78         62.18        12.07 o
  -2  25   3        149.49        144.99        10.33 o
  -1  25   3         44.03         51.46         5.73 o
   0  25   3          0.85          3.30         6.89 o
   1  25   3         43.75         44.50         5.52 o
   2  25   3        149.06        158.50        10.36 o
   3  25   3         66.56         65.44        11.92 o
   4  25   3        100.58        127.91         9.10 o
   5  25   3          5.19          9.06         6.15 o
   6  25   3          8.28         18.34         8.67 o
   7  25   3        133.10        130.39        10.53 o
  -7  26   3         40.60         30.35         6.60 o
  -6  26   3         29.47         23.00         5.90 o
  -5  26   3         18.90         26.92         5.90 o
  -4  26   3        241.17        212.46        10.20 o
  -3  26   3        144.51        159.34        14.53 o
  -2  26   3        308.50        322.25        11.96 o
  -1  26   3        654.46        654.12        18.70 o
   0  26   3        680.25        691.72        19.88 o
   1  26   3        654.40        658.10        19.13 o
   2  26   3        308.40        339.48        26.60 o
   3  26   3        144.38        174.11        12.76 o
   4  26   3        240.70        211.81        11.16 o
   5  26   3         19.01         18.72         9.33 o
   6  26   3         29.33         30.22         7.54 o
   7  26   3         40.77         41.64         9.65 o
  -6  27   3         11.48          8.96         8.25 o
  -5  27   3          1.47          4.17         5.36 o
  -4  27   3          6.32          4.16         6.55 o
  -3  27   3         24.86         15.73         6.85 o
  -2  27   3        232.72        255.88        10.88 o
  -1  27   3         61.38         76.63        16.49 o
   0  27   3          1.70          3.27         4.81 o
   1  27   3         61.28         73.44         8.49 o
   2  27   3        232.95        276.68        17.15 o
   3  27   3         24.89         17.45         9.29 o
   4  27   3          6.37         17.86         6.96 o
   5  27   3          1.46          8.72         6.56 o
   6  27   3         11.46         16.03         7.28 o
  -6  28   3         60.84         73.23        15.65 o
  -5  28   3         20.06         29.53         6.46 o
  -4  28   3        109.16        116.99        17.50 o
  -3  28   3         69.55         71.94        12.07 o
  -2  28   3         99.01        109.56        10.33 o
  -1  28   3        108.40         90.02         7.17 o
   0  28   3         32.56         50.47         6.02 o
   1  28   3        108.54         89.57         6.93 o
   2  28   3         99.11         92.97        18.69 o
   3  28   3         69.62         81.19        21.81 o
   4  28   3        109.53        108.91        19.13 o
   5  28   3         20.05         15.01         8.18 o
   6  28   3         60.68         81.23         9.43 o
  -5  29   3         65.31         73.42         7.64 o
  -4  29   3         22.58         32.71        10.84 o
  -3  29   3         12.34          0.77         6.77 o
  -2  29   3         45.74         56.87         8.29 o
  -1  29   3        216.16        219.31        10.54 o
   0  29   3          0.58         -1.79         5.07 o
   1  29   3        216.44        226.30         9.85 o
   2  29   3         45.80         43.61        12.78 o
   3  29   3         12.35         10.41         9.97 o
   4  29   3         22.43         20.42         7.19 o
   5  29   3         65.20         70.49         8.74 o
  -4  30   3        160.07        172.32        12.58 o
  -3  30   3         22.87         25.33         9.92 o
  -2  30   3         54.28         66.52         7.28 o
  -1  30   3         42.47         49.24         6.68 o
   0  30   3         38.03         26.33         6.65 o
   1  30   3         42.47         39.23         8.00 o
   2  30   3         54.22         62.93        25.43 o
   3  30   3         22.68         24.87         8.49 o
   4  30   3        159.98        185.82        18.21 o
  -3  31   3         17.49         20.52         6.05 o
  -2  31   3          4.91        -10.00        10.62 o
  -1  31   3          5.12         13.70         6.34 o
   0  31   3        171.52        197.85        21.38 o
   1  31   3          5.12         18.64        10.81 o
   2  31   3          4.92          5.35        11.60 o
   3  31   3         17.49         32.34         9.69 o
  -2  32   3         23.93         22.96         6.08 o
  -1  32   3         49.09         55.06        10.58 o
   0  32   3          0.44         17.54         7.40 o
   1  32   3         48.94         32.61         9.18 o
   2  32   3         23.92         22.87         9.67 o
   0   0   4       5492.35       6256.81       132.33 o
   1   0   4       1238.90       1317.58        29.80 o
   2   0   4        211.77        208.32         6.41 o
   3   0   4        272.76        188.03         8.38 o
   4   0   4        730.92        729.02        13.82 o
   5   0   4         53.41         61.66         3.11 o
   6   0   4        414.69        381.70        10.55 o
   7   0   4        141.26        154.28         7.71 o
   8   0   4        399.58        384.14        27.05 o
   9   0   4          6.55          2.82         6.15 o
  10   0   4          0.68          6.34         7.53 o
  11   0   4         34.21         47.87        15.96 o
 -11   1   4         19.41         31.94        11.04 o
 -10   1   4         68.61         73.08        11.54 o
  -9   1   4         12.35          7.71         5.63 o
  -8   1   4        278.49        267.51        12.43 o
  -7   1   4        440.33        427.17        13.98 o
  -6   1   4        147.53        143.16         6.13 o
  -5   1   4        136.91        142.99         6.36 o
  -4   1   4       1080.03       1138.24        20.39 o
  -3   1   4        778.16        774.17        14.53 o
  -2   1   4       2036.44       2099.60        40.13 o
  -1   1   4        189.78        182.20         7.35 o
   0   1   4        229.56        238.40         5.22 o
   1   1   4        189.89        185.28         5.93 o
   2   1   4       2036.92       2128.22        33.03 o
   3   1   4        778.02        768.42        14.98 o
   4   1   4       1080.47       1130.46        20.37 o
   5   1   4        137.00        132.65         4.97 o
   6   1   4        147.77        137.69         5.55 o
   7   1   4        440.63        408.74        12.07 o
   8   1   4        278.47        289.25         9.99 o
   9   1   4         12.30          9.21         6.44 o
  10   1   4         68.55         66.88         8.78 o
  11   1   4         19.48          8.76         8.39 o
 -11   2   4         26.71         30.41         8.92 o
 -10   2   4        125.95        141.63        11.22 o
  -9   2   4        519.50        547.68        16.01 o
  -8   2   4        333.53        321.91        12.86 o
  -7   2   4        687.03        598.54        43.95 o
  -6   2   4         83.22         68.65         5.70 o
  -5   2   4        230.95        256.50         9.33 o
  -4   2   4        142.37        147.65         4.83 o
  -3   2   4        826.87        763.38        14.60 o
  -2   2   4       1481.73       1441.98        23.32 o
  -1   2   4       1640.50       1654.83        25.07 o
   0   2   4       2581.56       2645.46        33.55 o
   1   2   4       1642.47       1671.51        22.91 o
   2   2   4       1482.40       1461.73        21.55 o
   3   2   4        828.14        763.30        16.59 o
   4   2   4        141.91        144.21         4.44 o
   5   2   4        231.30        264.32         6.58 o
   6   2   4         83.12         78.51         3.34 o
   7   2   4        687.89        647.36        15.71 o
   8   2   4        333.24        312.96        10.32 o
   9   2   4        519.76        561.22        18.67 o
  10   2   4        126.08        124.55        16.99 o
  11   2   4         26.70         19.71        12.26 o
 -11   3   4          4.09         20.20         8.78 o
 -10   3   4        117.20        136.87        11.13 o
  -9   3   4        209.02        225.69        12.69 o
  -8   3   4        192.13        165.22        10.04 o
  -7   3   4         98.64        118.28         8.88 o
  -6   3   4        399.05        394.57        12.78 o
  -5   3   4        547.46        559.99        13.27 o
  -4   3   4        249.02        239.88         6.28 o
  -3   3   4        657.04        624.50        11.27 o
  -2   3   4       1400.06       1480.23        22.04 o
  -1   3   4        943.55        773.12        13.86 o
   0   3   4        929.17        927.19        12.97 o
   1   3   4        943.50        777.84        11.33 o
   2   3   4       1397.87       1483.58        21.98 o
   3   3   4        656.00        611.17        22.10 o
   4   3   4        248.86        232.80        13.91 o
   5   3   4        546.88        548.70         9.93 o
   6   3   4        398.32        404.76         8.50 o
   7   3   4         98.96        109.66         5.96 o
   8   3   4        192.40        175.98        10.23 o
   9   3   4        208.74        227.69        17.03 o
  10   3   4        117.13        142.99        14.16 o
  11   3   4          4.08         -2.24         7.69 o
 -11   4   4         21.84         22.90         8.93 o
 -10   4   4        137.34        132.72        11.13 o
  -9   4   4         25.11         26.39        10.99 o
  -8   4   4        335.94        305.18        19.64 o
  -7   4   4        133.68        140.43         8.81 o
  -6   4   4        550.43        562.72        16.65 o
  -5   4   4        374.31        376.53        12.13 o
  -4   4   4        477.07        500.36        15.80 o
  -3   4   4        428.16        414.28         7.63 o
  -2   4   4        751.17        870.11        13.64 o
  -1   4   4        739.23        895.62        15.20 o
   0   4   4        647.68        850.64        12.18 o
   1   4   4        740.01        890.52        12.51 o
   2   4   4        752.68        867.54        14.77 o
   3   4   4        427.92        392.22        10.64 o
   4   4   4        476.95        492.23        11.23 o
   5   4   4        374.51        396.05        10.67 o
   6   4   4        549.75        555.85        10.76 o
   7   4   4        133.72        151.76         5.62 o
   8   4   4        336.00        294.26        10.20 o
   9   4   4         25.21         20.71         5.19 o
  10   4   4        137.64        145.50        23.01 o
  11   4   4         21.88         16.44        10.66 o
 -11   5   4         55.09         53.41         9.43 o
 -10   5   4        109.44         97.24        20.56 o
  -9   5   4          8.08         13.35        10.70 o
  -8   5   4        186.47        182.86        23.22 o
  -7   5   4         18.01          9.63         6.27 o
  -6   5   4        136.12        138.68         8.51 o
  -5   5   4        836.12        830.16        19.30 o
  -4   5   4       1077.21       1096.43        23.36 o
  -3   5   4       1978.27       2110.90        63.02 o
  -2   5   4       1881.11       2044.45        32.67 o
  -1   5   4       5786.55       5942.77        91.11 o
   0   5   4        181.13        191.28         5.07 o
   1   5   4       5786.93       5877.04        90.71 o
   2   5   4       1879.41       2031.24        32.81 o
   3   5   4       1978.95       2061.67        41.14 o
   4   5   4       1077.53       1062.63        23.04 o
   5   5   4        836.08        820.41        14.19 o
   6   5   4        135.98        149.35         4.44 o
   7   5   4         18.03         11.07         8.59 o
   8   5   4        186.57        182.08         8.44 o
   9   5   4          8.17         17.71         5.73 o
  10   5   4        109.05         91.61         8.96 o
  11   5   4         55.12         62.66         9.96 o
 -11   6   4          4.41         -2.27        23.39 o
 -10   6   4        194.80        177.42        16.52 o
  -9   6   4        348.40        356.70        19.79 o
  -8   6   4        651.73        667.26        22.95 o
  -7   6   4        144.56        151.28         9.20 o
  -6   6   4        557.30        531.78        19.85 o
  -5   6   4       1028.45       1055.91        40.21 o
  -4   6   4       1196.35       1221.02        29.67 o
  -3   6   4        346.94        349.79        12.07 o
  -2   6   4        169.81        154.20         7.26 o
  -1   6   4       3293.80       3640.82        57.07 o
   0   6   4        900.62        975.40        14.96 o
   1   6   4       3292.58       3659.99        44.23 o
   2   6   4        169.71        155.85         7.10 o
   3   6   4        344.76        325.73        12.49 o
   4   6   4       1196.16       1126.71        24.85 o
   5   6   4       1028.45       1071.14        17.76 o
   6   6   4        557.45        517.14        16.48 o
   7   6   4        145.02        143.58         7.36 o
   8   6   4        651.51        669.17        28.14 o
   9   6   4        348.74        360.14        12.31 o
  10   6   4        194.74        194.11         9.52 o
  11   6   4          4.42         17.27         8.87 o
 -11   7   4         26.06         43.55        13.51 o
 -10   7   4         44.73         19.15        17.37 o
  -9   7   4         46.92         38.80        11.27 o
  -8   7   4        168.98        143.42        23.39 o
  -7   7   4        830.29        772.89        21.98 o
  -6   7   4         48.12         40.48         6.41 o
  -5   7   4        132.95        128.77        11.50 o
  -4   7   4       1015.67       1127.41        29.39 o
  -3   7   4        245.22        258.32         9.90 o
  -2   7   4       2471.42       2517.67        50.95 o
  -1   7   4       3310.16       3834.93        59.82 o
   0   7   4       1688.54       1502.13        21.97 o
   1   7   4       3310.00       3836.55        49.27 o
   2   7   4       2472.50       2491.64        46.58 o
   3   7   4        244.39        242.23         8.15 o
   4   7   4       1015.70       1079.91        29.47 o
   5   7   4        133.30        137.28         7.16 o
   6   7   4         48.30         47.07         4.62 o
   7   7   4        829.58        772.02        20.16 o
   8   7   4        168.86        180.33        12.18 o
   9   7   4         47.13         49.48         9.72 o
  10   7   4         44.78         36.61         7.16 o
  11   7   4         26.03         55.94         9.86 o
 -11   8   4         98.38        117.74        16.30 o
 -10   8   4        315.46        281.21        20.05 o
  -9   8   4         73.90         89.51        12.77 o
  -8   8   4        255.96        222.73        16.52 o
  -7   8   4        575.16        599.54        22.42 o
  -6   8   4        899.82        885.65        28.31 o
  -5   8   4        844.35        791.64        32.61 o
  -4   8   4        342.54        354.30        14.76 o
  -3   8   4        298.38        339.44        11.57 o
  -2   8   4       6228.38       6322.77       123.50 o
  -1   8   4        858.54       1028.27        16.75 o
   0   8   4       5257.41       5811.35        78.70 o
   1   8   4        859.22       1026.39        17.18 o
   2   8   4       6228.39       6278.43       107.10 o
   3   8   4        298.35        311.27         9.78 o
   4   8   4        342.29        378.99        11.01 o
   5   8   4        842.27        815.76        19.11 o
   6   8   4        900.24        887.76        21.49 o
   7   8   4        575.56        568.74        15.61 o
   8   8   4        255.92        270.15        14.30 o
   9   8   4         74.10         89.38         9.92 o
  10   8   4        314.82        315.44        12.02 o
  11   8   4         98.25        128.52        10.13 o
 -11   9   4        100.13        122.40        16.95 o
 -10   9   4          6.93         12.76        11.03 o
  -9   9   4         10.59         -6.73        10.53 o
  -8   9   4         14.69         15.78        10.19 o
  -7   9   4        857.56        796.76        31.30 o
  -6   9   4         79.22         66.70        20.56 o
  -5   9   4          5.53         -2.84         7.99 o
  -4   9   4        157.17        166.44        11.83 o
  -3   9   4        867.16        902.86        24.77 o
  -2   9   4        450.40        501.20        19.93 o
  -1   9   4         85.24         97.77         3.56 o
   0   9   4       2040.08       1884.80        28.97 o
   1   9   4         85.92        102.01         3.70 o
   2   9   4        450.80        492.17        12.26 o
   3   9   4        866.82        868.11        20.25 o
   4   9   4        157.19        145.46         6.80 o
   5   9   4          5.58          1.35         3.98 o
   6   9   4         78.86         72.42         5.65 o
   7   9   4        857.91        885.26        20.81 o
   8   9   4         14.74          8.75         4.99 o
   9   9   4         10.62          1.34         5.37 o
  10   9   4          6.94          8.73         7.23 o
  11   9   4        100.17        115.30         9.51 o
 -11  10   4         15.59         24.44        13.51 o
 -10  10   4         31.34         36.22        13.00 o
  -9  10   4        123.89        106.12        14.23 o
  -8  10   4         91.43         88.15        12.60 o
  -7  10   4         21.44         21.37        12.76 o
  -6  10   4        108.98        118.99        17.72 o
  -5  10   4        304.30        294.22        17.03 o
  -4  10   4        428.06        410.55        18.56 o
  -3  10   4        951.75        949.28        26.65 o
  -2  10   4       1651.92       1705.97        34.20 o
  -1  10   4       3381.63       3479.94        54.74 o
   0  10   4       7293.14       7667.79       118.75 o
   1  10   4       3379.34       3434.96        50.22 o
   2  10   4       1651.36       1671.88        31.68 o
   3  10   4        952.76        972.65        19.99 o
   4  10   4        428.14        426.34        12.14 o
   5  10   4        304.94        292.04         9.93 o
   6  10   4        109.09        111.79         6.75 o
   7  10   4         21.48         29.15         5.26 o
   8  10   4         90.98         76.90         6.84 o
   9  10   4        123.82        124.85         8.37 o
  10  10   4         31.21         40.56         7.57 o
  11  10   4         15.61         23.03         6.59 o
 -11  11   4          5.79         15.46        13.00 o
 -10  11   4         43.98         69.72        21.97 o
  -9  11   4         20.18         23.24        22.68 o
  -8  11   4         50.24         42.86        11.50 o
  -7  11   4        371.71        411.53        20.69 o
  -6  11   4        471.40        455.08        21.29 o
  -5  11   4        871.73        879.23        31.98 o
  -4  11   4       1099.79       1118.31        35.83 o
  -3  11   4        495.94        473.67        19.90 o
  -2  11   4        280.04        314.38        19.64 o
  -1  11   4        173.50        159.47         5.89 o
   0  11   4       2953.26       3416.18        54.70 o
   1  11   4        173.59        159.84         5.53 o
   2  11   4        279.25        321.69        12.37 o
   3  11   4        495.11        478.85        15.42 o
   4  11   4       1098.37       1078.87        24.55 o
   5  11   4        872.28        923.41        21.57 o
   6  11   4        470.82        469.32        16.19 o
   7  11   4        371.58        376.06        12.52 o
   8  11   4         50.43         45.93         6.33 o
   9  11   4         20.22         26.92         6.29 o
  10  11   4         44.12         50.60         7.04 o
  11  11   4          5.77         16.02         6.34 o
 -11  12   4          4.09          6.24        13.42 o
 -10  12   4        227.33        277.64        20.58 o
  -9  12   4        242.64        225.80        18.87 o
  -8  12   4        512.03        457.95        22.91 o
  -7  12   4        273.31        273.03        67.34 o
  -6  12   4        199.94        199.20        17.01 o
  -5  12   4         65.40         66.89        11.01 o
  -4  12   4         94.65         72.06        12.76 o
  -3  12   4        391.99        383.51        17.68 o
  -2  12   4        537.56        530.88        18.56 o
  -1  12   4        657.99        675.31        16.13 o
   0  12   4       2217.74       2518.78        44.62 o
   1  12   4        656.74        667.34        15.21 o
   2  12   4        539.36        546.78        12.89 o
   3  12   4        392.43        394.59        12.24 o
   4  12   4         94.80         96.03         6.09 o
   5  12   4         65.36         58.42         5.72 o
   6  12   4        200.58        217.70        18.85 o
   7  12   4        273.49        277.19        12.48 o
   8  12   4        511.75        435.14        14.04 o
   9  12   4        242.72        258.02        10.90 o
  10  12   4        227.05        257.84        11.98 o
  11  12   4          4.08         12.79         7.02 o
 -10  13   4         41.94         57.90        13.45 o
  -9  13   4         21.96          6.14        12.40 o
  -8  13   4         87.01         88.50        13.79 o
  -7  13   4         78.58         80.01        12.26 o
  -6  13   4       1487.30       1449.84        68.05 o
  -5  13   4        626.15        569.56        57.42 o
  -4  13   4        207.30        196.60        14.42 o
  -3  13   4        386.32        386.94        11.45 o
  -2  13   4        663.03        780.26        23.47 o
  -1  13   4         74.37         65.93         4.71 o
   0  13   4        971.74        837.67        21.28 o
   1  13   4         74.34         76.93         4.73 o
   2  13   4        663.62        748.62        16.66 o
   3  13   4        386.53        367.73        10.99 o
   4  13   4        207.71        205.88         8.63 o
   5  13   4        627.04        542.67        16.76 o
   6  13   4       1485.11       1503.07        32.63 o
   7  13   4         78.21         80.63         8.49 o
   8  13   4         86.96         91.90        10.40 o
   9  13   4         21.90         39.41        11.46 o
  10  13   4         42.01         70.35        18.36 o
 -10  14   4          5.88         21.65        12.58 o
  -9  14   4        134.89        120.34        15.50 o
  -8  14   4         75.78         87.45        15.24 o
  -7  14   4         34.57         23.15        10.20 o
  -6  14   4        151.31        153.81        14.28 o
  -5  14   4        101.50         84.51        11.34 o
  -4  14   4          7.97          5.64         4.19 o
  -3  14   4        180.33        165.94        13.11 o
  -2  14   4        795.03        836.23        25.08 o
  -1  14   4         86.45         86.34         6.28 o
   0  14   4        212.07        211.79         6.39 o
   1  14   4         86.41         90.13         8.36 o
   2  14   4        793.35        823.83        17.91 o
   3  14   4        180.34        190.33        13.29 o
   4  14   4          8.05          2.82         4.39 o
   5  14   4        101.28        105.46         7.16 o
   6  14   4        151.17        185.73         9.04 o
   7  14   4         34.54         27.63         7.36 o
   8  14   4         75.93         80.27         7.44 o
   9  14   4        135.22        145.86         9.11 o
  10  14   4          5.92         13.15         6.55 o
 -10  15   4         20.74         33.72        13.61 o
  -9  15   4         37.60         41.67        16.66 o
  -8  15   4        133.28        111.44        18.78 o
  -7  15   4        315.99        271.06        22.33 o
  -6  15   4          7.88         21.19        10.40 o
  -5  15   4        751.62        715.59        19.23 o
  -4  15   4       1504.11       1548.35        36.67 o
  -3  15   4       1468.87       1373.24        70.17 o
  -2  15   4       1563.54       1486.29        39.22 o
  -1  15   4        348.68        304.37        11.53 o
   0  15   4       1295.26       1284.78        39.35 o
   1  15   4        348.38        307.60        11.97 o
   2  15   4       1564.76       1464.65        28.84 o
   3  15   4       1468.51       1424.43        37.18 o
   4  15   4       1503.69       1539.52        30.67 o
   5  15   4        751.58        740.19        32.33 o
   6  15   4          8.00          5.14         6.45 o
   7  15   4        316.80        316.10        11.82 o
   8  15   4        133.53        148.36        11.05 o
   9  15   4         37.57         40.71        10.52 o
  10  15   4         20.79         30.85         7.37 o
 -10  16   4         78.47         91.87        16.69 o
  -9  16   4        211.99        227.38        19.42 o
  -8  16   4        493.61        553.58        26.90 o
  -7  16   4        200.78        158.37        15.86 o
  -6  16   4        259.96        190.70        15.98 o
  -5  16   4        154.75        159.06        17.81 o
  -4  16   4        459.42        422.59        13.06 o
  -3  16   4        614.98        594.85        21.14 o
  -2  16   4        132.67        131.09         9.93 o
  -1  16   4        457.48        475.71        12.68 o
   0  16   4        118.02        126.83         6.54 o
   1  16   4        457.41        462.67        12.99 o
   2  16   4        132.14        145.93         6.51 o
   3  16   4        614.30        595.07        15.31 o
   4  16   4        458.56        402.66        12.24 o
   5  16   4        154.40        170.82         8.61 o
   6  16   4        260.03        209.02         9.46 o
   7  16   4        200.90        199.64         9.90 o
   8  16   4        494.23        520.88        27.14 o
   9  16   4        212.03        243.43        13.59 o
  10  16   4         78.49        107.91         9.10 o
 -10  17   4         12.40        -10.87        12.85 o
  -9  17   4          3.94         10.94        15.59 o
  -8  17   4         69.31         95.69        14.80 o
  -7  17   4        109.18        109.89        13.74 o
  -6  17   4         75.10         63.38        12.02 o
  -5  17   4        318.62        314.24        19.14 o
  -4  17   4        155.19        136.44         7.10 o
  -3  17   4        342.76        321.06        15.37 o
  -2  17   4        302.85        283.29        13.99 o
  -1  17   4         43.96         47.16         3.73 o
   0  17   4        297.26        311.51        10.39 o
   1  17   4         43.82         39.01         4.54 o
   2  17   4        302.77        280.39         9.30 o
   3  17   4        343.63        330.00         8.67 o
   4  17   4        155.00        136.57         7.48 o
   5  17   4        318.81        300.28        15.45 o
   6  17   4         75.34         66.29         6.84 o
   7  17   4        108.83        122.31        11.15 o
   8  17   4         69.49         80.41        17.80 o
   9  17   4          3.90          5.09        11.25 o
  10  17   4         12.49          9.52         6.46 o
  -9  18   4        268.22        274.08        21.23 o
  -8  18   4         80.77         96.40        14.49 o
  -7  18   4         84.21         83.83        13.50 o
  -6  18   4        206.16        226.86        17.04 o
  -5  18   4        556.25        576.37        26.07 o
  -4  18   4        391.30        389.21        12.77 o
  -3  18   4        113.50         93.59        10.10 o
  -2  18   4        567.31        570.93        16.68 o
  -1  18   4        819.00        794.89        16.71 o
   0  18   4       1582.74       1574.71        34.52 o
   1  18   4        818.58        778.22        26.29 o
   2  18   4        566.29        584.89        18.85 o
   3  18   4        113.48        117.92         5.32 o
   4  18   4        392.06        388.46        12.76 o
   5  18   4        555.43        595.98        18.25 o
   6  18   4        206.40        220.70        10.54 o
   7  18   4         83.66         80.28        11.87 o
   8  18   4         80.72         91.97        12.94 o
   9  18   4        267.95        271.45        14.84 o
  -9  19   4          8.85         30.54        13.20 o
  -8  19   4         64.33         59.50        29.42 o
  -7  19   4        101.18         80.20        14.04 o
  -6  19   4        702.54        651.73        30.48 o
  -5  19   4        522.85        505.50        24.12 o
  -4  19   4        862.35        828.68        23.90 o
  -3  19   4        156.06        139.27        11.11 o
  -2  19   4        828.53        859.62        21.42 o
  -1  19   4        896.12        947.25        31.92 o
   0  19   4        174.53        179.44         7.93 o
   1  19   4        895.98        931.79        22.53 o
   2  19   4        827.51        856.09        20.81 o
   3  19   4        155.36        145.04         8.80 o
   4  19   4        862.18        819.91        25.07 o
   5  19   4        522.99        550.31        18.01 o
   6  19   4        702.13        652.66        18.71 o
   7  19   4        101.54         93.77        10.74 o
   8  19   4         64.21         67.63         7.81 o
   9  19   4          8.79          3.61         8.59 o
  -9  20   4        124.20        148.75        17.92 o
  -8  20   4        143.03        161.66        17.92 o
  -7  20   4         87.42         95.09        14.77 o
  -6  20   4          9.52         17.43        11.70 o
  -5  20   4        121.08        102.66        27.64 o
  -4  20   4        559.65        489.62        15.60 o
  -3  20   4        145.26        181.88        23.16 o
  -2  20   4        368.41        358.60        13.81 o
  -1  20   4         28.48         33.56         5.52 o
   0  20   4        149.73        119.35        11.28 o
   1  20   4         28.78         33.34         4.58 o
   2  20   4        367.69        358.68        18.62 o
   3  20   4        145.45        153.70         7.03 o
   4  20   4        560.13        497.39        14.52 o
   5  20   4        121.39         91.60        13.65 o
   6  20   4          9.49         11.38         6.95 o
   7  20   4         87.05        101.81         8.41 o
   8  20   4        142.77        166.30        10.35 o
   9  20   4        123.98        154.96        10.55 o
  -8  21   4          5.99         28.12        12.68 o
  -7  21   4          7.12         19.14        12.05 o
  -6  21   4         76.58        113.21        14.45 o
  -5  21   4        188.03        147.39        15.95 o
  -4  21   4        342.89        327.24        18.59 o
  -3  21   4        579.69        610.12        17.65 o
  -2  21   4        181.40        185.67         9.94 o
  -1  21   4        172.87        164.15         8.18 o
   0  21   4        703.73        605.18        16.68 o
   1  21   4        172.20        158.80        13.51 o
   2  21   4        181.46        187.38         7.91 o
   3  21   4        580.93        586.47        22.95 o
   4  21   4        343.14        326.08        15.14 o
   5  21   4        188.03        168.21        11.46 o
   6  21   4         76.36         92.25         7.88 o
   7  21   4          7.11          5.27         8.90 o
   8  21   4          6.07         13.87        11.66 o
  -8  22   4        151.94        149.77        21.62 o
  -7  22   4        154.25        155.62        16.31 o
  -6  22   4        105.49        112.71        14.38 o
  -5  22   4         71.87         87.11        12.27 o
  -4  22   4        429.69        402.81        21.21 o
  -3  22   4         78.95         86.40         7.78 o
  -2  22   4          8.16          6.79         4.89 o
  -1  22   4        195.68        208.29        14.32 o
   0  22   4        557.16        622.90        27.32 o
   1  22   4        195.85        225.98        11.36 o
   2  22   4          8.19         -0.23         3.81 o
   3  22   4         79.03         97.93        14.17 o
   4  22   4        429.63        367.49        13.41 o
   5  22   4         71.87         70.77        11.05 o
   6  22   4        105.60         87.95         8.06 o
   7  22   4        154.18        164.17        10.18 o
   8  22   4        151.57        126.73        15.14 o
  -8  23   4          8.34         40.02        13.88 o
  -7  23   4         10.35         34.70        12.17 o
  -6  23   4         52.63         83.09        13.25 o
  -5  23   4        299.38        287.81        18.96 o
  -4  23   4        630.02        592.83        27.62 o
  -3  23   4         98.61        119.63         8.18 o
  -2  23   4         76.40        101.84         6.92 o
  -1  23   4        125.66        128.77         7.72 o
   0  23   4        225.73        246.87        11.09 o
   1  23   4        125.64        115.81         7.09 o
   2  23   4         76.44         97.50         6.32 o
   3  23   4         98.51        115.22        10.00 o
   4  23   4        628.68        628.81        44.51 o
   5  23   4        299.94        261.92        16.96 o
   6  23   4         52.60         57.24         8.23 o
   7  23   4         10.25         10.65         9.83 o
   8  23   4          8.32          4.00         6.78 o
  -7  24   4         17.26         28.50        23.75 o
  -6  24   4         66.37         55.12        12.85 o
  -5  24   4         51.70         65.71        24.45 o
  -4  24   4        152.44        143.94        19.37 o
  -3  24   4         31.98         59.65         7.54 o
  -2  24   4       1390.31       1352.50        32.21 o
  -1  24   4        101.65        116.83         7.94 o
   0  24   4       1088.59       1013.36        25.19 o
   1  24   4        101.53        105.04         7.06 o
   2  24   4       1389.97       1391.17        39.55 o
   3  24   4         31.84         47.19         8.32 o
   4  24   4        152.83        165.05        12.25 o
   5  24   4         51.49         51.95         7.32 o
   6  24   4         66.22         62.55        13.24 o
   7  24   4         17.16         22.99         7.26 o
  -7  25   4         35.10         29.35        31.19 o
  -6  25   4        107.65        141.64        26.58 o
  -5  25   4         97.09        108.35         8.41 o
  -4  25   4         35.89         36.48         6.27 o
  -3  25   4        117.52        120.04        12.48 o
  -2  25   4        293.87        331.44        13.40 o
  -1  25   4        365.96        422.65        13.87 o
   0  25   4          0.85         14.81         5.06 o
   1  25   4        365.55        421.20        21.38 o
   2  25   4        294.41        336.25        31.18 o
   3  25   4        117.42        111.89        10.60 o
   4  25   4         35.92         41.80         7.01 o
   5  25   4         97.22        103.42        14.34 o
   6  25   4        107.67        113.30         9.76 o
   7  25   4         35.00         33.26        10.37 o
  -6  26   4         28.37         30.93        18.32 o
  -5  26   4         47.21         44.27        22.31 o
  -4  26   4          7.39          3.22         5.66 o
  -3  26   4          7.62          5.77         4.92 o
  -2  26   4         13.47         15.22        11.46 o
  -1  26   4        436.35        387.63        13.74 o
   0  26   4        115.23        110.33         7.35 o
   1  26   4        435.89        398.76        13.30 o
   2  26   4         13.39         -0.42         7.45 o
   3  26   4          7.69         15.06        12.07 o
   4  26   4          7.38          5.98         6.84 o
   5  26   4         47.13         54.10         9.89 o
   6  26   4         28.24         37.49        16.56 o
  -6  27   4         33.68         26.41         6.57 o
  -5  27   4        122.95        154.61        10.10 o
  -4  27   4        190.62        186.73        12.19 o
  -3  27   4        272.47        231.41        10.99 o
  -2  27   4         26.78          6.61         5.43 o
  -1  27   4        440.85        447.51        14.81 o
   0  27   4         13.23         14.13        11.25 o
   1  27   4        439.71        452.34        18.92 o
   2  27   4         26.57         12.69         7.26 o
   3  27   4        273.13        245.06        14.68 o
   4  27   4        190.84        187.78        13.73 o
   5  27   4        122.97        157.49        10.65 o
   6  27   4         33.72         34.44         8.24 o
  -5  28   4         52.97         54.62        10.68 o
  -4  28   4         25.58         24.98         6.14 o
  -3  28   4          3.21          1.43         5.20 o
  -2  28   4        154.81        155.18        15.14 o
  -1  28   4         44.42         69.29         6.67 o
   0  28   4         47.46         35.31        10.44 o
   1  28   4         44.25         48.52        13.46 o
   2  28   4        154.69        146.37        11.91 o
   3  28   4          3.23          9.39        17.17 o
   4  28   4         25.42         18.90         7.04 o
   5  28   4         52.79         36.38         7.84 o
  -5  29   4         54.22         84.49         8.65 o
  -4  29   4          7.24         11.67        12.07 o
  -3  29   4         51.31         63.58         7.47 o
  -2  29   4          3.36          8.42         5.43 o
  -1  29   4          1.46          6.36        11.15 o
   0  29   4        143.07        131.46        11.54 o
   1  29   4          1.48         13.67        17.92 o
   2  29   4          3.40         -0.33        12.45 o
   3  29   4         51.26         67.82        10.21 o
   4  29   4          7.21         13.44         7.19 o
   5  29   4         54.01         80.23        20.91 o
  -4  30   4        133.99        160.26        14.92 o
  -3  30   4         77.77         75.37         8.43 o
  -2  30   4         54.81         79.93        14.84 o
  -1  30   4         49.27         68.53         7.36 o
   0  30   4          0.66         15.27        12.62 o
   1  30   4         49.22         62.06         9.77 o
   2  30   4         54.49        102.08        13.87 o
   3  30   4         77.93         96.93        12.32 o
   4  30   4        133.92        138.51        13.63 o
  -2  31   4         25.99         23.03         6.55 o
  -1  31   4         51.98         54.07         9.21 o
   0  31   4        154.18        118.72        10.97 o
   1  31   4         51.93         41.60         9.65 o
   2  31   4         26.06         12.56        12.32 o
   0  32   4         68.99        108.45        13.47 o
   0   0   5       3446.31       3151.08        60.44 o
   1   0   5       3435.73       3274.45        55.02 o
   2   0   5        137.30        144.81         5.59 o
   3   0   5         10.60         12.60         4.49 o
   4   0   5        217.89        214.94        10.58 o
   5   0   5        901.26        952.34        20.37 o
   6   0   5       1605.49       1502.21        30.76 o
   7   0   5        104.23        112.90         6.29 o
   8   0   5        308.22        236.37        10.23 o
   9   0   5         10.65          9.18         8.86 o
  10   0   5        106.88        116.84        11.36 o
  11   0   5          6.97         -5.36         8.50 o
 -11   1   5          3.46          1.51         8.52 o
 -10   1   5         53.37         51.23        16.75 o
  -9   1   5        220.63        221.15        13.31 o
  -8   1   5        362.52        329.25        12.83 o
  -7   1   5         69.94         74.51         6.88 o
  -6   1   5        335.78        329.14        10.71 o
  -5   1   5        207.34        221.18         6.93 o
  -4   1   5       1447.03       1487.49        26.59 o
  -3   1   5        133.07        131.06         4.36 o
  -2   1   5        467.76        496.84        11.82 o
  -1   1   5        375.49        444.47         9.07 o
   0   1   5          5.21         -1.90         3.87 o
   1   1   5        375.95        429.62         9.07 o
   2   1   5        467.73        490.66        10.31 o
   3   1   5        132.90        117.39         4.66 o
   4   1   5       1446.22       1456.50        26.75 o
   5   1   5        207.60        201.87         7.30 o
   6   1   5        336.00        329.84         8.01 o
   7   1   5         69.95         72.26         5.34 o
   8   1   5        362.25        338.99        13.30 o
   9   1   5        220.75        219.83        11.60 o
  10   1   5         53.67         35.16        12.05 o
  11   1   5          3.50         -7.63         9.56 o
 -11   2   5          3.79          0.17         8.33 o
 -10   2   5         51.12         49.86         9.75 o
  -9   2   5        244.77        236.54        13.48 o
  -8   2   5        188.19        248.06        10.13 o
  -7   2   5        533.63        542.02        14.62 o
  -6   2   5         17.23         13.15         3.89 o
  -5   2   5          1.61          5.17         2.67 o
  -4   2   5        393.76        353.12         7.71 o
  -3   2   5        208.47        194.36         5.62 o
  -2   2   5       2432.35       2861.52        65.71 o
  -1   2   5       3764.19       4289.94        66.73 o
   0   2   5       2782.07       3116.50        45.03 o
   1   2   5       3766.12       4293.29        60.58 o
   2   2   5       2430.89       2821.01        47.78 o
   3   2   5        208.98        206.44         6.43 o
   4   2   5        393.32        362.77        13.20 o
   5   2   5          1.58          3.82         3.48 o
   6   2   5         17.29         17.52         2.14 o
   7   2   5        534.36        559.81        14.34 o
   8   2   5        188.44        234.42         9.26 o
   9   2   5        244.80        254.72        12.89 o
  10   2   5         51.14         46.41        12.42 o
  11   2   5          3.83         26.66        25.16 o
 -11   3   5         13.97         29.37         9.26 o
 -10   3   5        123.37        110.27        11.27 o
  -9   3   5         76.90         62.82         8.78 o
  -8   3   5         14.86         10.98        11.11 o
  -7   3   5        454.35        433.04        19.73 o
  -6   3   5        737.74        731.64        20.21 o
  -5   3   5        615.59        627.92        16.22 o
  -4   3   5        367.40        399.70         9.99 o
  -3   3   5        879.47        945.98        14.75 o
  -2   3   5       3499.40       3877.66        65.53 o
  -1   3   5        288.17        316.02         7.74 o
   0   3   5       1815.35       1930.72        26.61 o
   1   3   5        287.94        314.63         8.02 o
   2   3   5       3501.63       3800.86        64.07 o
   3   3   5        880.13        919.81        17.28 o
   4   3   5        368.60        380.19        10.52 o
   5   3   5        616.04        629.72        12.65 o
   6   3   5        737.60        750.03        14.69 o
   7   3   5        454.47        437.37        12.48 o
   8   3   5         14.85         27.66         8.18 o
   9   3   5         76.79         73.75         6.62 o
  10   3   5        123.19        123.52        14.24 o
  11   3   5         14.04         10.24        12.06 o
 -11   4   5         36.05         39.98        16.77 o
 -10   4   5         90.31        105.07        10.57 o
  -9   4   5         65.50         84.07         9.59 o
  -8   4   5        324.04        322.42        19.53 o
  -7   4   5        594.88        569.49        17.69 o
  -6   4   5        614.11        627.54        18.34 o
  -5   4   5         53.25         41.44         3.87 o
  -4   4   5         13.16         15.19         2.27 o
  -3   4   5        664.03        699.20        16.97 o
  -2   4   5       1993.47       2114.64        36.99 o
  -1   4   5       1365.54       1343.97        22.98 o
   0   4   5        245.51        243.81         5.53 o
   1   4   5       1364.89       1328.79        20.48 o
   2   4   5       1993.64       2103.60        33.72 o
   3   4   5        664.40        710.53        16.06 o
   4   4   5         13.32         16.36         3.30 o
   5   4   5         53.46         41.79         4.96 o
   6   4   5        614.42        665.63        16.97 o
   7   4   5        595.42        595.06        15.29 o
   8   4   5        324.27        347.35        11.48 o
   9   4   5         65.64         74.94         6.54 o
  10   4   5         90.32        103.55         8.01 o
  11   4   5         35.83         32.88        13.38 o
 -11   5   5         39.19         45.06        17.72 o
 -10   5   5        120.31        124.29        10.91 o
  -9   5   5         69.97         68.43        12.92 o
  -8   5   5        211.63        203.22        16.74 o
  -7   5   5        118.23        127.24        11.44 o
  -6   5   5         28.15         21.18         4.82 o
  -5   5   5        140.41        144.03         5.71 o
  -4   5   5        958.31        967.70        21.06 o
  -3   5   5        219.24        204.02         4.80 o
  -2   5   5        464.41        483.35         9.28 o
  -1   5   5        770.68        782.18        13.82 o
   0   5   5          7.58         14.60         4.15 o
   1   5   5        772.45        779.56        13.26 o
   2   5   5        464.27        448.07        12.41 o
   3   5   5        219.35        203.28        11.11 o
   4   5   5        960.04        949.38        29.47 o
   5   5   5        139.91        140.90        10.49 o
   6   5   5         28.16         26.32         4.40 o
   7   5   5        118.09        142.83         7.34 o
   8   5   5        212.25        221.45         9.10 o
   9   5   5         69.88         59.07         6.35 o
  10   5   5        119.91        132.27         8.49 o
  11   5   5         39.22         52.85        15.15 o
 -11   6   5          3.27          5.50        12.26 o
 -10   6   5        175.92        162.56        16.54 o
  -9   6   5          2.73         -2.74        11.20 o
  -8   6   5       1004.31        946.74        36.09 o
  -7   6   5        471.12        480.61        22.99 o
  -6   6   5         16.97          8.36        11.33 o
  -5   6   5        401.99        397.29        15.89 o
  -4   6   5        160.90        160.88         9.51 o
  -3   6   5        465.60        449.65        15.62 o
  -2   6   5       3019.70       3260.90        55.87 o
  -1   6   5        393.15        423.18         8.74 o
   0   6   5       5634.57       6300.83       101.70 o
   1   6   5        392.57        439.33        10.28 o
   2   6   5       3018.00       3115.60        54.59 o
   3   6   5        466.14        425.89        15.42 o
   4   6   5        160.49        161.45         6.77 o
   5   6   5        401.80        411.28        11.59 o
   6   6   5         17.16         16.90         4.38 o
   7   6   5        470.55        517.48        14.12 o
   8   6   5       1003.83        995.55        23.63 o
   9   6   5          2.80          8.74        10.84 o
  10   6   5        175.98        187.80         9.83 o
  11   6   5          3.24         15.82        13.96 o
 -11   7   5         11.10          7.81        13.78 o
 -10   7   5          6.00          3.67        12.76 o
  -9   7   5        111.77        102.09        15.24 o
  -8   7   5        104.78         88.25        12.53 o
  -7   7   5        992.89       1002.76        36.34 o
  -6   7   5         69.22         63.43        10.49 o
  -5   7   5       1083.95       1137.68        31.34 o
  -4   7   5        572.35        606.34        18.62 o
  -3   7   5        548.36        544.94        14.70 o
  -2   7   5         79.36         67.59         6.76 o
  -1   7   5        485.86        481.41        12.66 o
   0   7   5        662.32        728.48        13.52 o
   1   7   5        485.77        482.60         8.38 o
   2   7   5         79.54         64.61         4.02 o
   3   7   5        548.36        531.24        13.73 o
   4   7   5        572.84        592.51        15.06 o
   5   7   5       1083.69       1142.89        25.14 o
   6   7   5         69.33         69.02         5.59 o
   7   7   5        993.37       1034.51        23.83 o
   8   7   5        105.05         96.43         7.78 o
   9   7   5        111.79        113.07         7.77 o
  10   7   5          6.05         13.36         6.14 o
  11   7   5         11.08         19.77        12.01 o
 -11   8   5        120.35        136.54        34.73 o
 -10   8   5        233.75        224.61        19.25 o
  -9   8   5         28.72         25.87        17.37 o
  -8   8   5         57.19         54.69        13.11 o
  -7   8   5        140.80        155.40        14.28 o
  -6   8   5         43.56         58.40        11.27 o
  -5   8   5         85.10        103.17        21.26 o
  -4   8   5          0.28         13.92         7.37 o
  -3   8   5        170.96        166.32         8.80 o
  -2   8   5        237.16        280.47         9.05 o
  -1   8   5        209.86        231.61         6.82 o
   0   8   5       1016.11       1291.27        19.48 o
   1   8   5        210.44        241.65         5.73 o
   2   8   5        238.41        300.54         8.14 o
   3   8   5        170.88        169.19         7.22 o
   4   8   5          0.29          3.73         4.55 o
   5   8   5         85.09        112.44         6.41 o
   6   8   5         43.88         57.33         5.39 o
   7   8   5        140.61        142.25        12.79 o
   8   8   5         57.18         71.53         6.69 o
   9   8   5         28.70         23.26         5.83 o
  10   8   5        233.43        229.99        10.83 o
  11   8   5        120.48        131.40         9.21 o
 -11   9   5         50.16         59.54        15.04 o
 -10   9   5         37.56         46.85        13.28 o
  -9   9   5          1.53         12.36        11.50 o
  -8   9   5        174.62        174.26        16.24 o
  -7   9   5        133.23        144.05        20.56 o
  -6   9   5         11.05         -7.09         9.57 o
  -5   9   5        860.78        902.82        31.68 o
  -4   9   5       1261.04       1190.30        31.85 o
  -3   9   5        817.67        818.43        23.64 o
  -2   9   5       2426.23       2458.34        50.59 o
  -1   9   5        324.94        373.01         8.12 o
   0   9   5        638.24        566.52        11.44 o
   1   9   5        324.74        374.16         8.01 o
   2   9   5       2425.61       2438.08        44.06 o
   3   9   5        817.05        797.01        19.03 o
   4   9   5       1260.88       1187.32        32.24 o
   5   9   5        861.36        893.32        23.94 o
   6   9   5         11.04          9.81         4.40 o
   7   9   5        133.04        121.01        12.99 o
   8   9   5        174.46        184.44         9.29 o
   9   9   5          1.54         -0.26        10.84 o
  10   9   5         37.51         64.19         9.31 o
  11   9   5         49.93         75.99        11.91 o
 -10  10   5         89.99         76.10        21.62 o
  -9  10   5        164.77        159.46        17.02 o
  -8  10   5        471.83        452.64        23.77 o
  -7  10   5        254.51        217.40        17.24 o
  -6  10   5        766.25        738.61        28.74 o
  -5  10   5         84.56         73.11        11.71 o
  -4  10   5        307.94        334.03        15.11 o
  -3  10   5        761.56        833.22        33.00 o
  -2  10   5        120.40        151.88         9.67 o
  -1  10   5       1140.83       1097.76        18.90 o
   0  10   5        112.79        101.63         4.25 o
   1  10   5       1139.67       1071.98        23.27 o
   2  10   5        120.56        137.21         5.50 o
   3  10   5        761.87        796.45        19.30 o
   4  10   5        308.43        333.67        16.31 o
   5  10   5         84.50         68.81         5.49 o
   6  10   5        766.02        721.64        24.85 o
   7  10   5        254.16        261.45        13.37 o
   8  10   5        471.51        437.68        15.34 o
   9  10   5        165.03        165.14         9.05 o
  10  10   5         90.27         87.44         8.13 o
 -10  11   5         25.65         35.07        13.28 o
  -9  11   5         84.08         92.73        14.28 o
  -8  11   5         77.00         45.93        17.37 o
  -7  11   5         66.58         52.47        16.30 o
  -6  11   5        167.11        174.54        27.29 o
  -5  11   5        431.20        405.77        32.61 o
  -4  11   5        492.21        494.76        21.96 o
  -3  11   5       1118.82       1103.67        30.12 o
  -2  11   5        516.99        578.02        24.32 o
  -1  11   5        542.96        494.58        12.47 o
   0  11   5         25.28         40.98         3.51 o
   1  11   5        543.95        474.53        14.07 o
   2  11   5        517.34        544.30        13.70 o
   3  11   5       1117.77       1095.95        22.55 o
   4  11   5        491.75        490.29        13.83 o
   5  11   5        431.73        399.41        19.23 o
   6  11   5        166.94        214.58         9.62 o
   7  11   5         66.68         67.47         9.92 o
   8  11   5         77.23         68.31         6.73 o
   9  11   5         83.91         72.90         9.89 o
  10  11   5         25.61         32.26         6.52 o
 -10  12   5         26.58         32.29        19.49 o
  -9  12   5         44.39         60.93        18.08 o
  -8  12   5        135.98        139.74        15.95 o
  -7  12   5        578.57        545.73        25.33 o
  -6  12   5         91.85         72.74        18.08 o
  -5  12   5        464.94        463.17        35.09 o
  -4  12   5        184.01        198.19        14.89 o
  -3  12   5        506.12        500.63        21.45 o
  -2  12   5        143.57        135.02         5.55 o
  -1  12   5        607.28        638.05        15.18 o
   0  12   5       1103.47        955.30        16.72 o
   1  12   5        606.66        616.43        20.74 o
   2  12   5        144.15        146.43         7.15 o
   3  12   5        506.15        484.27        12.95 o
   4  12   5        183.84        173.56         7.94 o
   5  12   5        464.34        462.36        22.87 o
   6  12   5         91.77         93.71        10.68 o
   7  12   5        579.06        511.76        15.86 o
   8  12   5        135.85        145.04        16.35 o
   9  12   5         44.31         45.46         6.92 o
  10  12   5         26.55         38.40         7.40 o
 -10  13   5          1.32          9.92        12.58 o
  -9  13   5          2.07          7.80        12.60 o
  -8  13   5          1.90         -1.24        10.87 o
  -7  13   5        353.78        388.46        21.96 o
  -6  13   5        424.46        430.61        21.96 o
  -5  13   5         52.18         60.31        11.01 o
  -4  13   5        108.69        115.35        24.81 o
  -3  13   5        679.52        678.61        27.64 o
  -2  13   5        438.99        470.31        13.36 o
  -1  13   5        290.09        280.27         7.32 o
   0  13   5       1916.89       1830.84        29.97 o
   1  13   5        289.50        283.30        13.73 o
   2  13   5        438.69        455.95        10.82 o
   3  13   5        678.41        648.19        15.76 o
   4  13   5        108.37        126.27         7.21 o
   5  13   5         52.62         57.23         5.58 o
   6  13   5        423.59        380.31        12.68 o
   7  13   5        353.73        390.01        12.93 o
   8  13   5          1.87         -6.24         7.67 o
   9  13   5          2.04          4.18         7.26 o
  10  13   5          1.32         20.88         8.19 o
 -10  14   5         24.56         20.72        13.50 o
  -9  14   5         18.14         41.85        14.12 o
  -8  14   5         26.16         23.49        12.09 o
  -7  14   5        982.46        957.21        36.13 o
  -6  14   5        552.40        555.85        60.25 o
  -5  14   5         25.02         29.19        10.49 o
  -4  14   5        230.12        234.68        16.26 o
  -3  14   5         36.29         26.06         9.76 o
  -2  14   5        528.30        565.00        26.91 o
  -1  14   5       1098.11       1061.96        23.95 o
   0  14   5       1679.59       1668.89        27.62 o
   1  14   5       1097.77        985.04        23.48 o
   2  14   5        529.39        560.03        17.93 o
   3  14   5         36.46         31.73         4.78 o
   4  14   5        230.38        237.40        12.07 o
   5  14   5         25.22         24.06         5.21 o
   6  14   5        552.95        588.09        17.29 o
   7  14   5        981.98        936.32        31.51 o
   8  14   5         26.23         25.87        12.48 o
   9  14   5         18.21         15.52         8.29 o
  10  14   5         24.63         42.36         7.09 o
 -10  15   5          3.09         -1.11        23.75 o
  -9  15   5         10.27         28.50        15.59 o
  -8  15   5         95.82        108.34        15.31 o
  -7  15   5         71.51         72.38        13.50 o
  -6  15   5        289.13        305.42        30.48 o
  -5  15   5        152.30        156.00        14.56 o
  -4  15   5        619.10        633.38        42.88 o
  -3  15   5        179.92        187.31        26.94 o
  -2  15   5       1476.55       1434.93        31.25 o
  -1  15   5        246.04        241.63         8.46 o
   0  15   5        142.70        136.08         7.04 o
   1  15   5        245.65        257.61        16.76 o
   2  15   5       1478.32       1426.83        28.26 o
   3  15   5        179.31        186.50         8.11 o
   4  15   5        618.69        611.85        16.84 o
   5  15   5        152.44        159.54        14.12 o
   6  15   5        289.62        296.84        13.24 o
   7  15   5         71.81         86.28         7.93 o
   8  15   5         96.22         84.01        10.03 o
   9  15   5         10.32         19.08         7.14 o
  10  15   5          3.09          6.56        12.48 o
  -9  16   5        337.28        316.18        25.87 o
  -8  16   5         63.87         59.54        24.81 o
  -7  16   5        148.37        133.73        15.67 o
  -6  16   5        379.29        394.61        27.64 o
  -5  16   5         86.70        105.30        13.31 o
  -4  16   5        115.96        117.25        12.66 o
  -3  16   5         33.67         32.15         9.51 o
  -2  16   5         72.65        111.32        17.70 o
  -1  16   5        130.66        129.05         8.50 o
   0  16   5        177.53        160.19         7.61 o
   1  16   5        130.49        118.75         6.26 o
   2  16   5         72.71         83.55         8.46 o
   3  16   5         33.95         27.67         5.32 o
   4  16   5        115.74        140.94        10.57 o
   5  16   5         86.45         94.08         7.39 o
   6  16   5        380.23        365.24        12.85 o
   7  16   5        148.33        137.74        12.48 o
   8  16   5         63.75         78.46         7.74 o
   9  16   5        337.01        287.37        12.71 o
  -9  17   5         16.57         13.65        19.49 o
  -8  17   5         34.78         39.41        13.47 o
  -7  17   5        232.91        301.60        20.71 o
  -6  17   5         70.30         99.72        13.31 o
  -5  17   5        157.86        163.16        14.68 o
  -4  17   5        521.74        477.77        23.71 o
  -3  17   5        398.02        374.43        56.35 o
  -2  17   5        218.20        203.10        13.17 o
  -1  17   5        681.80        609.34        13.67 o
   0  17   5         17.67         18.88         4.37 o
   1  17   5        679.98        628.81        16.34 o
   2  17   5        218.95        212.05         8.28 o
   3  17   5        398.27        362.95        12.19 o
   4  17   5        522.15        535.47        28.81 o
   5  17   5        157.61        186.94        15.20 o
   6  17   5         70.40         93.19         9.11 o
   7  17   5        233.10        288.07        21.69 o
   8  17   5         34.88         41.90         6.89 o
   9  17   5         16.52         18.44        11.36 o
  -9  18   5         57.86         71.97        16.26 o
  -8  18   5         32.52         19.92        13.50 o
  -7  18   5        121.52         97.82        15.13 o
  -6  18   5         57.87         73.56        12.95 o
  -5  18   5        520.53        433.84        22.76 o
  -4  18   5        431.01        433.37        21.88 o
  -3  18   5        226.23        235.91        23.39 o
  -2  18   5         34.15         29.84         5.08 o
  -1  18   5         45.21         40.76         5.28 o
   0  18   5        212.63        188.58         8.42 o
   1  18   5         45.22         44.56         4.95 o
   2  18   5         33.92         23.20         5.17 o
   3  18   5        226.01        222.85         9.27 o
   4  18   5        431.53        471.13        16.28 o
   5  18   5        521.02        500.66        21.38 o
   6  18   5         57.71         51.16        10.06 o
   7  18   5        121.71        109.13         8.23 o
   8  18   5         32.59         33.53         9.86 o
   9  18   5         57.75         78.09         8.53 o
  -9  19   5          0.17        -11.12        12.02 o
  -8  19   5         67.64         52.32        14.38 o
  -7  19   5         72.14         83.88        15.95 o
  -6  19   5        324.10        297.54        20.39 o
  -5  19   5         32.11         29.15        10.64 o
  -4  19   5        558.20        569.53        25.22 o
  -3  19   5         19.58         12.77        10.28 o
  -2  19   5        830.68        823.05        21.23 o
  -1  19   5        185.54        191.57        10.23 o
   0  19   5          9.65          9.49         8.92 o
   1  19   5        185.59        192.95        12.89 o
   2  19   5        831.58        840.74        20.66 o
   3  19   5         19.82         15.74         6.65 o
   4  19   5        557.53        544.68        15.35 o
   5  19   5         32.07         34.24         6.21 o
   6  19   5        324.11        282.01        11.36 o
   7  19   5         72.19         63.70         7.09 o
   8  19   5         67.65         70.96        12.61 o
   9  19   5          0.17          7.85         6.72 o
  -8  20   5          8.85         38.85        13.95 o
  -7  20   5        127.35        129.91        29.06 o
  -6  20   5          6.76         10.25        10.36 o
  -5  20   5         89.31         59.48        23.39 o
  -4  20   5        649.60        609.04        27.48 o
  -3  20   5         22.42         45.03         8.58 o
  -2  20   5        693.21        559.17        16.02 o
  -1  20   5        391.80        334.74        24.86 o
   0  20   5        750.01        663.34        24.96 o
   1  20   5        392.05        347.27        11.40 o
   2  20   5        692.60        561.01        15.34 o
   3  20   5         22.43         26.73         5.62 o
   4  20   5        649.87        655.63        20.77 o
   5  20   5         89.21         75.39         9.92 o
   6  20   5          6.76          8.24         9.21 o
   7  20   5        126.89        138.09         9.22 o
   8  20   5          8.91          5.67         6.30 o
  -8  21   5         31.03         42.99        14.68 o
  -7  21   5         55.97         75.45        17.01 o
  -6  21   5        142.25        120.78        15.41 o
  -5  21   5         76.76         66.08        12.47 o
  -4  21   5         51.23         68.23        11.98 o
  -3  21   5         80.30         77.82        16.74 o
  -2  21   5         11.53         15.83         4.98 o
  -1  21   5        568.58        641.33        24.04 o
   0  21   5         48.60         72.81         7.78 o
   1  21   5        568.10        583.49        22.51 o
   2  21   5         11.52         11.51         5.93 o
   3  21   5         80.51         80.69         7.43 o
   4  21   5         51.45         90.63         7.60 o
   5  21   5         77.10         79.41        10.84 o
   6  21   5        142.46        130.08        12.28 o
   7  21   5         55.97         52.26         7.21 o
   8  21   5         31.12         42.89         9.41 o
  -8  22   5          1.06         12.73        13.40 o
  -7  22   5         34.63         25.57        13.31 o
  -6  22   5         42.03         62.07        13.38 o
  -5  22   5         44.76         61.37        14.53 o
  -4  22   5          6.67          5.55        14.89 o
  -3  22   5        110.17        130.79         8.22 o
  -2  22   5          2.22         -2.43         4.55 o
  -1  22   5        259.33        238.78        10.87 o
   0  22   5          0.29         13.14         7.07 o
   1  22   5        259.91        249.58         9.88 o
   2  22   5          2.17          5.92        12.47 o
   3  22   5        109.95        129.88         9.00 o
   4  22   5          6.71          2.02         5.57 o
   5  22   5         44.64         33.38         6.34 o
   6  22   5         41.94         41.36         7.03 o
   7  22   5         34.37         50.87        10.74 o
   8  22   5          1.10          2.18        19.23 o
  -7  23   5          9.44         13.52        12.47 o
  -6  23   5         42.59         34.94        12.39 o
  -5  23   5        174.51        193.72        16.99 o
  -4  23   5         30.72         33.44         6.26 o
  -3  23   5         28.37         46.18         5.99 o
  -2  23   5        123.43        163.96        12.79 o
  -1  23   5        280.73        235.10        13.10 o
   0  23   5        102.55        100.13         7.08 o
   1  23   5        281.03        223.05         9.72 o
   2  23   5        123.75        165.83        11.55 o
   3  23   5         28.47         28.99         7.59 o
   4  23   5         30.57         35.78         6.64 o
   5  23   5        174.65        162.57        14.26 o
   6  23   5         42.65         36.07         6.99 o
   7  23   5          9.57         15.58        10.33 o
  -7  24   5         35.59         35.21        13.95 o
  -6  24   5          9.06         15.85        12.27 o
  -5  24   5        138.32        139.29        15.22 o
  -4  24   5         19.06         25.59         6.15 o
  -3  24   5        272.09        246.93        11.15 o
  -2  24   5        194.57        196.45        10.20 o
  -1  24   5        133.45        160.59        11.04 o
   0  24   5         37.18         27.83         5.50 o
   1  24   5        133.66        167.17        11.69 o
   2  24   5        194.20        181.39        12.35 o
   3  24   5        272.77        276.74        16.47 o
   4  24   5         19.23         25.82         6.18 o
   5  24   5        138.34        142.15        29.33 o
   6  24   5          9.04         -3.04         6.30 o
   7  24   5         35.49         40.24         7.56 o
  -6  25   5         57.87         88.29        15.28 o
  -5  25   5         56.21         50.85         8.90 o
  -4  25   5        187.95        208.36        10.92 o
  -3  25   5         14.68         12.73         5.51 o
  -2  25   5         55.98         51.85         6.60 o
  -1  25   5         18.62         15.96         6.95 o
   0  25   5         39.71         33.12         5.67 o
   1  25   5         18.56         12.63        12.23 o
   2  25   5         55.89         48.24         8.35 o
   3  25   5         14.58          4.29        10.52 o
   4  25   5        188.08        224.77        15.76 o
   5  25   5         56.37         52.39        19.03 o
   6  25   5         57.94         81.98        19.49 o
  -6  26   5         10.02         15.03        11.33 o
  -5  26   5         53.39         61.30         7.52 o
  -4  26   5        158.60        167.40        11.89 o
  -3  26   5         72.49         77.43         7.39 o
  -2  26   5         29.44         27.07         5.55 o
  -1  26   5         45.88         33.60        11.07 o
   0  26   5        343.22        416.92        18.08 o
   1  26   5         45.93         26.48        10.30 o
   2  26   5         29.39         33.86        12.99 o
   3  26   5         72.92         64.40         9.45 o
   4  26   5        158.71        151.42        10.45 o
   5  26   5         53.45         65.92        20.55 o
   6  26   5         10.18         14.59         9.59 o
  -5  27   5         69.61         56.32        11.27 o
  -4  27   5        246.88        310.73        13.43 o
  -3  27   5        116.84        160.70        13.75 o
  -2  27   5         33.85         27.38         5.55 o
  -1  27   5         54.28         48.40         6.35 o
   0  27   5         14.65         20.16         7.29 o
   1  27   5         54.09         48.36        12.99 o
   2  27   5         33.87         23.07        10.43 o
   3  27   5        116.90        172.68        12.37 o
   4  27   5        247.19        290.94        13.24 o
   5  27   5         69.74         83.73        15.18 o
  -4  28   5          1.94          2.80         5.81 o
  -3  28   5         27.73         27.38         6.05 o
  -2  28   5        105.61        100.19         9.62 o
  -1  28   5         33.75         37.68         8.54 o
   0  28   5          0.02          5.12         7.77 o
   1  28   5         33.65         29.84        12.35 o
   2  28   5        105.63        103.09        15.11 o
   3  28   5         27.70         36.71        18.68 o
   4  28   5          1.87          3.39        11.46 o
  -4  29   5          7.27         -2.84         5.90 o
  -3  29   5         85.36        117.46         8.87 o
  -2  29   5         66.78         51.51         7.00 o
  -1  29   5          6.21         23.37         7.90 o
   0  29   5        116.63        137.42        12.03 o
   1  29   5          6.21         18.24         7.96 o
   2  29   5         66.94         73.84        22.02 o
   3  29   5         85.54        115.62        20.74 o
   4  29   5          7.31          1.42         9.92 o
  -2  30   5         82.00         65.48         9.27 o
  -1  30   5         20.97         38.94        16.22 o
   0  30   5         17.25         21.26         9.02 o
   1  30   5         20.97         15.91        13.29 o
   2  30   5         81.53         75.00        10.75 o
   0   0   6          0.04         -3.17         3.17 o
   1   0   6        367.94        304.67         9.04 o
   2   0   6          0.60          2.64         4.27 o
   3   0   6        306.87        314.29        10.05 o
   4   0   6        889.48        815.53        16.20 o
   5   0   6          5.69          4.64         4.19 o
   6   0   6        787.01        769.32        17.64 o
   7   0   6         24.51         41.52         5.85 o
   8   0   6         83.68         80.61        11.82 o
   9   0   6        105.31        120.76        15.24 o
  10   0   6          0.33         -6.36         9.96 o
  11   0   6          1.47         -7.09        14.89 o
 -11   1   6         35.64         36.86        17.72 o
 -10   1   6         17.91         26.78        11.39 o
  -9   1   6         79.65         68.22        12.77 o
  -8   1   6        325.08        344.01        15.24 o
  -7   1   6        303.54        297.68        10.33 o
  -6   1   6        227.91        207.80         7.47 o
  -5   1   6         54.85         62.09         3.94 o
  -4   1   6        109.66        118.12         4.63 o
  -3   1   6        715.88        706.78        17.31 o
  -2   1   6        349.77        386.79        13.20 o
  -1   1   6         46.91         51.24         3.74 o
   0   1   6       2361.34       2299.55        34.17 o
   1   1   6         47.01         50.24         3.93 o
   2   1   6        348.87        420.50        13.20 o
   3   1   6        715.87        677.27        14.85 o
   4   1   6        109.86        121.34         7.71 o
   5   1   6         54.76         54.96         4.20 o
   6   1   6        228.23        203.46         7.72 o
   7   1   6        303.18        309.59         9.79 o
   8   1   6        325.53        353.34        15.75 o
   9   1   6         79.55         77.57        12.44 o
  10   1   6         17.89         34.02        21.97 o
  11   1   6         35.70         26.94        17.01 o
 -10   2   6         60.00         77.61        13.79 o
  -9   2   6         39.80         50.98        12.42 o
  -8   2   6         35.81         26.97         7.61 o
  -7   2   6         70.54         77.82         5.47 o
  -6   2   6        213.46        201.50         6.82 o
  -5   2   6          9.18         14.36         2.88 o
  -4   2   6        209.19        199.44         7.61 o
  -3   2   6        412.86        460.26        10.28 o
  -2   2   6        123.06        106.22         8.08 o
  -1   2   6       1512.44       1503.64        24.82 o
   0   2   6         59.38         44.43         3.91 o
   1   2   6       1513.86       1489.79        30.00 o
   2   2   6        122.16         99.50         5.81 o
   3   2   6        412.42        451.68        10.64 o
   4   2   6        209.55        198.09         7.22 o
   5   2   6          9.18          3.20         4.09 o
   6   2   6        213.75        214.79        12.28 o
   7   2   6         70.62         77.26         7.67 o
   8   2   6         35.74         31.65         7.57 o
   9   2   6         39.79         37.17         7.62 o
  10   2   6         59.98         68.76        22.68 o
 -10   3   6          9.51         28.18        12.94 o
  -9   3   6         42.06         51.28        12.94 o
  -8   3   6        189.41        202.82        14.89 o
  -7   3   6         44.85         48.27         9.21 o
  -6   3   6         53.57         49.13         4.25 o
  -5   3   6         26.80         23.59         2.74 o
  -4   3   6        154.19        156.83         7.72 o
  -3   3   6        518.87        564.90        11.58 o
  -2   3   6        239.70        239.85        10.95 o
  -1   3   6        529.76        560.00        10.23 o
   0   3   6       2066.70       2059.05        33.33 o
   1   3   6        528.51        540.97        12.37 o
   2   3   6        240.00        244.16         6.59 o
   3   3   6        518.96        539.67        11.23 o
   4   3   6        154.13        159.05         8.89 o
   5   3   6         26.82         25.11         3.74 o
   6   3   6         53.64         42.21         4.59 o
   7   3   6         45.00         59.43         6.85 o
   8   3   6        189.91        209.92         9.15 o
   9   3   6         42.07         45.48        10.00 o
  10   3   6          9.46         45.37        23.39 o
 -10   4   6         48.29         49.62        13.72 o
  -9   4   6        107.94        122.86        16.30 o
  -8   4   6        107.98        111.05        10.30 o
  -7   4   6        290.74        277.34        17.92 o
  -6   4   6        243.61        251.53         8.67 o
  -5   4   6        204.89        193.95         5.32 o
  -4   4   6        666.06        696.91        12.56 o
  -3   4   6        927.85        858.76        19.25 o
  -2   4   6        762.23        785.96        15.32 o
  -1   4   6        102.45         92.77         4.45 o
   0   4   6         16.28         22.99         4.11 o
   1   4   6        103.07         95.29         4.53 o
   2   4   6        760.27        744.37        13.59 o
   3   4   6        928.91        849.01        22.59 o
   4   4   6        664.04        688.76        16.55 o
   5   4   6        205.04        189.74         7.45 o
   6   4   6        243.74        250.41        14.68 o
   7   4   6        290.63        284.32        13.30 o
   8   4   6        107.76         95.60         9.17 o
   9   4   6        108.30        111.84         7.70 o
  10   4   6         48.24         50.81        10.21 o
 -10   5   6         90.04         76.85        14.51 o
  -9   5   6          8.80         14.83        12.09 o
  -8   5   6        252.17        218.70        12.78 o
  -7   5   6        196.64        185.65        23.39 o
  -6   5   6         53.27         35.96        10.28 o
  -5   5   6         25.02         30.18         8.51 o
  -4   5   6        554.17        536.08        11.29 o
  -3   5   6        359.15        379.96         9.14 o
  -2   5   6        204.07        192.01         6.57 o
  -1   5   6        677.25        746.73        14.99 o
   0   5   6       1580.59       1591.22        30.70 o
   1   5   6        678.41        718.53        15.34 o
   2   5   6        204.16        194.33         7.82 o
   3   5   6        358.47        379.49        10.69 o
   4   5   6        554.74        545.04        13.85 o
   5   5   6         25.06         20.27         3.88 o
   6   5   6         53.25         53.31        10.54 o
   7   5   6        196.28        216.73         8.74 o
   8   5   6        252.52        250.01        10.08 o
   9   5   6          8.78         17.74         5.57 o
  10   5   6         89.78         87.56        10.95 o
 -10   6   6        117.66        115.13        16.45 o
  -9   6   6         64.12         37.19        25.52 o
  -8   6   6        266.99        265.35        19.03 o
  -7   6   6         77.10         62.48        13.11 o
  -6   6   6         43.44         50.81        11.20 o
  -5   6   6          7.23          2.36         6.80 o
  -4   6   6         81.06         62.06         7.24 o
  -3   6   6       1155.27       1153.03        30.24 o
  -2   6   6        583.79        635.72        15.19 o
  -1   6   6        137.36        133.01         6.05 o
   0   6   6         17.13         22.60         2.53 o
   1   6   6        137.92        146.20         7.61 o
   2   6   6        584.25        586.73        13.27 o
   3   6   6       1155.56       1102.69        24.41 o
   4   6   6         80.75         69.69         6.08 o
   5   6   6          7.24          9.09         3.79 o
   6   6   6         43.68         41.80         5.12 o
   7   6   6         77.06         80.94         8.76 o
   8   6   6        266.88        301.37        11.04 o
   9   6   6         63.88         43.33         6.05 o
  10   6   6        117.73        108.99        22.33 o
 -10   7   6         12.49         21.08        13.51 o
  -9   7   6        158.88        188.66        20.20 o
  -8   7   6          4.16         -1.05         9.99 o
  -7   7   6       1251.79       1213.17        57.77 o
  -6   7   6         43.62         36.32        10.49 o
  -5   7   6        454.47        432.77        35.09 o
  -4   7   6         49.94         60.59         5.75 o
  -3   7   6         93.69        103.61         8.49 o
  -2   7   6        395.00        378.98         9.41 o
  -1   7   6        294.23        279.08         8.18 o
   0   7   6        186.19        171.95         6.19 o
   1   7   6        294.02        274.49         9.10 o
   2   7   6        394.65        378.39         9.76 o
   3   7   6         93.31        118.55         6.33 o
   4   7   6         49.67         42.00         4.55 o
   5   7   6        453.33        457.05        15.10 o
   6   7   6         43.86         40.69         5.01 o
   7   7   6       1251.19       1221.09        27.53 o
   8   7   6          4.14         19.00         4.86 o
   9   7   6        158.84        175.18         9.14 o
  10   7   6         12.40         12.34         6.23 o
 -10   8   6         36.16         34.89        14.28 o
  -9   8   6         41.79         52.86        13.53 o
  -8   8   6         46.45         67.97        13.51 o
  -7   8   6        367.57        419.16        21.80 o
  -6   8   6        199.99        192.06        15.78 o
  -5   8   6         34.86         45.77        10.53 o
  -4   8   6        327.46        332.76        24.99 o
  -3   8   6        388.99        446.31        21.97 o
  -2   8   6        812.72        783.99        16.19 o
  -1   8   6        103.48        105.13         5.63 o
   0   8   6       1120.24       1235.13        21.44 o
   1   8   6        103.48        107.85         5.11 o
   2   8   6        810.75        787.29        15.02 o
   3   8   6        389.30        422.51        12.30 o
   4   8   6        327.50        336.13        10.68 o
   5   8   6         34.78         40.79         9.22 o
   6   8   6        199.93        189.85         8.46 o
   7   8   6        368.18        409.53        12.89 o
   8   8   6         46.50         56.46         6.07 o
   9   8   6         41.68         63.13        11.98 o
  10   8   6         36.24         42.94         7.24 o
 -10   9   6         22.15         26.53        15.59 o
  -9   9   6         42.22         31.51        13.78 o
  -8   9   6        135.53        116.95        15.28 o
  -7   9   6          7.17         -2.13        10.53 o
  -6   9   6         98.59        113.76        16.30 o
  -5   9   6        341.52        393.44        19.79 o
  -4   9   6       1187.67       1157.83        31.48 o
  -3   9   6        287.62        270.62        11.03 o
  -2   9   6       1477.03       1478.64        27.46 o
  -1   9   6        145.19        152.82         5.10 o
   0   9   6        300.30        305.08         7.45 o
   1   9   6        145.81        155.14         5.86 o
   2   9   6       1478.24       1430.08        25.04 o
   3   9   6        287.12        266.10        17.19 o
   4   9   6       1186.90       1167.40        26.02 o
   5   9   6        342.13        338.50        13.62 o
   6   9   6         98.45        109.53         6.91 o
   7   9   6          7.12          9.35         4.85 o
   8   9   6        135.35        122.73         8.49 o
   9   9   6         42.07         52.61         9.92 o
  10   9   6         22.14         22.16         9.40 o
 -10  10   6         19.34         14.27        13.78 o
  -9  10   6        202.21        192.09        17.96 o
  -8  10   6          1.60          4.30        11.77 o
  -7  10   6         94.63        114.53        15.24 o
  -6  10   6        175.67        164.66        15.23 o
  -5  10   6         96.94         96.19        12.21 o
  -4  10   6        197.47        253.30        17.27 o
  -3  10   6        389.37        412.79        21.61 o
  -2  10   6        116.11        116.41         5.67 o
  -1  10   6        865.87        885.15        26.35 o
   0  10   6        141.53        133.65         5.15 o
   1  10   6        865.99        873.09        35.56 o
   2  10   6        115.97        124.66         5.76 o
   3  10   6        388.98        393.28        19.23 o
   4  10   6        197.59        228.95         8.97 o
   5  10   6         97.28        100.29        10.23 o
   6  10   6        175.59        166.84         8.15 o
   7  10   6         94.32        111.47         9.00 o
   8  10   6          1.59         13.29         8.90 o
   9  10   6        202.25        202.67        10.18 o
  10  10   6         19.48         22.18         6.98 o
 -10  11   6         46.95         51.41        15.28 o
  -9  11   6         53.16         69.46        14.94 o
  -8  11   6        232.29        225.93        18.97 o
  -7  11   6        403.76        409.98        34.73 o
  -6  11   6        511.22        514.45        31.54 o
  -5  11   6        722.21        625.46        26.94 o
  -4  11   6         42.56         34.34        10.38 o
  -3  11   6        146.58        155.66        10.71 o
  -2  11   6        558.35        545.48        18.33 o
  -1  11   6         97.42        114.02         4.57 o
   0  11   6        128.89        131.86         5.66 o
   1  11   6         97.32        113.56        11.49 o
   2  11   6        558.49        532.44        11.80 o
   3  11   6        147.30        152.92         7.58 o
   4  11   6         42.68         37.02         7.26 o
   5  11   6        721.43        656.31        20.46 o
   6  11   6        511.20        513.97        15.76 o
   7  11   6        403.46        386.97        12.93 o
   8  11   6        232.65        240.89        10.53 o
   9  11   6         53.02         52.97        10.74 o
  10  11   6         46.94         78.04         9.71 o
 -10  12   6         30.83         13.40        14.01 o
  -9  12   6         71.84         65.60        15.13 o
  -8  12   6         57.61         32.87        13.11 o
  -7  12   6        209.00        188.25        16.65 o
  -6  12   6        494.80        480.24        24.12 o
  -5  12   6        152.10        154.69        14.81 o
  -4  12   6        214.51        182.51        14.48 o
  -3  12   6        114.39        109.79         9.76 o
  -2  12   6       1069.18       1063.01        28.88 o
  -1  12   6        849.35        742.69        17.92 o
   0  12   6          8.19         10.91         5.91 o
   1  12   6        847.83        720.87        18.71 o
   2  12   6       1069.51       1029.62        21.98 o
   3  12   6        114.17         93.17         5.90 o
   4  12   6        214.30        188.89         8.34 o
   5  12   6        152.33        166.03        11.25 o
   6  12   6        495.13        486.30        14.75 o
   7  12   6        209.02        182.33         9.62 o
   8  12   6         57.55         54.74        11.15 o
   9  12   6         71.76         62.06         7.39 o
  10  12   6         30.85         26.67        15.77 o
  -9  13   6         37.36         54.05        14.81 o
  -8  13   6         63.51         71.98        14.94 o
  -7  13   6        116.40        108.47        15.13 o
  -6  13   6        121.99        106.94        14.13 o
  -5  13   6         44.93         31.25        12.76 o
  -4  13   6         59.73         69.88        20.20 o
  -3  13   6        361.42        316.24        38.63 o
  -2  13   6         66.97         75.14        10.73 o
  -1  13   6        712.35        736.17        14.96 o
   0  13   6         50.43         56.32         4.15 o
   1  13   6        711.87        703.34        23.05 o
   2  13   6         66.96         76.42         5.76 o
   3  13   6        361.39        322.15        20.17 o
   4  13   6         60.24         74.99         5.96 o
   5  13   6         44.93         33.61         7.78 o
   6  13   6        121.62         96.27         7.01 o
   7  13   6        116.65        102.21         7.49 o
   8  13   6         63.42         68.16         8.18 o
   9  13   6         37.46         47.22         9.23 o
  -9  14   6          9.57         29.79        17.01 o
  -8  14   6        124.72        141.38        17.54 o
  -7  14   6         89.66        111.60        14.79 o
  -6  14   6         15.30          4.42        11.14 o
  -5  14   6         92.80         60.93        11.91 o
  -4  14   6         45.51         41.67        12.76 o
  -3  14   6        190.59        162.67        14.15 o
  -2  14   6        539.70        509.21        45.37 o
  -1  14   6        189.77        177.36         9.48 o
   0  14   6        109.85        129.99        11.66 o
   1  14   6        189.33        192.15         9.41 o
   2  14   6        539.92        524.75        12.07 o
   3  14   6        190.10        187.16        11.56 o
   4  14   6         45.34         30.38         7.06 o
   5  14   6         92.93         75.34         6.54 o
   6  14   6         15.18         17.08         5.95 o
   7  14   6         89.87        111.17         8.03 o
   8  14   6        124.90        132.99         8.85 o
   9  14   6          9.49         17.32        12.48 o
  -9  15   6         18.13         48.49        16.30 o
  -8  15   6         46.19         65.29        15.15 o
  -7  15   6        227.00        257.03        45.01 o
  -6  15   6        108.88         87.14        13.76 o
  -5  15   6        260.12        272.18        18.49 o
  -4  15   6        218.57        212.93        39.69 o
  -3  15   6        113.86        151.43        13.62 o
  -2  15   6        483.22        454.72        43.24 o
  -1  15   6        769.62        742.40        23.62 o
   0  15   6         11.72          3.21         9.62 o
   1  15   6        768.29        717.75        18.38 o
   2  15   6        483.34        451.32        16.11 o
   3  15   6        113.65        124.22         7.11 o
   4  15   6        218.80        217.11         9.81 o
   5  15   6        260.31        253.02        10.44 o
   6  15   6        109.11         89.67         8.49 o
   7  15   6        226.82        252.42        11.06 o
   8  15   6         46.46         50.09         6.75 o
   9  15   6         18.13         23.99         6.91 o
  -9  16   6        222.30        215.96        21.45 o
  -8  16   6         35.77         56.95        14.64 o
  -7  16   6         41.21         58.21        13.76 o
  -6  16   6        199.42        210.03        17.82 o
  -5  16   6         12.12         -4.10        10.73 o
  -4  16   6         36.49         35.10        11.34 o
  -3  16   6         93.06         97.55        16.66 o
  -2  16   6        371.86        348.69        43.95 o
  -1  16   6         73.93         57.50         6.22 o
   0  16   6         38.69         43.21         6.85 o
   1  16   6         73.80         66.87         5.83 o
   2  16   6        371.07        329.10        14.16 o
   3  16   6         93.06         75.34         6.47 o
   4  16   6         36.20         29.37         5.72 o
   5  16   6         12.05         15.02         5.34 o
   6  16   6        199.90        207.86        11.41 o
   7  16   6         41.22         37.61         6.27 o
   8  16   6         35.64         31.39         7.98 o
   9  16   6        222.09        231.90        11.63 o
  -9  17   6         36.11         55.19        15.74 o
  -8  17   6         65.26         63.34        20.56 o
  -7  17   6         36.27         57.05        25.52 o
  -6  17   6         18.11         22.02        11.91 o
  -5  17   6         30.24         20.81        25.87 o
  -4  17   6        205.47        197.36        15.67 o
  -3  17   6         40.59         51.20        14.53 o
  -2  17   6         17.60         17.85        18.43 o
  -1  17   6        117.18        142.73         7.60 o
   0  17   6         17.85         10.44         4.57 o
   1  17   6        117.05        119.12         7.26 o
   2  17   6         17.61         15.74         6.45 o
   3  17   6         40.84         59.79         8.96 o
   4  17   6        205.95        184.82        13.91 o
   5  17   6         30.38         33.93        15.76 o
   6  17   6         18.00         13.97         7.51 o
   7  17   6         36.51         33.12         8.49 o
   8  17   6         65.21         81.85         8.18 o
   9  17   6         36.20         47.60         8.48 o
  -8  18   6          0.21         11.78        12.76 o
  -7  18   6          9.28          1.67        12.39 o
  -6  18   6        118.42         92.44        14.49 o
  -5  18   6        363.10        351.00        20.82 o
  -4  18   6        240.58        256.21        18.03 o
  -3  18   6        251.54        262.37        20.56 o
  -2  18   6        146.16        151.12        18.08 o
  -1  18   6         27.08         32.17         7.06 o
   0  18   6        253.12        239.63        11.65 o
   1  18   6         26.97         28.43         5.12 o
   2  18   6        146.86        111.58         9.19 o
   3  18   6        251.24        227.75         9.55 o
   4  18   6        240.77        283.64        12.18 o
   5  18   6        363.21        325.95        12.51 o
   6  18   6        118.50        113.39         7.98 o
   7  18   6          9.18         18.80        10.54 o
   8  18   6          0.22         15.33         7.16 o
  -8  19   6         87.04        107.24        23.04 o
  -7  19   6        132.39        153.60        28.00 o
  -6  19   6         29.60         31.87        17.72 o
  -5  19   6          0.81         10.66        10.71 o
  -4  19   6         25.02         14.55        12.76 o
  -3  19   6        108.73        113.63        17.37 o
  -2  19   6          6.03         11.06        10.95 o
  -1  19   6         26.39         18.41         6.25 o
   0  19   6        167.05        154.26         8.24 o
   1  19   6         26.29         14.54         5.11 o
   2  19   6          6.04          7.97         5.87 o
   3  19   6        108.79        102.41        10.02 o
   4  19   6         25.13         32.85         5.84 o
   5  19   6          0.81         -2.83         5.30 o
   6  19   6         29.77         33.22         6.45 o
   7  19   6        132.32        122.67        10.53 o
   8  19   6         87.35        104.03         9.12 o
  -8  20   6         10.04          7.40        27.29 o
  -7  20   6         36.62         24.53        13.95 o
  -6  20   6          2.90          5.99        11.84 o
  -5  20   6         61.00         63.54        21.97 o
  -4  20   6         75.73         44.52        11.70 o
  -3  20   6         96.26         97.94        13.82 o
  -2  20   6        287.27        339.09        18.31 o
  -1  20   6         87.91        114.26         7.77 o
   0  20   6        419.13        438.71        14.06 o
   1  20   6         88.33        119.06         9.31 o
   2  20   6        286.48        342.31        15.05 o
   3  20   6         96.31         90.69         8.90 o
   4  20   6         75.68         57.13         7.91 o
   5  20   6         61.20         45.08         6.74 o
   6  20   6          2.92          0.50         5.77 o
   7  20   6         36.50         33.90         8.87 o
   8  20   6         10.06         15.16        13.51 o
  -7  21   6         21.18         30.77        16.66 o
  -6  21   6         34.39         53.13        13.25 o
  -5  21   6         16.46         27.38        11.58 o
  -4  21   6          6.72         26.09        10.26 o
  -3  21   6         32.98         35.34         6.83 o
  -2  21   6         30.93         34.52        12.07 o
  -1  21   6         28.18         25.40         9.24 o
   0  21   6        404.15        377.49        12.98 o
   1  21   6         28.27          9.91         6.53 o
   2  21   6         30.95         38.31         7.59 o
   3  21   6         32.89         30.56         6.07 o
   4  21   6          6.71         15.40         8.80 o
   5  21   6         16.38         16.69         6.24 o
   6  21   6         34.43         25.23         6.77 o
   7  21   6         21.26         29.94         6.77 o
  -7  22   6          9.89         31.15        13.40 o
  -6  22   6          1.98          0.99        11.53 o
  -5  22   6         67.85         91.10        13.88 o
  -4  22   6        121.81        119.13        14.52 o
  -3  22   6         12.84          5.28         5.63 o
  -2  22   6         20.27         38.55         7.47 o
  -1  22   6        157.11        152.43         8.71 o
   0  22   6        141.25        138.33         8.06 o
   1  22   6        157.18        158.32        15.81 o
   2  22   6         20.17         35.81         7.67 o
   3  22   6         12.84         -2.95         5.83 o
   4  22   6        121.89        126.45        14.63 o
   5  22   6         67.71         65.63         7.70 o
   6  22   6          2.03          4.01         6.23 o
   7  22   6          9.84         14.57         6.54 o
  -6  23   6         39.87         82.95        20.20 o
  -5  23   6         87.43        109.01        24.45 o
  -4  23   6         21.06         22.26         6.37 o
  -3  23   6         76.61         76.53        10.02 o
  -2  23   6         77.24         65.60         6.57 o
  -1  23   6         54.39         93.11         7.42 o
   0  23   6          8.78         23.59        17.42 o
   1  23   6         54.33         71.51        14.39 o
   2  23   6         77.12         56.34         8.29 o
   3  23   6         76.91         79.34         8.40 o
   4  23   6         21.07         29.43         8.29 o
   5  23   6         87.46        110.11         9.12 o
   6  23   6         39.91         47.01         7.56 o
  -6  24   6          4.29         14.76        12.85 o
  -5  24   6         55.59         99.34        14.64 o
  -4  24   6         63.17         74.99         7.91 o
  -3  24   6         11.09         21.58         6.15 o
  -2  24   6         26.65         16.98         5.62 o
  -1  24   6        121.39        125.57         8.54 o
   0  24   6         87.26         62.43         8.33 o
   1  24   6        121.31        123.07        11.59 o
   2  24   6         26.47         22.54         8.15 o
   3  24   6         11.08         15.82         7.47 o
   4  24   6         63.23         61.43        11.36 o
   5  24   6         55.57         89.58         9.39 o
   6  24   6          4.29         11.55         7.17 o
  -5  25   6         21.25         32.34        17.60 o
  -4  25   6        218.65        229.83        11.88 o
  -3  25   6         89.22        101.66         8.40 o
  -2  25   6        126.54        149.16         9.40 o
  -1  25   6         15.98         30.66        10.73 o
   0  25   6         41.07         32.56         7.84 o
   1  25   6         15.99         24.62         7.24 o
   2  25   6        126.17        156.31        11.56 o
   3  25   6         89.30         99.32         8.55 o
   4  25   6        218.92        259.83        12.40 o
   5  25   6         21.32         34.98         7.85 o
  -5  26   6         11.75         31.19        12.86 o
  -4  26   6          9.24         16.89        12.39 o
  -3  26   6        120.54        136.73        11.88 o
  -2  26   6         16.51         35.21        12.99 o
  -1  26   6         59.80         54.90        12.29 o
   0  26   6          0.21          6.63        11.59 o
   1  26   6         59.82         76.53         9.51 o
   2  26   6         16.69         25.73        14.75 o
   3  26   6        120.33        139.01        10.10 o
   4  26   6          9.20         16.09         7.88 o
   5  26   6         11.75          3.02         7.03 o
  -4  27   6        173.09        167.95        22.04 o
  -3  27   6         44.63         60.57        11.45 o
  -2  27   6         14.48         10.67         6.19 o
  -1  27   6         72.71         63.71        12.55 o
   0  27   6         16.12         17.01        12.86 o
   1  27   6         72.68         64.59        17.23 o
   2  27   6         14.49         15.03        16.07 o
   3  27   6         44.56         50.56        12.38 o
   4  27   6        172.97        167.75        10.66 o
  -3  28   6         53.29         76.22        10.77 o
  -2  28   6         50.99         83.19        19.15 o
  -1  28   6         88.62        107.82        10.93 o
   0  28   6         77.53         71.72        14.51 o
   1  28   6         88.40         80.42        13.46 o
   2  28   6         50.87         73.48        10.06 o
   3  28   6         53.26         69.21         8.70 o
  -2  29   6         22.77         27.99         8.57 o
  -1  29   6         13.17         19.39         7.94 o
   0  29   6        133.26        108.92        11.41 o
   1  29   6         13.12          9.89        15.88 o
   2  29   6         22.87         40.54        12.90 o
   0   0   7       2842.97       3073.25        59.97 o
   1   0   7        166.89        171.55         5.72 o
   2   0   7       2274.50       2258.12        49.94 o
   3   0   7          5.92          7.81         3.38 o
   4   0   7          2.70          2.94         2.96 o
   5   0   7        170.31        156.55         6.29 o
   6   0   7       1119.18       1069.56        37.74 o
   7   0   7          5.88          6.75         7.44 o
   8   0   7        106.59        131.52        11.98 o
   9   0   7         23.59         20.17        17.01 o
  10   0   7         16.93         25.05        13.47 o
 -10   1   7         16.86         19.46        12.94 o
  -9   1   7         21.48         17.82        11.91 o
  -8   1   7         85.66         92.38        16.76 o
  -7   1   7         31.52         31.61         9.09 o
  -6   1   7         55.95         56.27         5.75 o
  -5   1   7        322.74        336.45        10.83 o
  -4   1   7         36.05         41.14         6.04 o
  -3   1   7        277.51        283.90         8.32 o
  -2   1   7        144.59        144.99         6.27 o
  -1   1   7        346.48        341.26         9.39 o
   0   1   7        458.08        419.40         7.80 o
   1   1   7        347.01        345.63         9.32 o
   2   1   7        144.21        148.20        10.03 o
   3   1   7        277.29        280.62         7.75 o
   4   1   7         36.13         34.61         4.19 o
   5   1   7        322.69        331.31        16.17 o
   6   1   7         56.19         57.34         5.66 o
   7   1   7         31.80         46.17         5.43 o
   8   1   7         85.54         66.10         9.57 o
   9   1   7         21.61         13.14        17.37 o
  10   1   7         16.78         20.71        13.09 o
 -10   2   7         12.29         17.26        13.09 o
  -9   2   7        124.98         94.58        14.13 o
  -8   2   7         43.75         36.11        11.39 o
  -7   2   7        768.00        728.43        27.51 o
  -6   2   7        367.48        343.53        16.65 o
  -5   2   7        311.08        313.41        10.54 o
  -4   2   7        151.29        150.98         7.51 o
  -3   2   7         97.54         93.26         6.21 o
  -2   2   7        909.21        924.37        20.02 o
  -1   2   7        219.68        218.60         7.13 o
   0   2   7         59.01         46.16         7.00 o
   1   2   7        219.90        214.75         7.05 o
   2   2   7        908.59        914.78        19.17 o
   3   2   7         97.61         91.89         4.32 o
   4   2   7        150.76        144.19         6.96 o
   5   2   7        310.80        306.06        14.38 o
   6   2   7        366.65        327.54        11.60 o
   7   2   7        768.35        727.67        20.15 o
   8   2   7         43.59         50.62        16.66 o
   9   2   7        124.86        100.09        16.30 o
  10   2   7         12.28          9.21        22.68 o
 -10   3   7        120.58        155.06        17.86 o
  -9   3   7         13.18         21.75        11.75 o
  -8   3   7          9.33         11.93        11.39 o
  -7   3   7         75.86         87.04        13.09 o
  -6   3   7         18.35         10.32         5.64 o
  -5   3   7          1.18         -0.83         6.79 o
  -4   3   7        258.22        249.71        12.28 o
  -3   3   7        275.05        259.41         7.08 o
  -2   3   7        398.79        370.25        10.02 o
  -1   3   7        304.52        307.89         8.52 o
   0   3   7          2.13          3.28         6.54 o
   1   3   7        304.76        281.28         8.46 o
   2   3   7        398.93        375.57        13.06 o
   3   3   7        274.90        260.68         7.78 o
   4   3   7        257.95        245.42         9.62 o
   5   3   7          1.21          4.17         3.60 o
   6   3   7         18.38         18.40         9.20 o
   7   3   7         76.34         84.05        10.76 o
   8   3   7          9.32          4.40         7.22 o
   9   3   7         13.15         33.79        10.63 o
  10   3   7        120.75        141.06        22.33 o
 -10   4   7          6.24         12.04        24.45 o
  -9   4   7          4.57          7.29        12.21 o
  -8   4   7         16.53         -3.67        10.87 o
  -7   4   7        250.76        248.33        17.86 o
  -6   4   7         14.95         11.75         9.96 o
  -5   4   7        610.90        610.91        14.72 o
  -4   4   7         14.66         17.45         2.97 o
  -3   4   7        248.81        241.85         6.81 o
  -2   4   7        200.08        194.08         9.25 o
  -1   4   7       1454.16       1438.70        24.50 o
   0   4   7        339.76        356.03         8.78 o
   1   4   7       1452.89       1441.93        27.06 o
   2   4   7        200.25        195.39         5.74 o
   3   4   7        247.90        238.02         6.63 o
   4   4   7         14.63         23.11         6.04 o
   5   4   7        611.11        598.83        15.15 o
   6   4   7         14.97         19.99         6.75 o
   7   4   7        250.97        242.17        15.43 o
   8   4   7         16.52         25.31         5.75 o
   9   4   7          4.52          0.48         8.15 o
  10   4   7          6.25         17.44         8.64 o
 -10   5   7         27.19         38.72        13.76 o
  -9   5   7         29.39         46.34        13.72 o
  -8   5   7         74.30         68.33        13.79 o
  -7   5   7         99.09         71.55        12.60 o
  -6   5   7        110.25        121.73        13.11 o
  -5   5   7        218.72        187.06        15.95 o
  -4   5   7        404.48        388.70        11.77 o
  -3   5   7        237.20        243.13         7.09 o
  -2   5   7        117.08        119.22         7.60 o
  -1   5   7        246.06        250.69         7.80 o
   0   5   7          0.00         -2.65         3.41 o
   1   5   7        245.61        250.71         7.60 o
   2   5   7        117.38        114.65         4.40 o
   3   5   7        236.56        236.42         6.00 o
   4   5   7        403.79        389.14        11.13 o
   5   5   7        218.58        201.10         7.80 o
   6   5   7        110.64        126.86         6.85 o
   7   5   7         98.96         90.97        11.59 o
   8   5   7         74.48         98.57         7.63 o
   9   5   7         29.44         36.74        11.70 o
  10   5   7         27.14         29.16         9.21 o
 -10   6   7         32.33         22.86        22.33 o
  -9   6   7        161.37        164.71        19.14 o
  -8   6   7        105.51         87.77        14.12 o
  -7   6   7         76.01         85.47        13.42 o
  -6   6   7        260.22        254.47        23.04 o
  -5   6   7         32.85         55.65        10.72 o
  -4   6   7        553.66        496.92        14.41 o
  -3   6   7        157.18        168.21        11.08 o
  -2   6   7        355.01        351.08        13.49 o
  -1   6   7        347.56        371.92        11.78 o
   0   6   7        136.07        149.82         5.50 o
   1   6   7        348.87        382.31        10.75 o
   2   6   7        354.37        316.12         9.07 o
   3   6   7        157.90        160.85         6.76 o
   4   6   7        552.91        484.32        13.19 o
   5   6   7         32.93         34.05         4.70 o
   6   6   7        260.57        244.10        11.02 o
   7   6   7         76.12         75.10         6.72 o
   8   6   7        105.61        101.29         7.63 o
   9   6   7        161.06        155.31        13.43 o
  10   6   7         32.37         28.93         9.18 o
 -10   7   7         37.83         39.49        15.28 o
  -9   7   7         10.70         -6.00        12.27 o
  -8   7   7         35.57         50.90        13.00 o
  -7   7   7         72.33         60.96        12.92 o
  -6   7   7         89.84         75.97        12.41 o
  -5   7   7         69.19         55.25        10.89 o
  -4   7   7        192.50        192.07        24.45 o
  -3   7   7         11.85         14.61         5.41 o
  -2   7   7        379.86        367.71        12.99 o
  -1   7   7         66.94         62.97         6.62 o
   0   7   7        112.20         97.46        10.17 o
   1   7   7         66.91         68.76         7.16 o
   2   7   7        379.70        353.18        13.34 o
   3   7   7         12.01          9.33         4.50 o
   4   7   7        192.39        177.60        12.07 o
   5   7   7         69.00         68.59         8.29 o
   6   7   7         89.60         87.69         6.19 o
   7   7   7         72.21         75.80         8.20 o
   8   7   7         35.53         35.66         8.24 o
   9   7   7         10.63          9.42         7.90 o
  10   7   7         37.82         61.90        11.53 o
  -9   8   7         20.96         14.56        12.92 o
  -8   8   7        161.11        151.56        16.24 o
  -7   8   7        133.52        126.28        15.95 o
  -6   8   7        354.10        348.46        19.79 o
  -5   8   7        147.87        131.20        13.72 o
  -4   8   7        185.01        213.50        15.51 o
  -3   8   7          9.77          6.65         2.74 o
  -2   8   7         65.75         79.41         5.83 o
  -1   8   7         32.99         29.80         5.83 o
   0   8   7          4.48          7.21         3.67 o
   1   8   7         32.98         35.86         5.93 o
   2   8   7         66.02         69.85         5.07 o
   3   8   7          9.84         10.68        10.55 o
   4   8   7        184.28        188.71         7.93 o
   5   8   7        148.17        125.52        13.63 o
   6   8   7        353.27        332.56        11.16 o
   7   8   7        133.83        146.06        14.54 o
   8   8   7        160.84        160.17         9.41 o
   9   8   7         20.87         31.01         6.75 o
  -9   9   7         12.04          6.18        12.50 o
  -8   9   7          9.10         15.59        13.03 o
  -7   9   7          0.78         -5.67        11.03 o
  -6   9   7        191.46        189.79        21.97 o
  -5   9   7         38.35         37.83        10.77 o
  -4   9   7        392.38        364.01        19.79 o
  -3   9   7        487.06        490.44        22.68 o
  -2   9   7         78.92         91.97         8.86 o
  -1   9   7         86.38         92.48         4.92 o
   0   9   7         11.91         14.18         5.46 o
   1   9   7         86.23         96.23         5.34 o
   2   9   7         79.23         71.39         6.08 o
   3   9   7        486.43        517.47        14.27 o
   4   9   7        391.92        381.56        17.35 o
   5   9   7         38.04         37.88         5.17 o
   6   9   7        192.39        216.25        14.84 o
   7   9   7          0.77          1.33         4.81 o
   8   9   7          9.26         17.38        11.28 o
   9   9   7         12.16         14.41         6.24 o
  -9  10   7         11.30          0.71        13.03 o
  -8  10   7         40.27         73.14        24.10 o
  -7  10   7         24.94         38.76        17.01 o
  -6  10   7         44.00         19.54        10.99 o
  -5  10   7         18.32         14.18        10.49 o
  -4  10   7        119.30        117.87        13.28 o
  -3  10   7        693.53        692.20        50.68 o
  -2  10   7        272.69        309.04        18.43 o
  -1  10   7        476.06        514.88        13.14 o
   0  10   7        143.03        170.15         8.18 o
   1  10   7        476.97        508.81        13.47 o
   2  10   7        272.93        299.35         9.76 o
   3  10   7        693.99        677.56        17.47 o
   4  10   7        119.21        113.46         6.81 o
   5  10   7         18.43         22.30         8.08 o
   6  10   7         44.02         32.37         5.20 o
   7  10   7         24.82         19.21         5.77 o
   8  10   7         40.46         52.87        12.96 o
   9  10   7         11.32         15.48         6.29 o
  -9  11   7         12.81         13.36        14.23 o
  -8  11   7         33.58         14.28        13.51 o
  -7  11   7         22.30         29.77        17.72 o
  -6  11   7        197.56        173.76        16.52 o
  -5  11   7        183.09        190.82        15.73 o
  -4  11   7        438.80        450.80        56.35 o
  -3  11   7         26.90         64.89        11.75 o
  -2  11   7        316.24        335.28        49.26 o
  -1  11   7        133.65        152.30         6.60 o
   0  11   7          3.09          7.77         6.04 o
   1  11   7        133.66        151.47         6.44 o
   2  11   7        315.62        325.04        11.88 o
   3  11   7         26.87         37.57         5.22 o
   4  11   7        438.62        476.59        14.11 o
   5  11   7        182.94        167.04         8.28 o
   6  11   7        197.41        194.76        15.71 o
   7  11   7         22.24         17.59         9.99 o
   8  11   7         33.56         32.98         6.54 o
   9  11   7         12.87          7.11         6.85 o
  -9  12   7         37.93         32.61        14.81 o
  -8  12   7          2.52         -4.14        12.92 o
  -7  12   7        199.12        204.40        21.97 o
  -6  12   7         41.03         39.84        12.50 o
  -5  12   7        242.02        230.27        17.46 o
  -4  12   7         18.80         39.93        11.07 o
  -3  12   7          8.22         18.45        10.28 o
  -2  12   7        242.98        234.80        39.69 o
  -1  12   7         89.51         69.09        13.11 o
   0  12   7        286.76        239.03        27.36 o
   1  12   7         89.54         84.92         5.32 o
   2  12   7        243.16        238.44         7.97 o
   3  12   7          8.36         13.43         4.88 o
   4  12   7         18.81         21.45         4.90 o
   5  12   7        242.25        228.71        11.36 o
   6  12   7         41.00         40.98         6.08 o
   7  12   7        199.33        181.11        10.22 o
   8  12   7          2.54         -1.45         5.38 o
   9  12   7         37.84         49.36         7.20 o
  -9  13   7         21.64         31.65        14.48 o
  -8  13   7         87.57        107.67        15.95 o
  -7  13   7         46.33         64.43        27.64 o
  -6  13   7        159.81        143.04        15.83 o
  -5  13   7         31.68         32.15        11.39 o
  -4  13   7        960.90        916.33        34.70 o
  -3  13   7        395.31        414.36        29.77 o
  -2  13   7       1006.38        937.68        50.68 o
  -1  13   7         15.71         14.92         9.83 o
   0  13   7          1.19          0.84         4.18 o
   1  13   7         15.58         20.28         8.14 o
   2  13   7       1005.05        950.34        22.49 o
   3  13   7        395.38        400.67        24.04 o
   4  13   7        960.28        932.32        22.74 o
   5  13   7         31.89         36.43         5.79 o
   6  13   7        160.34        134.26         8.23 o
   7  13   7         46.31         57.82         7.06 o
   8  13   7         87.47        118.34         9.21 o
   9  13   7         21.62         26.35         7.01 o
  -9  14   7         21.78         53.66        19.49 o
  -8  14   7         15.60         19.63        13.24 o
  -7  14   7          1.71         21.97        15.95 o
  -6  14   7         33.31         39.80        23.04 o
  -5  14   7         37.71         26.34        11.54 o
  -4  14   7        360.75        353.11        28.35 o
  -3  14   7        252.94        228.28        17.72 o
  -2  14   7        849.36        787.10        60.61 o
  -1  14   7        832.58        744.69        59.90 o
   0  14   7       1615.59       1517.98        43.99 o
   1  14   7        831.83        749.91        25.58 o
   2  14   7        849.51        779.96        18.14 o
   3  14   7        252.71        236.58        12.56 o
   4  14   7        360.26        327.79        11.92 o
   5  14   7         37.85         40.56         5.70 o
   6  14   7         33.29         47.50         6.15 o
   7  14   7          1.73         -5.10         5.10 o
   8  14   7         15.57         28.83         6.72 o
   9  14   7         21.76         14.18         9.92 o
  -8  15   7         37.29         69.67        15.08 o
  -7  15   7         80.65         84.89        24.10 o
  -6  15   7         14.15         23.60        12.19 o
  -5  15   7         41.49         45.99        11.91 o
  -4  15   7        188.08        196.22        39.69 o
  -3  15   7        156.99        182.91        19.14 o
  -2  15   7        101.03        144.95        13.62 o
  -1  15   7         64.86         69.25        14.18 o
   0  15   7         28.15         29.85         5.37 o
   1  15   7         64.86         53.14         7.06 o
   2  15   7        101.04        106.73         6.94 o
   3  15   7        157.49        162.80        10.73 o
   4  15   7        188.09        210.34        10.90 o
   5  15   7         41.58         29.66         5.72 o
   6  15   7         14.16         13.76         5.67 o
   7  15   7         80.57         73.10        12.18 o
   8  15   7         37.31         51.74        10.02 o
  -8  16   7        102.09        103.15        17.37 o
  -7  16   7         82.08        103.60        16.18 o
  -6  16   7        144.84        152.65        16.78 o
  -5  16   7        114.33        127.53        15.08 o
  -4  16   7        154.67        172.73        19.85 o
  -3  16   7        184.61        166.57        21.26 o
  -2  16   7        410.82        412.47        21.35 o
  -1  16   7        145.63        179.80        12.36 o
   0  16   7          7.29         32.61         5.72 o
   1  16   7        145.60        149.78         8.05 o
   2  16   7        410.34        393.91        12.27 o
   3  16   7        184.62        199.60         9.04 o
   4  16   7        154.14        137.10         8.44 o
   5  16   7        114.25        105.25        16.98 o
   6  16   7        145.31        142.43        11.04 o
   7  16   7         82.17        101.16         9.98 o
   8  16   7        101.91        100.13        13.49 o
  -8  17   7         80.64        104.96        17.30 o
  -7  17   7         14.75         13.60        13.24 o
  -6  17   7        154.06        164.64        34.38 o
  -5  17   7          1.63          7.06        12.76 o
  -4  17   7        365.72        350.45        20.58 o
  -3  17   7        473.04        460.30        23.34 o
  -2  17   7        286.89        352.54        36.86 o
  -1  17   7        155.49        158.59         8.27 o
   0  17   7         15.06         15.27        13.30 o
   1  17   7        155.57        169.33        10.51 o
   2  17   7        287.09        327.74        13.84 o
   3  17   7        473.52        453.19        18.57 o
   4  17   7        366.41        330.92        12.50 o
   5  17   7          1.63         10.55         6.55 o
   6  17   7        154.16        163.34        11.66 o
   7  17   7         14.92         14.94         8.87 o
   8  17   7         80.78         67.87         8.64 o
  -7  18   7         29.86         47.42        16.66 o
  -6  18   7         17.94         52.47        13.40 o
  -5  18   7         53.02         45.43        15.24 o
  -4  18   7         16.59         43.78        12.05 o
  -3  18   7        846.77        762.21        31.44 o
  -2  18   7        118.21        105.55        13.03 o
  -1  18   7       1398.01       1193.44        36.22 o
   0  18   7         75.69         73.83         6.43 o
   1  18   7       1396.95       1213.88        49.37 o
   2  18   7        118.05         92.01         7.02 o
   3  18   7        845.63        780.50        19.32 o
   4  18   7         16.68         14.58         6.85 o
   5  18   7         53.17         60.49         7.06 o
   6  18   7         17.98         17.42         9.53 o
   7  18   7         29.75         39.65        11.71 o
  -7  19   7        105.84        116.10        17.28 o
  -6  19   7         22.74         16.39        12.76 o
  -5  19   7         63.85         50.22        25.16 o
  -4  19   7         35.92         65.36        12.86 o
  -3  19   7        100.97        117.21        45.01 o
  -2  19   7          4.87          4.51        12.42 o
  -1  19   7        408.30        414.66        22.61 o
   0  19   7        141.21        142.66         8.33 o
   1  19   7        408.63        443.43        18.98 o
   2  19   7          4.86          8.59         5.13 o
   3  19   7        100.93         93.52         9.12 o
   4  19   7         35.86         47.70        11.46 o
   5  19   7         63.77         55.86        14.43 o
   6  19   7         22.84         11.64         6.23 o
   7  19   7        105.88         88.14         8.60 o
  -7  20   7         50.60         76.81        15.74 o
  -6  20   7          4.51         37.14        15.59 o
  -5  20   7         30.87         30.71        20.91 o
  -4  20   7         95.68         96.88        13.74 o
  -3  20   7         25.56         60.33        34.02 o
  -2  20   7         68.43         60.22        15.36 o
  -1  20   7          9.35          8.91         5.07 o
   0  20   7        227.40        210.31        12.41 o
   1  20   7          9.25         -2.07        15.19 o
   2  20   7         68.21         56.11         7.23 o
   3  20   7         25.47         23.33         5.74 o
   4  20   7         95.33         93.26         9.72 o
   5  20   7         30.91         33.93         6.64 o
   6  20   7          4.53          7.72         6.20 o
   7  20   7         50.63         36.81        11.35 o
  -6  21   7        116.87        137.92        17.39 o
  -5  21   7          5.67         28.39        12.47 o
  -4  21   7         26.44         25.75        11.53 o
  -3  21   7         95.83        103.11        21.26 o
  -2  21   7        126.64        128.81         9.14 o
  -1  21   7        136.06        156.34         8.85 o
   0  21   7          0.03          0.31         8.09 o
   1  21   7        135.94        162.60        10.94 o
   2  21   7        126.66        116.80         8.36 o
   3  21   7         96.26        100.12         8.63 o
   4  21   7         26.32         30.70         6.69 o
   5  21   7          5.64          1.55         7.57 o
   6  21   7        116.84        145.40        10.03 o
  -6  22   7         20.05         25.36        14.04 o
  -5  22   7         36.50         43.90        12.74 o
  -4  22   7         90.67         86.86        14.30 o
  -3  22   7         24.88         41.25        13.90 o
  -2  22   7        104.99        130.08        16.79 o
  -1  22   7         73.90         55.62         8.44 o
   0  22   7         19.88         22.94         7.24 o
   1  22   7         73.83         64.17         8.27 o
   2  22   7        104.78        105.42         8.36 o
   3  22   7         24.92         23.80         6.23 o
   4  22   7         90.55         78.14         7.80 o
   5  22   7         36.31         35.69         6.86 o
   6  22   7         19.98         24.93         9.72 o
  -5  23   7         27.82         58.14        18.43 o
  -4  23   7          1.57          4.39         5.90 o
  -3  23   7         75.28         75.12         7.75 o
  -2  23   7         17.61         34.22         6.75 o
  -1  23   7         35.92         45.87         8.25 o
   0  23   7          9.18         15.26         6.56 o
   1  23   7         35.95         61.92        12.97 o
   2  23   7         17.70         15.12         7.81 o
   3  23   7         75.33         76.07         8.41 o
   4  23   7          1.57         12.67        10.88 o
   5  23   7         27.68         36.07         7.34 o
  -5  24   7         13.09          4.31        30.13 o
  -4  24   7        101.20        134.81         9.61 o
  -3  24   7         72.60         96.47         8.84 o
  -2  24   7         17.32         34.73        12.38 o
  -1  24   7         24.45         14.92         9.70 o
   0  24   7         43.90         50.97         8.33 o
   1  24   7         24.48          8.82         7.09 o
   2  24   7         17.16         20.82         6.34 o
   3  24   7         72.51         82.80         8.41 o
   4  24   7        101.05        114.99        10.00 o
   5  24   7         13.11         10.74         9.21 o
  -4  25   7         30.50         39.08         9.04 o
  -3  25   7         14.51         20.94         8.94 o
  -2  25   7          2.10         15.51        14.35 o
  -1  25   7         39.29         78.60        12.22 o
   0  25   7         17.82         29.24        15.75 o
   1  25   7         39.35         66.58        13.38 o
   2  25   7          2.12         11.11         6.53 o
   3  25   7         14.48         18.87         7.05 o
   4  25   7         30.46         37.17        10.95 o
  -3  26   7          7.65         10.90         8.19 o
  -2  26   7          8.13         10.58        14.69 o
  -1  26   7          0.33          5.39         6.78 o
   0  26   7         21.45         10.75         9.55 o
   1  26   7          0.32         -0.41         6.61 o
   2  26   7          8.09          4.81        10.28 o
   3  26   7          7.71         12.17         8.05 o
  -2  27   7        128.09        149.87        20.62 o
  -1  27   7        107.22        138.00        29.19 o
   0  27   7          7.43         14.62        11.59 o
   1  27   7        107.40        144.38        12.30 o
   2  27   7        128.04        156.62        13.68 o
   0  28   7          4.66          9.92         8.51 o
   0   0   8        146.68        121.91         8.18 o
   1   0   8          3.57          0.79         3.47 o
   2   0   8        586.06        550.86        15.86 o
   3   0   8        100.51        108.95         4.61 o
   4   0   8        532.27        556.66        13.01 o
   5   0   8        112.42         93.15         5.82 o
   6   0   8        233.94        201.06        13.14 o
   7   0   8          7.15          4.67         7.45 o
   8   0   8        317.19        323.41        14.57 o
   9   0   8         17.21         31.09        12.72 o
  -9   1   8          5.43          9.02        12.58 o
  -8   1   8         55.25         89.51        14.08 o
  -7   1   8        154.20        130.11         9.84 o
  -6   1   8        251.94        233.46        18.99 o
  -5   1   8        136.48        130.09         9.92 o
  -4   1   8        462.32        455.94        10.36 o
  -3   1   8        204.80        215.86         6.49 o
  -2   1   8         56.82         62.03         6.55 o
  -1   1   8        312.72        308.53         8.69 o
   0   1   8         14.17          4.58         3.16 o
   1   1   8        312.17        296.94         8.52 o
   2   1   8         56.82         63.51         5.73 o
   3   1   8        204.90        219.28         8.80 o
   4   1   8        462.05        444.90        11.18 o
   5   1   8        136.29        146.96         8.30 o
   6   1   8        251.89        244.94        14.52 o
   7   1   8        154.25        161.00        36.15 o
   8   1   8         55.04         68.00        10.31 o
   9   1   8          5.43         10.75         8.21 o
  -9   2   8        323.97        357.77        24.18 o
  -8   2   8         11.87        -12.40        12.40 o
  -7   2   8        182.32        209.88        13.21 o
  -6   2   8         90.81         82.53        15.61 o
  -5   2   8        365.25        327.47        18.05 o
  -4   2   8         83.95         79.30         4.83 o
  -3   2   8        158.00        167.86         5.63 o
  -2   2   8        211.02        226.58         8.11 o
  -1   2   8        114.51        101.23         9.84 o
   0   2   8        433.38        434.42        13.25 o
   1   2   8        115.10        102.73         6.94 o
   2   2   8        210.52        224.64         7.16 o
   3   2   8        158.21        150.99         8.29 o
   4   2   8         83.62         83.90         7.12 o
   5   2   8        365.60        351.84        11.81 o
   6   2   8         90.74         86.15         6.20 o
   7   2   8        182.41        212.32        14.30 o
   8   2   8         11.93         21.77        14.53 o
   9   2   8        324.10        353.55        18.97 o
  -9   3   8         12.62         37.08        13.76 o
  -8   3   8        377.76        332.54        22.14 o
  -7   3   8        171.53        181.65        18.78 o
  -6   3   8        591.77        650.88        20.72 o
  -5   3   8          0.50          4.03         9.64 o
  -4   3   8        296.72        305.69        10.79 o
  -3   3   8        276.84        270.82         7.52 o
  -2   3   8        232.80        214.16         8.03 o
  -1   3   8        192.87        200.82         7.23 o
   0   3   8        115.02        101.36         7.47 o
   1   3   8        192.36        190.91         7.80 o
   2   3   8        232.57        223.19         7.00 o
   3   3   8        276.65        278.29         7.79 o
   4   3   8        296.50        307.35        10.78 o
   5   3   8          0.52         -0.76         3.99 o
   6   3   8        591.50        666.63        18.97 o
   7   3   8        171.45        176.55        20.91 o
   8   3   8        377.74        316.95        17.95 o
   9   3   8         12.59         31.05        15.24 o
  -9   4   8         82.61        102.95        16.69 o
  -8   4   8         97.99        119.14        15.83 o
  -7   4   8         47.09         43.18        12.58 o
  -6   4   8         38.12         32.53        11.67 o
  -5   4   8        223.68        260.29        21.42 o
  -4   4   8         79.81         65.93         4.34 o
  -3   4   8        111.51        111.43         8.39 o
  -2   4   8        315.28        353.24        14.09 o
  -1   4   8        994.75       1023.77        20.41 o
   0   4   8        725.53        696.21        14.94 o
   1   4   8        996.53        990.24        23.43 o
   2   4   8        315.02        348.39         9.18 o
   3   4   8        111.21        114.20         6.67 o
   4   4   8         79.89         77.69         5.61 o
   5   4   8        223.95        236.88         9.87 o
   6   4   8         38.39         55.22         5.70 o
   7   4   8         47.26         49.19         9.14 o
   8   4   8         97.96        128.40        14.18 o
   9   4   8         82.41        142.92        15.59 o
  -9   5   8         58.85         62.15        28.00 o
  -8   5   8         15.93          3.02        12.09 o
  -7   5   8         58.03         65.99        16.30 o
  -6   5   8        305.70        325.12        24.45 o
  -5   5   8        205.47        196.97        15.50 o
  -4   5   8        202.58        252.03        16.62 o
  -3   5   8        111.85        113.73         5.33 o
  -2   5   8        637.57        661.89        16.01 o
  -1   5   8         10.27         14.51         4.11 o
   0   5   8        177.69        199.03         7.12 o
   1   5   8         10.29         17.04         7.88 o
   2   5   8        637.59        635.63        13.52 o
   3   5   8        111.85        118.03         7.02 o
   4   5   8        202.39        230.31         9.56 o
   5   5   8        205.40        189.37         8.97 o
   6   5   8        305.77        303.29        21.03 o
   7   5   8         58.10         52.27         7.14 o
   8   5   8         16.00         16.43         7.96 o
   9   5   8         58.82         43.33         9.85 o
  -9   6   8         18.54         32.39        14.30 o
  -8   6   8        130.31        171.91        17.75 o
  -7   6   8         27.78         31.08        12.42 o
  -6   6   8         28.63         41.57        14.89 o
  -5   6   8        315.85        300.14        18.87 o
  -4   6   8        163.63        139.82        13.61 o
  -3   6   8        156.89        136.63         6.70 o
  -2   6   8        333.95        317.76        12.19 o
  -1   6   8        199.56        195.14         8.70 o
   0   6   8          0.01         -2.29         3.70 o
   1   6   8        199.79        212.77        10.74 o
   2   6   8        333.79        314.64        14.73 o
   3   6   8        156.58        138.14         7.52 o
   4   6   8        163.08        140.27         7.64 o
   5   6   8        315.78        314.16        11.59 o
   6   6   8         28.70         43.47         5.61 o
   7   6   8         27.94         48.77        12.16 o
   8   6   8        130.39        161.34        28.00 o
   9   6   8         18.48         20.39        10.99 o
  -9   7   8         20.74         64.84        15.32 o
  -8   7   8         75.68         66.91        14.48 o
  -7   7   8         11.54         23.82        20.91 o
  -6   7   8        637.44        594.51        54.93 o
  -5   7   8        370.38        390.92        21.48 o
  -4   7   8        624.96        565.28        25.00 o
  -3   7   8       1516.27       1420.18       114.12 o
  -2   7   8        336.45        353.55        19.25 o
  -1   7   8        201.10        220.00        15.27 o
   0   7   8          2.53          2.90         5.68 o
   1   7   8        200.91        204.38        16.76 o
   2   7   8        336.68        336.11        13.40 o
   3   7   8       1515.09       1460.65        35.37 o
   4   7   8        625.43        572.11        17.10 o
   5   7   8        370.39        346.34        12.64 o
   6   7   8        637.05        621.26        18.37 o
   7   7   8         11.58         15.38         6.07 o
   8   7   8         75.63         72.11        11.70 o
   9   7   8         20.77         18.81         8.54 o
  -9   8   8         90.10        103.71        17.02 o
  -8   8   8         21.46         35.51        23.04 o
  -7   8   8        254.62        286.73        39.34 o
  -6   8   8        313.51        343.35        24.45 o
  -5   8   8         25.32         32.53        11.27 o
  -4   8   8         44.61         48.50        11.50 o
  -3   8   8         33.92         21.60        10.99 o
  -2   8   8        312.37        329.91        19.29 o
  -1   8   8         25.06         35.59         7.21 o
   0   8   8       1507.95       1572.30        34.37 o
   1   8   8         25.11         29.04         6.96 o
   2   8   8        312.03        321.70        15.14 o
   3   8   8         33.92         37.50         4.89 o
   4   8   8         44.70         46.69        12.22 o
   5   8   8         25.31         27.58         4.99 o
   6   8   8        313.77        333.62        12.69 o
   7   8   8        254.50        255.08        15.51 o
   8   8   8         21.38         24.80         6.08 o
   9   8   8         90.25        105.83        47.85 o
  -9   9   8         26.43         36.81        14.30 o
  -8   9   8         50.60         62.36        15.01 o
  -7   9   8        115.73        114.83        16.02 o
  -6   9   8        197.20        206.92        17.52 o
  -5   9   8        208.51        191.53        43.95 o
  -4   9   8          6.88         12.79        10.49 o
  -3   9   8        574.39        498.93        23.27 o
  -2   9   8        272.79        292.79        31.90 o
  -1   9   8        220.97        231.66        11.47 o
   0   9   8         84.29         61.58         7.32 o
   1   9   8        221.43        213.51        12.13 o
   2   9   8        272.74        290.81        17.70 o
   3   9   8        574.04        498.81        14.73 o
   4   9   8          6.82         11.58         4.73 o
   5   9   8        207.96        181.44        19.72 o
   6   9   8        197.11        187.04         9.60 o
   7   9   8        115.96        120.04         8.50 o
   8   9   8         50.95         54.11         9.30 o
   9   9   8         26.40         28.01        12.76 o
  -8  10   8         26.74         39.90        13.78 o
  -7  10   8          4.90         13.11        12.03 o
  -6  10   8         97.00        107.60        15.01 o
  -5  10   8        115.16        117.51        14.51 o
  -4  10   8        300.71        286.22        19.03 o
  -3  10   8        350.23        300.46        19.25 o
  -2  10   8        476.86        487.07        22.99 o
  -1  10   8        220.30        245.60        16.79 o
   0  10   8        695.61        738.86        21.81 o
   1  10   8        219.77        228.30        11.36 o
   2  10   8        477.05        458.53        12.15 o
   3  10   8        349.38        333.69        11.19 o
   4  10   8        300.72        324.35        13.27 o
   5  10   8        115.40        103.77         7.64 o
   6  10   8         96.96        119.47        18.30 o
   7  10   8          4.94         15.95         5.76 o
   8  10   8         26.67         52.75         6.89 o
  -8  11   8         44.58         54.79        33.67 o
  -7  11   8        173.89        146.76        42.18 o
  -6  11   8        196.12        193.88        26.58 o
  -5  11   8        173.89        139.44        25.87 o
  -4  11   8        748.46        684.10        63.09 o
  -3  11   8        273.22        231.19        34.38 o
  -2  11   8        509.99        473.18        54.93 o
  -1  11   8        210.21        210.46        15.95 o
   0  11   8          0.04         -1.75         7.27 o
   1  11   8        209.96        194.48        12.58 o
   2  11   8        510.03        463.06        14.53 o
   3  11   8        272.99        232.12        14.62 o
   4  11   8        749.55        716.00        29.09 o
   5  11   8        173.84        133.75         8.33 o
   6  11   8        196.13        203.21         9.95 o
   7  11   8        173.50        141.01         8.99 o
   8  11   8         44.51         47.92         7.40 o
  -8  12   8          4.24         30.48        14.51 o
  -7  12   8         95.99        106.44        18.78 o
  -6  12   8         56.67         78.45        14.23 o
  -5  12   8         23.45         28.17        11.70 o
  -4  12   8         12.55         30.48        11.40 o
  -3  12   8         70.55         80.10        12.77 o
  -2  12   8         36.25         30.68        17.72 o
  -1  12   8        107.06        108.66        13.38 o
   0  12   8        328.64        335.22        14.51 o
   1  12   8        107.30        122.37         6.97 o
   2  12   8         36.04         41.46        15.45 o
   3  12   8         70.55         71.47         6.39 o
   4  12   8         12.44         16.23         9.01 o
   5  12   8         23.50         16.46         6.72 o
   6  12   8         56.52         52.10         7.94 o
   7  12   8         96.00        115.89         8.75 o
   8  12   8          4.30         11.16         6.05 o
  -8  13   8         35.67         45.61        15.44 o
  -7  13   8         20.96         23.08        19.14 o
  -6  13   8         32.99         57.58        28.71 o
  -5  13   8         92.67        110.08        19.14 o
  -4  13   8        128.33        138.38        15.13 o
  -3  13   8        169.47        175.20        16.01 o
  -2  13   8         45.42         57.57        11.54 o
  -1  13   8        417.48        402.68        44.30 o
   0  13   8          7.91         14.11         4.75 o
   1  13   8        417.39        374.57        12.74 o
   2  13   8         45.39         52.05         6.19 o
   3  13   8        169.89        167.15        12.85 o
   4  13   8        127.88        136.99         8.62 o
   5  13   8         93.05         91.77         8.43 o
   6  13   8         33.00         36.27         7.82 o
   7  13   8         20.97         13.58         9.72 o
   8  13   8         35.69         36.61         7.27 o
  -8  14   8          8.30          4.61        23.04 o
  -7  14   8         49.89         64.17        15.59 o
  -6  14   8         72.34         76.29        14.63 o
  -5  14   8         65.75         40.57        13.09 o
  -4  14   8        178.01        161.41        16.18 o
  -3  14   8        270.18        269.89        30.13 o
  -2  14   8        317.35        331.55        49.62 o
  -1  14   8        188.21        163.73        15.59 o
   0  14   8        450.68        418.62        14.80 o
   1  14   8        187.74        180.54        13.92 o
   2  14   8        317.33        302.52        11.38 o
   3  14   8        270.03        255.19        10.59 o
   4  14   8        178.03        158.46         9.27 o
   5  14   8         65.93         45.25        12.50 o
   6  14   8         72.51         87.31         8.05 o
   7  14   8         49.82         55.52        13.15 o
   8  14   8          8.31          8.62        11.39 o
  -7  15   8         19.90         49.69        14.99 o
  -6  15   8         92.93         97.54        15.67 o
  -5  15   8         39.62         27.42        23.04 o
  -4  15   8        137.63        151.42        15.98 o
  -3  15   8        111.24         94.91        21.26 o
  -2  15   8        370.37        370.16        21.08 o
  -1  15   8        526.36        558.52        73.36 o
   0  15   8         26.73         35.68         5.98 o
   1  15   8        525.70        514.21        17.00 o
   2  15   8        370.00        355.18        15.04 o
   3  15   8        111.04        100.64        10.23 o
   4  15   8        137.44        143.10         9.00 o
   5  15   8         39.50         31.54         6.11 o
   6  15   8         92.92        114.57         8.95 o
   7  15   8         19.84         32.60         9.02 o
  -7  16   8         21.24         25.61        19.14 o
  -6  16   8        101.05        105.30        26.58 o
  -5  16   8        176.25        178.15        17.82 o
  -4  16   8        180.38        205.22        17.82 o
  -3  16   8         91.51        136.88        14.80 o
  -2  16   8        159.49        147.09        17.72 o
  -1  16   8         90.74         83.64        14.18 o
   0  16   8         83.47         74.58        12.07 o
   1  16   8         90.72         77.20         7.13 o
   2  16   8        159.93        165.95         9.07 o
   3  16   8         91.38        105.84         9.25 o
   4  16   8        180.27        206.19        10.80 o
   5  16   8        176.43        183.27        20.31 o
   6  16   8        100.95        108.15         8.99 o
   7  16   8         21.31         30.78        23.29 o
  -7  17   8         13.56         35.75        19.14 o
  -6  17   8         40.03         18.32        13.38 o
  -5  17   8          1.88          2.63        24.81 o
  -4  17   8          6.64         47.25        14.53 o
  -3  17   8        133.58        136.86        42.53 o
  -2  17   8         27.04         55.48        12.12 o
  -1  17   8         21.14         19.37         5.46 o
   0  17   8        282.74        269.04        13.06 o
   1  17   8         21.09         12.89         5.69 o
   2  17   8         26.95         38.17         7.88 o
   3  17   8        133.76        124.42         8.18 o
   4  17   8          6.71         25.60         9.21 o
   5  17   8          1.88          4.91         5.77 o
   6  17   8         40.14         32.45         6.87 o
   7  17   8         13.67         13.20         9.25 o
  -6  18   8        119.59        157.85        24.81 o
  -5  18   8        132.14        155.23        44.30 o
  -4  18   8         10.21         34.41        12.31 o
  -3  18   8         11.97         28.07        11.67 o
  -2  18   8         53.94         68.71        20.91 o
  -1  18   8         71.82         53.30        17.85 o
   0  18   8         26.48         26.51        17.31 o
   1  18   8         71.64         48.95         6.90 o
   2  18   8         53.93         71.48        17.35 o
   3  18   8         11.79         15.71         7.98 o
   4  18   8         10.29         14.11         6.26 o
   5  18   8        132.42        101.63         8.69 o
   6  18   8        119.75        145.22        10.39 o
  -6  19   8         15.27         36.50        14.27 o
  -5  19   8         78.00        112.02        15.86 o
  -4  19   8         21.42         31.75        12.86 o
  -3  19   8         28.03         37.62        12.39 o
  -2  19   8         14.31         25.82        19.62 o
  -1  19   8         90.68        112.27        47.49 o
   0  19   8          9.65         19.68        14.18 o
   1  19   8         90.49        101.93        12.73 o
   2  19   8         14.27         14.85         5.99 o
   3  19   8         28.13         22.31         8.77 o
   4  19   8         21.39         20.15        14.11 o
   5  19   8         77.87         61.85        15.41 o
   6  19   8         15.21         18.58        14.17 o
  -6  20   8          0.28         -3.64        12.47 o
  -5  20   8         60.98         62.25        14.68 o
  -4  20   8          7.73         28.05        12.47 o
  -3  20   8          3.18         26.68        11.91 o
  -2  20   8         57.91         75.59        16.48 o
  -1  20   8         67.92         68.15         9.37 o
   0  20   8         27.17         47.71         8.57 o
   1  20   8         67.88         71.46         7.45 o
   2  20   8         57.90         63.35         8.46 o
   3  20   8          3.23         13.96         6.06 o
   4  20   8          7.76         14.82        10.21 o
   5  20   8         61.00         64.93         9.76 o
   6  20   8          0.28         10.01         6.59 o
  -5  21   8         73.44         99.24        15.49 o
  -4  21   8         84.72        151.42        40.05 o
  -3  21   8         13.36          8.74        15.59 o
  -2  21   8          6.52          6.26        18.43 o
  -1  21   8         48.36         24.94         8.09 o
   0  21   8          9.71         -0.71         6.05 o
   1  21   8         48.29         37.49         7.96 o
   2  21   8          6.56         14.40        10.14 o
   3  21   8         13.31          6.94         5.71 o
   4  21   8         84.74        128.58        11.34 o
   5  21   8         73.33         50.49         7.90 o
  -5  22   8         20.42         69.33        24.81 o
  -4  22   8         30.76         54.40        16.30 o
  -3  22   8          1.80         12.73        11.02 o
  -2  22   8          2.51         18.23         9.57 o
  -1  22   8         39.31         32.80         7.49 o
   0  22   8          0.34          7.78         7.37 o
   1  22   8         39.48         35.91         8.46 o
   2  22   8          2.45          2.73         5.75 o
   3  22   8          1.82          5.76         6.40 o
   4  22   8         30.68         51.58        11.34 o
   5  22   8         20.36         27.50         7.26 o
  -4  23   8         14.65         21.42        11.99 o
  -3  23   8         29.64         44.42        48.20 o
  -2  23   8          1.37          8.89        40.05 o
  -1  23   8          8.81         28.22         8.02 o
   0  23   8         27.29         27.66        12.05 o
   1  23   8          8.77         20.09         7.37 o
   2  23   8          1.37          4.37         6.29 o
   3  23   8         29.75         23.05         7.00 o
   4  23   8         14.67         17.39         7.32 o
  -3  24   8          9.60          7.47         7.53 o
  -2  24   8         22.87         39.70        20.91 o
  -1  24   8         37.08         27.15         8.57 o
   0  24   8         22.59         41.88         8.64 o
   1  24   8         37.26         43.06         8.67 o
   2  24   8         22.88         45.02         7.60 o
   3  24   8          9.62         18.66         6.94 o
  -2  25   8         83.67         99.37        16.30 o
  -1  25   8         34.86         41.70         8.64 o
   0  25   8          2.61         -6.77         6.77 o
   1  25   8         35.04         34.02        14.18 o
   2  25   8         83.73         95.23         9.66 o
   0   0   9        751.61        687.29        24.36 o
   1   0   9        225.26        230.74        15.14 o
   2   0   9        530.47        500.64        16.11 o
   3   0   9        573.17        570.48        14.31 o
   4   0   9         97.46        105.88         7.00 o
   5   0   9        371.99        360.18        14.84 o
   6   0   9          0.11          9.63         8.12 o
   7   0   9         16.46         11.15         8.06 o
   8   0   9        111.34        114.79        10.49 o
  -8   1   9         15.01         19.07         7.02 o
  -7   1   9        127.23        145.97        13.02 o
  -6   1   9         74.57         74.57        18.68 o
  -5   1   9        432.96        433.03        16.23 o
  -4   1   9         66.60         64.63         7.10 o
  -3   1   9       2069.88       1963.15        34.94 o
  -2   1   9        103.67        106.64         6.83 o
  -1   1   9         13.89         19.65         9.62 o
   0   1   9         28.17         38.71         5.34 o
   1   1   9         13.98         13.52         8.58 o
   2   1   9        103.82        102.27         4.94 o
   3   1   9       2069.70       1952.40        40.02 o
   4   1   9         66.31         65.97         4.92 o
   5   1   9        432.34        418.78        15.99 o
   6   1   9         74.51         62.02         9.11 o
   7   1   9        127.59        150.41        12.23 o
   8   1   9         14.99         15.47         7.36 o
  -8   2   9          2.40         10.94        11.67 o
  -7   2   9          1.75         -4.65         6.33 o
  -6   2   9        164.46        138.52        10.08 o
  -5   2   9        186.16        192.03        12.18 o
  -4   2   9         65.81         83.55        10.50 o
  -3   2   9         53.75         48.72         6.43 o
  -2   2   9        477.59        479.25        12.86 o
  -1   2   9        882.05        837.24        20.02 o
   0   2   9       1065.36        977.35        22.59 o
   1   2   9        881.64        853.76        20.19 o
   2   2   9        477.56        460.39        11.88 o
   3   2   9         54.04         57.40        11.20 o
   4   2   9         65.69         60.68         5.71 o
   5   2   9        186.44        191.27         8.63 o
   6   2   9        164.44        157.20        21.62 o
   7   2   9          1.72          7.95        12.76 o
   8   2   9          2.36          2.41         6.77 o
  -8   3   9         83.89         89.36        14.94 o
  -7   3   9          0.05         -7.83        11.27 o
  -6   3   9         16.23         11.86         8.48 o
  -5   3   9        176.49        173.20        10.72 o
  -4   3   9        231.05        225.25         8.90 o
  -3   3   9        356.28        286.23        11.97 o
  -2   3   9         61.62         55.95         8.08 o
  -1   3   9        162.41        155.96        10.84 o
   0   3   9       1304.15       1415.70        30.39 o
   1   3   9        162.32        140.27         7.28 o
   2   3   9         61.51         57.41         5.42 o
   3   3   9        356.64        284.40        10.81 o
   4   3   9        230.86        213.81         9.39 o
   5   3   9        176.17        170.03        13.05 o
   6   3   9         16.20         21.80         9.57 o
   7   3   9          0.05         18.34         9.09 o
   8   3   9         83.95         72.04        11.05 o
  -8   4   9         49.98         79.78        46.43 o
  -7   4   9        149.53        147.57        16.50 o
  -6   4   9         25.25          8.78        17.01 o
  -5   4   9         61.48         65.18        13.19 o
  -4   4   9        630.18        614.95        18.31 o
  -3   4   9        338.54        349.98        11.02 o
  -2   4   9       1624.25       1727.96        35.02 o
  -1   4   9       1453.56       1540.00        35.47 o
   0   4   9       2429.58       2522.34        50.03 o
   1   4   9       1453.22       1447.43        31.32 o
   2   4   9       1623.43       1649.87        51.77 o
   3   4   9        338.63        327.93        11.87 o
   4   4   9        629.80        596.49        17.70 o
   5   4   9         61.65         66.18         6.20 o
   6   4   9         25.26         -2.00         7.96 o
   7   4   9        149.37        165.98        16.66 o
   8   4   9         49.85         81.01        24.10 o
  -8   5   9          3.58          1.89        12.06 o
  -7   5   9         20.86         37.04        14.89 o
  -6   5   9         65.24         65.60        23.04 o
  -5   5   9          1.15         -0.81        10.72 o
  -4   5   9         65.23         56.93         7.32 o
  -3   5   9        267.42        247.08         9.30 o
  -2   5   9        132.70        172.14        10.54 o
  -1   5   9        324.56        364.76        13.30 o
   0   5   9       2057.84       2048.44        46.86 o
   1   5   9        324.49        355.13        11.24 o
   2   5   9        133.12        153.39        16.14 o
   3   5   9        267.16        241.95        10.08 o
   4   5   9         65.19         68.88        11.50 o
   5   5   9          1.16          9.32         4.51 o
   6   5   9         65.39         57.18        10.28 o
   7   5   9         20.84         31.30        13.11 o
   8   5   9          3.57          2.36         7.99 o
  -8   6   9         13.65         26.43        13.79 o
  -7   6   9        104.86        102.25        14.99 o
  -6   6   9         20.83          9.50        12.09 o
  -5   6   9        143.17        138.90        15.32 o
  -4   6   9        242.89        233.94        17.16 o
  -3   6   9         11.30          7.24         5.91 o
  -2   6   9       1551.50       1428.06        33.87 o
  -1   6   9        173.22        181.25         8.45 o
   0   6   9        708.67        637.41        16.50 o
   1   6   9        173.13        173.54         7.80 o
   2   6   9       1551.02       1373.85        44.95 o
   3   6   9         11.30         10.32         6.76 o
   4   6   9        243.02        226.36         9.89 o
   5   6   9        143.11        136.67         8.16 o
   6   6   9         20.81         28.47         8.88 o
   7   6   9        104.90         93.40        24.81 o
   8   6   9         13.58         28.24         9.68 o
  -8   7   9         21.46         40.45        14.30 o
  -7   7   9          7.54         13.88        18.08 o
  -6   7   9        311.59        301.13        21.19 o
  -5   7   9         53.63         49.80        12.60 o
  -4   7   9        144.69        145.01        15.32 o
  -3   7   9        214.23        236.25        17.16 o
  -2   7   9        482.98        448.10        38.28 o
  -1   7   9        177.86        201.86        20.20 o
   0   7   9         67.29         74.62         8.64 o
   1   7   9        177.72        183.56        11.77 o
   2   7   9        483.32        465.56        16.17 o
   3   7   9        214.64        209.15         9.60 o
   4   7   9        144.87        138.45         8.57 o
   5   7   9         53.61         54.49         5.96 o
   6   7   9        311.64        300.52        12.16 o
   7   7   9          7.52         -7.96         7.96 o
   8   7   9         21.34         32.54         9.81 o
  -8   8   9         17.45         29.42        13.93 o
  -7   8   9         48.39         70.92        15.24 o
  -6   8   9         58.09         49.75        13.61 o
  -5   8   9        386.76        319.46        21.53 o
  -4   8   9        183.98        163.19        15.73 o
  -3   8   9        114.14        143.62        14.78 o
  -2   8   9        265.49        254.35        14.68 o
  -1   8   9        367.96        417.32        18.34 o
   0   8   9        613.11        637.22        21.89 o
   1   8   9        367.80        391.10        17.24 o
   2   8   9        265.23        253.39        10.71 o
   3   8   9        114.05        116.36         7.70 o
   4   8   9        183.74        139.76         8.19 o
   5   8   9        386.74        346.72        12.71 o
   6   8   9         58.33         77.12         7.08 o
   7   8   9         48.48         64.72        10.41 o
   8   8   9         17.29         36.42        10.53 o
  -8   9   9          1.52         50.75        14.94 o
  -7   9   9         51.57         79.56        15.13 o
  -6   9   9         32.34         28.51        13.22 o
  -5   9   9        119.03        101.81        14.28 o
  -4   9   9         42.51         34.02        12.03 o
  -3   9   9         14.98         -0.34        21.97 o
  -2   9   9        411.48        432.95        19.58 o
  -1   9   9         64.74         69.90        18.08 o
   0   9   9          0.13          1.83         7.47 o
   1   9   9         64.51         76.56         6.15 o
   2   9   9        410.95        437.69        14.86 o
   3   9   9         15.14         10.49         5.13 o
   4   9   9         42.49         25.72         9.48 o
   5   9   9        118.81         97.25        11.66 o
   6   9   9         32.31         42.69         8.82 o
   7   9   9         51.44         58.83        10.86 o
   8   9   9          1.52         15.96        18.43 o
  -7  10   9          2.00         -7.26        12.71 o
  -6  10   9         24.74         35.80        13.53 o
  -5  10   9          6.72          6.50        12.27 o
  -4  10   9          3.57         -7.32        13.47 o
  -3  10   9         13.57         31.87        18.08 o
  -2  10   9          5.13         26.94        15.59 o
  -1  10   9        385.38        304.69        15.98 o
   0  10   9         12.12         13.97         7.93 o
   1  10   9        384.56        332.86        12.55 o
   2  10   9          5.09         24.00         7.16 o
   3  10   9         13.59         23.71         6.78 o
   4  10   9          3.53          5.24         4.96 o
   5  10   9          6.61          0.81         4.82 o
   6  10   9         24.74         24.85         5.99 o
   7  10   9          1.94          6.64         5.62 o
  -7  11   9          4.42         19.42        27.29 o
  -6  11   9         29.75         38.55        14.53 o
  -5  11   9        192.55        187.63        17.52 o
  -4  11   9         26.59         43.95        12.71 o
  -3  11   9        202.04        190.11        34.02 o
  -2  11   9          6.18          4.96        14.89 o
  -1  11   9         34.95         35.89        21.26 o
   0  11   9         37.74         24.06         8.37 o
   1  11   9         35.01         40.72         6.11 o
   2  11   9          6.14         12.87        13.34 o
   3  11   9        201.88        182.63         9.89 o
   4  11   9         26.64         26.11         5.63 o
   5  11   9        192.57        177.19        23.23 o
   6  11   9         29.76         20.83         6.12 o
   7  11   9          4.43          2.36         5.98 o
  -7  12   9         40.54         59.47        15.01 o
  -6  12   9         28.49         35.89        13.51 o
  -5  12   9         47.64         84.72        14.30 o
  -4  12   9          4.76          2.01        11.58 o
  -3  12   9        239.31        225.77        31.19 o
  -2  12   9         54.70         52.45        17.01 o
  -1  12   9        287.34        296.67        15.50 o
   0  12   9        136.86        139.03        11.75 o
   1  12   9        287.58        260.64        12.91 o
   2  12   9         54.81         70.69        20.51 o
   3  12   9        239.58        219.64        12.51 o
   4  12   9          4.76         -5.00         5.00 o
   5  12   9         47.71         56.66         6.92 o
   6  12   9         28.38         22.05         7.17 o
   7  12   9         40.63         45.11         7.05 o
  -7  13   9         10.89         28.40        23.75 o
  -6  13   9         25.00         28.34        16.66 o
  -5  13   9          8.11         18.32        12.41 o
  -4  13   9         52.44         62.71        13.28 o
  -3  13   9        187.93        217.88        25.52 o
  -2  13   9        258.40        219.03        23.39 o
  -1  13   9         72.58         73.95        10.28 o
   0  13   9         13.35          4.00         4.92 o
   1  13   9         72.73         71.59         7.47 o
   2  13   9        258.58        238.51        11.78 o
   3  13   9        187.48        198.86        10.34 o
   4  13   9         52.50         54.08         6.58 o
   5  13   9          8.17          6.86         5.63 o
   6  13   9         24.98         20.17         5.99 o
   7  13   9         10.84         15.78         7.06 o
  -7  14   9         73.60         94.27        25.52 o
  -6  14   9         15.59         22.92        13.28 o
  -5  14   9         54.27         46.87        16.30 o
  -4  14   9         37.42         35.28        13.09 o
  -3  14   9          8.30         14.18        14.18 o
  -2  14   9         44.06         46.78        16.30 o
  -1  14   9        116.06         97.11        17.72 o
   0  14   9         27.83         10.28         5.77 o
   1  14   9        116.25        101.14         8.65 o
   2  14   9         43.93         33.10         6.24 o
   3  14   9          8.31          4.75         5.96 o
   4  14   9         37.68         40.81         6.62 o
   5  14   9         54.44         63.37        12.26 o
   6  14   9         15.73         25.99         6.31 o
   7  14   9         73.47         85.77        11.34 o
  -6  15   9         45.36         44.48        14.42 o
  -5  15   9         11.52         32.20        13.61 o
  -4  15   9         16.54         26.14        12.19 o
  -3  15   9         84.02         79.39        17.01 o
  -2  15   9        147.25        165.87        19.85 o
  -1  15   9          0.33          1.59        12.40 o
   0  15   9        112.82         83.19         7.99 o
   1  15   9          0.33          1.82         5.62 o
   2  15   9        147.20        156.32        13.46 o
   3  15   9         83.79         63.34         7.33 o
   4  15   9         16.46         15.93         6.60 o
   5  15   9         11.53          9.32         5.75 o
   6  15   9         45.38         62.56         7.67 o
  -6  16   9          9.51         29.29        28.00 o
  -5  16   9          7.24         35.58        12.98 o
  -4  16   9         42.13         44.61        34.02 o
  -3  16   9        286.06        248.09        24.81 o
  -2  16   9        212.70        247.38        22.68 o
   0  16   9          2.56          3.40         5.90 o
   1  16   9        204.22        182.78        12.05 o
   2  16   9        212.57        216.84        15.59 o
   3  16   9        285.92        279.96        18.39 o
   4  16   9         42.12         37.58         6.63 o
   5  16   9          7.26          4.78         8.31 o
   6  16   9          9.53          3.01         6.30 o
  -6  17   9         30.81         45.82        14.94 o
  -5  17   9         67.54         90.73        15.50 o
  -4  17   9         21.20         42.40        13.38 o
  -3  17   9        145.08        147.44        19.85 o
  -2  17   9         37.06         87.19        15.59 o
  -1  17   9         12.74         11.34         7.80 o
   0  17   9         10.34         15.45         5.90 o
   1  17   9         12.70         12.87         6.01 o
   2  17   9         37.14         50.49         7.32 o
   3  17   9        144.87        169.08        10.28 o
   4  17   9         21.15         28.73         6.74 o
   5  17   9         67.44         78.97        10.93 o
   6  17   9         30.85         23.39         9.21 o
  -5  18   9         96.34        122.67        30.48 o
  -4  18   9          9.72         45.37        15.59 o
  -3  18   9         16.69         22.68        14.18 o
  -2  18   9         11.09          8.51         7.09 o
  -1  18   9         98.60        130.43        12.05 o
   0  18   9          0.96          4.25         6.29 o
   1  18   9         98.87        122.20         9.69 o
   2  18   9         11.05          7.39         6.29 o
   3  18   9         16.71          8.74        16.43 o
   4  18   9          9.78          4.11         5.96 o
   5  18   9         96.30         96.81        12.79 o
  -5  19   9          1.18         28.88        13.85 o
  -4  19   9         56.36         58.83        16.30 o
  -3  19   9         25.90         35.44        14.89 o
  -2  19   9         10.95         14.89         7.80 o
  -1  19   9          2.38          1.42         7.80 o
   0  19   9          0.45         -0.33         6.01 o
   1  19   9          2.35         -2.92         6.29 o
   2  19   9         10.93         21.31         6.65 o
   3  19   9         25.95         24.66         7.80 o
   4  19   9         56.46         59.46         7.81 o
   5  19   9          1.20          7.95         7.22 o
  -4  20   9          5.49          7.80        14.89 o
  -2  20   9         70.61         87.19        10.63 o
  -1  20   9         59.57         63.79         9.92 o
   0  20   9         94.65        107.74        12.05 o
   1  20   9         59.54         64.48         8.51 o
   2  20   9         70.27         83.17         9.02 o
   3  20   9          7.35          8.81         6.55 o
   4  20   9          5.55         19.26        11.83 o
  -3  21   9         28.94         29.77         7.80 o
  -2  21   9         18.15         26.94         8.51 o
  -1  21   9          6.45          6.38         7.80 o
   0  21   9          4.31         10.63         7.80 o
   1  21   9          6.39         14.23         6.55 o
   2  21   9         18.23         31.94         9.21 o
   3  21   9         29.06         23.28         7.61 o
  -3  22   9         14.05         12.05         8.51 o
  -2  22   9         23.85         17.72         8.51 o
  -1  22   9          5.84         -7.09         7.09 o
   0  22   9         11.80          0.00         7.80 o
   1  22   9          5.86          6.92         6.65 o
   2  22   9         23.99         37.10        12.40 o
   3  22   9         13.99         22.42         7.61 o
  -1  23   9          2.28         -7.80         7.80 o
   0  23   9          0.34         -6.07        11.70 o
   1  23   9          2.29          2.86        11.34 o
   0   0  10        366.23        247.72        36.15 o
   1   0  10         99.02         81.83         6.25 o
   2   0  10        137.28        102.85        11.54 o
   3   0  10         13.62         28.90         7.05 o
   4   0  10         26.24         21.82         7.35 o
   5   0  10          0.22         -1.98         7.22 o
   6   0  10          6.18          4.72        11.59 o
   7   0  10          0.03         21.48         7.90 o
  -7   1  10         47.70         58.69         8.47 o
  -6   1  10         21.15         15.29         8.78 o
  -5   1  10         91.36         88.90        10.84 o
  -4   1  10         20.36          6.68         7.29 o
  -3   1  10        196.74        163.80        12.47 o
  -2   1  10        236.05        233.55         7.97 o
  -1   1  10        371.47        325.24        15.65 o
   0   1  10        234.72        239.89         9.61 o
   1   1  10        371.29        323.25        11.04 o
   2   1  10        236.64        216.73        11.65 o
   3   1  10        197.03        173.44         8.47 o
   4   1  10         20.28         14.32        18.78 o
   5   1  10         90.79         72.81        10.21 o
   6   1  10         21.21         21.12         7.12 o
   7   1  10         47.75         34.66         7.77 o
  -7   2  10          0.03          1.55         7.88 o
  -6   2  10         42.14         35.13         7.79 o
  -5   2  10         74.90         67.14         9.77 o
  -4   2  10         46.55         44.85         8.41 o
  -3   2  10        170.33        169.67        11.98 o
  -2   2  10        102.76         74.40         4.96 o
  -1   2  10        294.75        288.72        10.41 o
   0   2  10          1.63          5.93         4.71 o
   1   2  10        294.54        272.47         9.98 o
   2   2  10        102.69         81.11         8.42 o
   3   2  10        170.88        154.58         8.15 o
   4   2  10         46.41         42.48         9.21 o
   5   2  10         74.86         78.93         8.61 o
   6   2  10         42.03         40.33        12.51 o
   7   2  10          0.04         10.40         9.47 o
  -7   3  10          2.77          9.42        18.08 o
  -6   3  10          6.51          2.41         6.83 o
  -5   3  10          3.43         16.34        11.70 o
  -4   3  10         46.87         62.88         9.92 o
  -3   3  10         66.38         63.79         8.50 o
  -2   3  10         70.04         59.10         7.12 o
  -1   3  10         14.93         21.88         4.58 o
   0   3  10          0.64         -1.05         7.06 o
   1   3  10         14.94         12.81        14.05 o
   2   3  10         70.09         50.56        11.14 o
   3   3  10         66.48         64.43        14.22 o
   4   3  10         46.97         55.59        11.12 o
   5   3  10          3.37         -6.68         6.68 o
   6   3  10          6.53         -8.51        27.29 o
   7   3  10          2.74          2.16         6.89 o
  -7   4  10         11.92          7.77        12.09 o
  -6   4  10         13.53         24.60        12.85 o
  -5   4  10          0.73         10.08        18.78 o
  -4   4  10        116.81        119.43        15.24 o
  -3   4  10         55.05         62.87         6.21 o
  -2   4  10         77.64         79.55         6.44 o
  -1   4  10         77.15         51.49         5.68 o
   0   4  10         21.36         33.72         5.22 o
   1   4  10         77.44         44.32         7.84 o
   2   4  10         77.59         75.62         6.42 o
   3   4  10         54.90         54.64         6.08 o
   4   4  10        116.60        116.01        14.14 o
   5   4  10          0.74         11.15        15.24 o
   6   4  10         13.57         23.21        20.91 o
   7   4  10         11.94         10.58         8.72 o
  -7   5  10         17.25         36.30        26.23 o
  -6   5  10         31.03         29.06        21.97 o
  -5   5  10        101.19         99.95        23.39 o
  -4   5  10         75.64         85.84        13.11 o
  -3   5  10        239.95        250.89        10.57 o
  -2   5  10         74.37         78.30         6.45 o
  -1   5  10        380.44        351.09        17.59 o
   0   5  10          0.07          1.29         4.00 o
   1   5  10        380.77        350.71        23.09 o
   2   5  10         74.05         68.46         6.56 o
   3   5  10        239.60        245.63        19.30 o
   4   5  10         75.41         62.14         6.12 o
   5   5  10        101.27         94.11        14.53 o
   6   5  10         31.07         25.49         9.85 o
   7   5  10         17.24         33.48         9.39 o
  -7   6  10         10.08         24.63        32.25 o
  -6   6  10         23.01         52.45        23.39 o
  -5   6  10         41.62         29.77        19.85 o
  -4   6  10         44.21         53.16        19.85 o
  -3   6  10         50.19         67.92         8.99 o
  -2   6  10         42.77         50.92         8.30 o
  -1   6  10        111.27        122.22         7.78 o
   0   6  10         12.27          8.67         7.24 o
   1   6  10        111.25        101.53         9.70 o
   2   6  10         42.77         46.67         5.96 o
   3   6  10         50.50         60.28         6.59 o
   4   6  10         44.29         28.03         9.93 o
   5   6  10         41.67         43.60         6.27 o
   6   6  10         23.14         36.58         9.85 o
   7   6  10         10.11          6.57         9.34 o
  -7   7  10         34.79         73.28        16.01 o
  -6   7  10          1.77         11.34        20.56 o
  -4   7  10         57.65         34.02        19.14 o
  -3   7  10        137.33        122.96        11.76 o
  -2   7  10        196.85        217.53        14.27 o
  -1   7  10         33.43         43.02         8.81 o
   0   7  10        143.00        165.87        11.61 o
   1   7  10         33.45         36.52        10.45 o
   2   7  10        196.64        205.04        11.98 o
   3   7  10        137.55        137.04         9.47 o
   4   7  10         57.77         62.63         6.35 o
   5   7  10          4.66         11.42         5.14 o
   6   7  10          1.79         10.52        15.59 o
   7   7  10         34.78         58.91        11.77 o
  -6   8  10          1.18         26.94        21.26 o
  -5   8  10          4.51         14.18        19.14 o
  -4   8  10          3.83         -9.92        17.01 o
  -3   8  10         14.40         12.78        15.95 o
  -2   8  10          4.06          8.98         8.10 o
  -1   8  10         91.53        119.23        19.14 o
   0   8  10         16.30         13.06         7.93 o
   1   8  10         91.72        107.97        10.41 o
   2   8  10          4.03         -3.70         5.48 o
   3   8  10         14.51         19.90         5.47 o
   4   8  10          3.80          8.48        11.20 o
   5   8  10          4.42         13.33         7.89 o
   6   8  10          1.15          0.00        12.76 o
  -6   9  10         12.68         45.37        19.85 o
  -5   9  10         56.94         41.82        19.85 o
  -4   9  10        120.39        118.37        21.97 o
  -3   9  10        159.29        150.68        12.56 o
  -2   9  10         45.55         54.24         9.21 o
  -1   9  10         60.46         37.21        12.40 o
   0   9  10         48.02         74.27        10.20 o
   1   9  10         60.39         49.23         6.59 o
   2   9  10         45.71         47.67        16.00 o
   3   9  10        159.14        160.90         9.38 o
   4   9  10        120.10        103.76         7.75 o
   5   9  10         56.95         58.68        12.73 o
   6   9  10         12.61          8.79         9.25 o
  -6  10  10        135.18        159.49        26.94 o
  -5  10  10         15.67          4.25        16.30 o
  -4  10  10         22.61         31.19        17.72 o
  -3  10  10          9.82         18.47         8.37 o
  -2  10  10         22.27         32.34         9.02 o
  -1  10  10        135.60        109.15        11.39 o
   0  10  10         13.80         12.76         9.92 o
   1  10  10        135.67        122.32        22.96 o
   2  10  10         22.34         20.46         5.61 o
   3  10  10          9.81         24.77         5.74 o
   4  10  10         22.70         30.03         6.14 o
   5  10  10         15.56         20.91         6.10 o
   6  10  10        134.69        191.66        25.16 o
  -6  11  10          6.76         24.10        19.14 o
  -5  11  10        165.17        176.50        25.52 o
  -4  11  10          9.96         29.06        19.14 o
  -3  11  10         15.81         29.77        17.01 o
  -2  11  10        119.81        103.36        11.67 o
  -1  11  10         31.06         52.33        19.14 o
   0  11  10          2.51          0.61         5.25 o
   1  11  10         31.07         35.90        10.42 o
   2  11  10        120.06        106.01        10.62 o
   3  11  10         15.77         25.76        14.76 o
   4  11  10          9.88          6.17         5.34 o
   5  11  10        164.93        170.17        10.35 o
   6  11  10          6.78         17.71         7.01 o
  -6  12  10         11.59         48.91        20.56 o
  -5  12  10         17.08         10.63        17.01 o
  -4  12  10          4.36         27.64        17.01 o
  -3  12  10         20.91         59.54        18.43 o
  -2  12  10         15.00         25.95         9.02 o
  -1  12  10        152.43        165.16        17.01 o
   0  12  10          0.60          6.85         5.77 o
   1  12  10        152.30        176.00        10.72 o
   2  12  10         14.91         30.08         8.28 o
   3  12  10         20.83         24.75         6.84 o
   4  12  10          4.39         14.12        15.86 o
   5  12  10         17.16         13.82         7.44 o
   6  12  10         11.56         23.08         7.42 o
  -5  13  10          4.77         13.47        16.30 o
  -4  13  10         48.91         49.62        17.72 o
  -3  13  10         52.91         81.52        18.43 o
  -2  13  10        218.99        200.90        15.15 o
  -1  13  10         28.61         36.86        11.34 o
   0  13  10        103.58        119.83        10.28 o
   1  13  10         28.41         28.19         6.29 o
   2  13  10        218.96        210.53        15.03 o
   3  13  10         52.83         68.84         7.21 o
   4  13  10         48.81         42.33        10.98 o
   5  13  10          4.77         -5.34         5.34 o
  -5  14  10          3.03         46.07        18.43 o
  -4  14  10        129.17        141.77        22.68 o
  -3  14  10         15.50         53.87        17.01 o
  -2  14  10        107.51        148.15        20.56 o
  -1  14  10         74.61         87.19        14.18 o
   0  14  10          1.47         -5.02         6.73 o
   1  14  10         74.71         91.84         8.51 o
   2  14  10        107.50        104.97        10.18 o
   3  14  10         15.50         13.82        12.78 o
   4  14  10        129.30        122.43        16.33 o
   5  14  10          3.00         -2.92         5.97 o
  -5  15  10         25.26         14.18        17.01 o
  -4  15  10         46.32         45.37        18.43 o
  -3  15  10         32.40         38.99        17.72 o
  -1  15  10         61.70         75.85        14.89 o
   0  15  10         11.49          7.68        15.59 o
   1  15  10         61.89         66.88        11.70 o
   2  15  10         11.69         27.30         6.43 o
   3  15  10         32.31         45.82         7.10 o
   4  15  10         46.35         75.69         7.76 o
   5  15  10         25.32         22.66        15.20 o
  -4  16  10         28.07         26.23        16.30 o
  -3  16  10          5.76         13.47        16.30 o
  -1  16  10         60.06         68.11        13.11 o
   0  16  10         53.84         68.11        11.70 o
   1  16  10         59.94         93.85        13.82 o
   2  16  10         56.44         54.26         7.47 o
   3  16  10          5.74         17.10        18.40 o
   4  16  10         27.98         32.80         6.78 o
  -4  17  10         74.73        116.25        20.56 o
  -1  17  10          8.63          8.08         6.55 o
   0  17  10        335.11        352.17        15.50 o
   1  17  10          8.60          3.92         6.55 o
   2  17  10         59.32         70.82         8.65 o
   3  17  10        139.96        153.79        15.20 o
   4  17  10         74.60         86.49        19.38 o
  -2  18  10         12.81          5.67         7.80 o
  -1  18  10         40.35         42.67         7.61 o
   0  18  10        165.48        196.42        14.18 o
   1  18  10         40.28         34.09         7.61 o
   2  18  10         12.85         12.05         6.80 o
   3  18  10          4.82          8.74         6.64 o
  -2  19  10         29.35         53.87         9.92 o
  -1  19  10         39.65         52.93         8.65 o
   0  19  10          7.00         -0.10         6.95 o
   1  19  10         39.76         54.35         8.13 o
   2  19  10         29.40         29.48         9.57 o
  -1  20  10        100.30        132.55        13.47 o
   0  20  10         33.08         35.68         7.73 o
   1  20  10        100.42        101.33        10.05 o
   0   0  11         49.16         55.07         8.54 o
   1   0  11         15.34         12.67         6.40 o
   2   0  11         59.60         47.66         8.54 o
   3   0  11         59.73         67.49        16.66 o
   4   0  11         11.60          6.51         7.96 o
   5   0  11         64.04         75.48        31.90 o
  -5   1  11        109.14         91.06        27.64 o
  -4   1  11          5.39          3.39        10.28 o
  -3   1  11         44.77         67.08        15.24 o
  -2   1  11         57.08         51.88        18.78 o
  -1   1  11         36.79         48.95         8.15 o
   0   1  11          9.95         17.83        21.08 o
   1   1  11         36.87         43.08         7.46 o
   2   1  11         56.71         45.13         5.58 o
   3   1  11         44.84         53.15        15.24 o
   4   1  11          5.38         22.76        23.75 o
   5   1  11        109.00        128.43        12.85 o
  -5   2  11          1.04         23.69         8.61 o
  -4   2  11          5.96          4.57         7.35 o
  -3   2  11         57.08         56.52         9.18 o
  -2   2  11         19.63         36.23        17.37 o
  -1   2  11        151.33        186.72        12.68 o
   0   2  11          5.32          9.42         6.41 o
   1   2  11        150.72        171.66        11.56 o
   2   2  11         19.58         33.57        10.63 o
   3   2  11         57.04         58.83         9.81 o
   4   2  11          5.96         12.82         8.05 o
   5   2  11          1.04          1.33        12.05 o
  -5   3  11         11.25         33.95         8.57 o
  -4   3  11          2.16         11.95        10.63 o
  -3   3  11         11.63          5.02        10.63 o
  -2   3  11         60.93         73.73         9.09 o
  -1   3  11         36.48         40.94         7.64 o
   0   3  11         36.05         45.24         7.53 o
   1   3  11         36.41         51.21         9.14 o
   2   3  11         60.97         76.26         7.95 o
   3   3  11         11.72         22.74         8.61 o
   4   3  11          2.16         -6.58        11.70 o
   5   3  11         11.24         11.46         9.57 o
  -5   4  11        102.06        109.16        26.23 o
  -4   4  11         18.20         13.72        21.26 o
  -3   4  11         16.50         21.67         7.29 o
  -2   4  11         17.15         27.51         9.21 o
  -1   4  11         17.25         43.71        34.02 o
   0   4  11          6.82         20.32        12.92 o
   1   4  11         17.27         13.52         5.83 o
   2   4  11         17.17         17.55         6.39 o
   3   4  11         16.41         25.00        13.08 o
   4   4  11         18.38          9.63         8.64 o
   5   4  11        101.69        108.69        12.27 o
  -5   5  11         22.38         58.12        23.39 o
  -4   5  11         18.09         36.15        20.56 o
  -3   5  11         38.70         57.47        13.47 o
  -2   5  11         36.57         42.13         7.86 o
  -1   5  11         56.08         85.28        14.53 o
   0   5  11         77.12         70.86         8.96 o
   1   5  11         56.18         74.12        11.29 o
   2   5  11         36.54         39.76         6.23 o
   3   5  11         38.67         52.36         6.28 o
   4   5  11         18.10         13.47         8.72 o
   5   5  11         22.47         46.85        34.02 o
  -5   6  11         46.92          2.84        19.85 o
  -4   6  11         11.72         20.56        20.56 o
  -3   6  11         58.69         98.53        23.39 o
  -2   6  11         82.08         91.89        12.05 o
  -1   6  11         68.32         61.64        10.99 o
   0   6  11          1.96          7.35         7.93 o
   1   6  11         68.31         79.53         7.17 o
   2   6  11         82.38         84.51         7.21 o
   3   6  11         58.56         78.95        11.63 o
   4   6  11         11.69         -0.67         8.09 o
   5   6  11         46.98         55.77        14.89 o
  -5   7  11          7.29         46.07        21.97 o
  -4   7  11         37.87         48.20        20.56 o
  -3   7  11         32.62         12.76        19.14 o
  -2   7  11        156.14        174.16        13.31 o
  -1   7  11         21.51         27.96         9.21 o
   0   7  11        196.54        226.83        17.72 o
   1   7  11         21.51         14.00         5.77 o
   2   7  11        156.06        155.10        13.17 o
   3   7  11         32.51         49.65         6.86 o
   4   7  11         37.86         24.77         9.34 o
   5   7  11          7.31         12.94        17.37 o
  -5   8  11         17.34         28.35        20.56 o
  -4   8  11         13.18         17.72        19.85 o
  -3   8  11         60.55         79.39        21.26 o
  -2   8  11         24.25         31.90        14.89 o
  -1   8  11         32.39         28.94         8.81 o
   0   8  11         13.68          9.21         9.21 o
   1   8  11         32.35         38.16         6.49 o
   2   8  11         24.21         28.26         7.66 o
   3   8  11         60.33         63.05         6.94 o
   4   8  11         13.20         18.66         9.30 o
   5   8  11         17.32         18.15         9.92 o
  -4   9  11          0.65          2.84        17.72 o
  -3   9  11         27.97         43.95        19.85 o
  -2   9  11         21.15         20.56         8.74 o
  -1   9  11          3.45          3.54         9.21 o
   0   9  11          1.29         -5.25         5.25 o
   1   9  11          3.39         14.19         6.85 o
   2   9  11         21.17         29.52        15.93 o
   3   9  11         27.94         26.51        10.62 o
   4   9  11          0.65         -1.97         5.88 o
  -4  10  11          9.84         12.05        19.85 o
  -3  10  11         33.64         38.28        14.53 o
  -2  10  11         17.87         59.60        30.48 o
  -1  10  11         31.00         32.61        11.34 o
   0  10  11         97.39        146.02        15.59 o
   1  10  11         31.15         31.24        16.36 o
   2  10  11         17.93         22.49        10.40 o
   3  10  11         33.53         50.64         6.78 o
   4  10  11          9.83          4.28         5.65 o
  -4  11  11         61.47         97.11        23.39 o
  -3  11  11          1.98         -8.97        12.40 o
  -2  11  11        103.70        133.26        15.59 o
  -1  11  11         20.08          9.92        10.63 o
   0  11  11         16.52         35.92         9.57 o
   1  11  11         20.13         20.39         6.29 o
   2  11  11        103.59        115.23         8.73 o
   3  11  11          1.98         15.24         6.11 o
   4  11  11         61.43         62.22         7.60 o
  -3  12  11         73.69         86.37        16.66 o
  -2  12  11          3.33          9.92        10.63 o
  -1  12  11         16.37         10.63        10.63 o
   0  12  11        116.16        141.98        10.38 o
   1  12  11         16.28          8.53         6.29 o
   2  12  11          3.34         -0.43         5.79 o
   3  12  11         73.68         86.25        13.65 o
   4  12  11          3.57          4.96         7.80 o
  -3  13  11         43.20         39.69        12.76 o
  -2  13  11         21.82         40.40        12.05 o
  -1  13  11          2.02         -3.54         9.21 o
   0  13  11         34.98         48.91         7.83 o
   1  13  11          2.05         -2.98         6.03 o
   2  13  11         21.77         47.09        13.60 o
   3  13  11         43.27         51.69        18.70 o
  -2  14  11         72.43         87.90        14.89 o
  -1  14  11          3.44         -2.97         6.29 o
   0  14  11          7.65         11.04         8.86 o
   1  14  11          3.45          4.59         6.43 o
   2  14  11         72.34         95.38        11.70 o
  -2  15  11         30.11          8.51        12.05 o
  -1  15  11         19.75         10.43         6.80 o
   0  15  11         85.22         99.56        13.47 o
   1  15  11         19.66         17.72         7.08 o
   2  15  11         30.15         35.37         7.61 o
   0  16  11         75.78         95.31         9.54 o
   0   0  12         46.89         68.05        24.81 o
   1   0  12          7.97         24.10        21.26 o
   2   0  12         17.21         22.18         8.05 o
   3   0  12         58.81         78.87        18.08 o
  -3   1  12          5.50          9.73        26.23 o
  -2   1  12          3.20         15.91        11.70 o
  -1   1  12        104.63        138.93        27.64 o
   0   1  12         48.88         63.51        17.79 o
   1   1  12        104.63        105.62        28.35 o
   2   1  12          3.20          3.25         7.37 o
   3   1  12          5.50         18.91         8.67 o
  -3   2  12        111.50        187.28        13.81 o
  -2   2  12         31.32         43.24        24.10 o
  -1   2  12         17.26         40.40        24.10 o
   0   2  12          0.20         35.44        23.39 o
   1   2  12         17.23         34.61         8.61 o
   2   2  12         31.23         58.40        10.36 o
   3   2  12        111.45        165.60        14.52 o
  -3   3  12         14.73         34.61        19.85 o
  -2   3  12          3.84         70.88        25.52 o
  -1   3  12         12.11          2.13        21.26 o
   0   3  12          9.24         34.02        24.10 o
   1   3  12         12.13         12.82         6.36 o
   2   3  12          3.86         34.73        15.59 o
   3   3  12         14.82          7.16        17.72 o
  -3   4  12         32.84         65.92        24.81 o
  -2   4  12         11.77          9.21        19.85 o
  -1   4  12          4.14          4.25        20.56 o
   0   4  12         20.41         35.44        26.23 o
   1   4  12          4.15         -1.75        10.77 o
   2   4  12         11.76          7.99        18.43 o
   3   4  12         32.96         53.81        10.57 o
  -2   5  12         87.41        116.25        26.94 o
   0   5  12         31.02         28.35         9.92 o
   1   5  12         64.53         77.89         7.38 o
   2   5  12         87.31        134.54        17.72 o
   3   5  12         16.81         -2.13         9.21 o
  -2   6  12         30.70         61.67        24.10 o
   0   6  12         41.98         46.78        11.34 o
   1   6  12          2.16         -2.00         5.49 o
   2   6  12         30.76         45.92         6.62 o
   0   7  12         10.71          2.84         9.21 o
   1   7  12          2.27         16.43         7.05 o
   2   7  12          4.28          3.56         6.18 o
   0   8  12         62.33         61.67        12.76 o
   1   8  12         17.62         15.56         5.96 o
  -1   9  12         44.50         65.92        12.05 o
   0   9  12         32.50         29.04         6.96 o
   1   9  12         44.52         44.20         7.15 o
                                                
